# Supplementary material for: Comparative Transcriptome Analysis of Genes Involved in Anthocyanin Biosynthesis in the Red and Yellow Fruits of Sweet Cherry (Prunus avium L.)
Source: PLoS One. 2015 Mar 23;10(3):e0121164. doi: 10.1371/journal.pone.0121164 (PMC4370391; doi:10.1371/journal.pone.0121164)
Supplement: S3 Table — (XLS) [file pone.0121164.s006.xls]

## Sheet: Sheet1
KEGG pathways and the corresponding unigene numbers and IDs in the transcriptome of sweet cherry fruit.
Pathway Hierarchy1	Pathway Hierarchy2	KEGG Pathway	Pathway ID	Gene Number	Gene IDs
Cellular Processes	Cell communication	Adherens junction	ko04520	45	comp308900_c0,comp15035_c0,comp22278_c1,comp948139_c0,comp23497_c0,comp22545_c0,comp13490_c1,comp17750_c0,comp9796_c0,comp28607_c0,comp9643_c1,comp837438_c0,comp39448_c0,comp22278_c0,comp28493_c0,comp888727_c0,comp29776_c0,comp311439_c0,comp20211_c0,comp522729_c0,comp368292_c0,comp19698_c0,comp22278_c2,comp974074_c0,comp699950_c0,comp15009_c0,comp614033_c0,comp9796_c1,comp19481_c0,comp10262_c0,co…
Cellular Processes	Cell communication	Focal adhesion	ko04510	62	comp21029_c0,comp28493_c1,comp370705_c0,comp9910_c0,comp10181_c1,comp10324_c1,comp30238_c0,comp10110_c1,comp28416_c0,comp14448_c0,comp13955_c2,comp21628_c0,comp16201_c0,comp17956_c0,comp7500_c0,comp837912_c0,comp422838_c0,comp1045654_c0,comp9796_c1,comp614033_c0,comp784657_c0,comp491225_c0,comp19481_c0,comp10262_c0,comp27232_c0,comp22159_c0,comp15009_c0,comp820622_c0,comp19792_c1,comp28618_c1,com…
Cellular Processes	Cell communication	Gap junction	ko04540	46	comp26684_c1,comp21628_c0,comp195574_c0,comp22431_c0,comp17107_c1,comp21029_c0,comp22431_c1,comp914985_c0,comp905_c0,comp19813_c0,comp26684_c0,comp20040_c0,comp20407_c0,comp19792_c1,comp26684_c2,comp19813_c3,comp17107_c2,comp17987_c0,comp9796_c1,comp19481_c0,comp10262_c0,comp21147_c0,comp19813_c2,comp692837_c0,comp888727_c0,comp17107_c0,comp905_c1,comp3875_c0,comp19557_c0,comp22278_c2,comp22365_c…
Cellular Processes	Cell communication	Tight junction	ko04530	57	comp15009_c0,comp6170_c0,comp8115_c1,comp27232_c0,comp19871_c0,comp22089_c0,comp30176_c0,comp422838_c0,comp20051_c0,comp16201_c0,comp14433_c1,comp7500_c0,comp17956_c0,comp614033_c0,comp784657_c0,comp27633_c1,comp14448_c0,comp30530_c0,comp27549_c0,comp2622_c0,comp19402_c1,comp19572_c0,comp28493_c1,comp14433_c0,comp23665_c0,comp19402_c0,comp20051_c2,comp914985_c0,comp415456_c0,comp27633_c0,comp2005…
Cellular Processes	Cell growth and death	Apoptosis	ko04210	13	comp26346_c0,comp15907_c0,comp15907_c1,comp16037_c0,comp26346_c1,comp10275_c0,comp23172_c0,comp11616_c1,comp366484_c0,comp29057_c0,comp12329_c0,comp204509_c0,comp249961_c0
Cellular Processes	Cell growth and death	Cell cycle	ko04110	125	comp18491_c0,comp28607_c0,comp25088_c0,comp4434_c0,comp100193_c0,comp26156_c0,comp29855_c0,comp10324_c0,comp26139_c1,comp15337_c0,comp25821_c1,comp28040_c1,comp23355_c0,comp14944_c0,comp9757_c0,comp28734_c1,comp5819_c0,comp9231_c0,comp493686_c0,comp787101_c0,comp24621_c1,comp7713_c1,comp16959_c0,comp21151_c1,comp3565_c0,comp24621_c0,comp21815_c0,comp5930_c0,comp41826_c0,comp21454_c0,comp204831_c0…
Cellular Processes	Cell growth and death	Cell cycle - Caulobacter	ko04112	17	comp23494_c2,comp26787_c0,comp32407_c0,comp23767_c0,comp25645_c0,comp31333_c0,comp23494_c1,comp10270_c0,comp26302_c0,comp22713_c0,comp21680_c0,comp30542_c0,comp26787_c1,comp20570_c0,comp10270_c1,comp32894_c0,comp13860_c0
Cellular Processes	Cell growth and death	Cell cycle - yeast	ko04111	96	comp24439_c0,comp164274_c0,comp13889_c0,comp23665_c0,comp19402_c0,comp13726_c0,comp22858_c0,comp27234_c0,comp19402_c1,comp30530_c0,comp27336_c0,comp22477_c0,comp28874_c0,comp23686_c0,comp14433_c1,comp11816_c0,comp24205_c0,comp26014_c1,comp28135_c1,comp9686_c0,comp37161_c0,comp24621_c1,comp16959_c0,comp7713_c1,comp24621_c0,comp496676_c0,comp5930_c0,comp41826_c0,comp21454_c0,comp124989_c0,comp20483…
Cellular Processes	Cell growth and death	Meiosis - yeast	ko04113	85	comp27153_c0,comp26156_c0,comp27842_c0,comp4434_c0,comp15337_c0,comp10703_c0,comp22382_c0,comp18491_c0,comp1115322_c0,comp14944_c0,comp28734_c1,comp41826_c0,comp361562_c0,comp16959_c0,comp20601_c1,comp33275_c0,comp21454_c0,comp14433_c1,comp23858_c0,comp26014_c1,comp24205_c0,comp37161_c0,comp28135_c1,comp820622_c0,comp11816_c0,comp27234_c0,comp32214_c0,comp22858_c0,comp24439_c0,comp20601_c2,comp16…
Cellular Processes	Cell growth and death	Oocyte meiosis	ko04114	101	comp14433_c1,comp11816_c0,comp28135_c1,comp820622_c0,comp26014_c1,comp29130_c0,comp20601_c2,comp10110_c1,comp6140_c0,comp32214_c0,comp6118_c0,comp22858_c0,comp31408_c0,comp29034_c0,comp30530_c0,comp21628_c0,comp23172_c0,comp23686_c0,comp22477_c0,comp28915_c0,comp25088_c0,comp1115322_c0,comp22382_c0,comp18491_c0,comp26139_c1,comp10703_c0,comp29855_c0,comp4434_c0,comp26156_c0,comp15035_c0,comp14944…
Cellular Processes	Cell growth and death	p53 signaling pathway	ko04115	35	comp779714_c0,comp21151_c1,comp21151_c0,comp535270_c0,comp13813_c0,comp164052_c0,comp26195_c0,comp26346_c1,comp131774_c0,comp21151_c2,comp25821_c1,comp249961_c0,comp27444_c0,comp5819_c0,comp16037_c0,comp34222_c0,comp14904_c0,comp21103_c1,comp329422_c0,comp605073_c0,comp27167_c2,comp9800_c1,comp9800_c0,comp27283_c0,comp27561_c0,comp10793_c1,comp204509_c0,comp299035_c0,comp784657_c0,comp29057_c0,co…
Cellular Processes	Cell motility	Regulation of actin cytoskeleton	ko04810	75	comp31455_c0,comp412385_c0,comp275582_c0,comp22278_c2,comp23789_c0,comp20211_c0,comp9632_c0,comp28493_c0,comp22278_c0,comp10254_c0,comp9643_c1,comp13288_c0,comp9796_c0,comp13490_c1,comp23497_c0,comp22278_c1,comp10326_c0,comp308900_c0,comp10110_c0,comp914985_c0,comp21029_c0,comp30238_c0,comp28992_c0,comp370705_c0,comp9910_c0,comp231519_c0,comp14071_c1,comp28416_c0,comp10144_c0,comp23375_c0,comp137…
Cellular Processes	Transport and catabolism	Endocytosis	ko04144	109	comp11094_c0,comp20474_c1,comp19917_c6,comp23138_c0,comp24756_c0,comp19917_c5,comp20425_c0,comp707755_c0,comp21929_c1,comp15470_c1,comp21940_c0,comp596309_c0,comp21929_c0,comp13324_c0,comp195483_c0,comp19917_c2,comp14071_c1,comp24756_c1,comp20712_c2,comp28642_c1,comp18509_c0,comp22918_c1,comp28694_c0,comp23694_c0,comp19917_c0,comp24108_c0,comp24540_c0,comp29440_c0,comp25595_c0,comp22420_c0,comp27…
Cellular Processes	Transport and catabolism	Lysosome	ko04142	68	comp17140_c0,comp28921_c0,comp22109_c0,comp14373_c0,comp18751_c0,comp10172_c0,comp19917_c1,comp13673_c1,comp23494_c0,comp11124_c0,comp27368_c0,comp23494_c3,comp23857_c0,comp19917_c3,comp21662_c0,comp15904_c1,comp176515_c0,comp30218_c0,comp18751_c1,comp13792_c0,comp29059_c0,comp516281_c0,comp502932_c0,comp27578_c0,comp22822_c0,comp26098_c0,comp23866_c0,comp424002_c0,comp25682_c0,comp10783_c0,comp2…
Cellular Processes	Transport and catabolism	Peroxisome	ko04146	75	comp233547_c0,comp13861_c1,comp181664_c0,comp10048_c0,comp12656_c1,comp14469_c1,comp28325_c1,comp29376_c0,comp21359_c0,comp15369_c0,comp15716_c1,comp18892_c0,comp9773_c0,comp24863_c0,comp13861_c0,comp355480_c0,comp13289_c0,comp29707_c0,comp23094_c0,comp29797_c0,comp24305_c0,comp10033_c0,comp23542_c0,comp9728_c0,comp35256_c0,comp28518_c1,comp15324_c0,comp11505_c0,comp25820_c0,comp12645_c0,comp2360…
Cellular Processes	Transport and catabolism	Phagosome	ko04145	116	comp23375_c0,comp13793_c0,comp32413_c0,comp26684_c1,comp9996_c0,comp22201_c0,comp370705_c0,comp195574_c0,comp30238_c0,comp17107_c1,comp22431_c1,comp804490_c0,comp21889_c0,comp905_c0,comp29489_c0,comp20407_c0,comp26684_c0,comp26670_c1,comp26684_c2,comp20135_c0,comp26233_c0,comp29440_c0,comp21593_c0,comp19813_c3,comp15009_c0,comp17107_c2,comp13673_c0,comp17987_c0,comp117_c1,comp1164909_c0,comp17956…
Cellular Processes	Transport and catabolism	Regulation of autophagy	ko04140	20	comp20974_c1,comp10307_c0,comp20382_c0,comp25903_c0,comp13988_c0,comp34819_c0,comp13720_c0,comp20685_c0,comp21806_c1,comp33574_c0,comp22747_c0,comp24304_c0,comp32260_c0,comp519789_c0,comp15043_c0,comp25803_c1,comp23921_c1,comp24684_c0,comp20734_c1,comp20677_c0
Environmental Information Processing	Membrane transport	ABC transporters	ko02010	29	comp389153_c0,comp12837_c0,comp281215_c0,comp916921_c0,comp738586_c0,comp8432_c0,comp546205_c0,comp3827_c0,comp14015_c0,comp17554_c0,comp18358_c1,comp920784_c0,comp205558_c0,comp27648_c0,comp224798_c0,comp233527_c0,comp11299_c0,comp166529_c0,comp311480_c0,comp811155_c0,comp14991_c0,comp19514_c0,comp20934_c0,comp498532_c0,comp28548_c0,comp18358_c0,comp32051_c0,comp6337_c0,comp498462_c0
Environmental Information Processing	Membrane transport	Bacterial secretion system	ko03070	12	comp26087_c0,comp25243_c0,comp28688_c0,comp21556_c0,comp28381_c0,comp27150_c0,comp15711_c0,comp23557_c0,comp24278_c0,comp32091_c0,comp31018_c0,comp22516_c0
Environmental Information Processing	Signal transduction	Calcium signaling pathway	ko04020	35	comp14884_c0,comp19067_c0,comp9854_c0,comp2502_c0,comp10981_c0,comp23034_c0,comp6140_c0,comp19718_c0,comp366484_c0,comp26846_c0,comp10032_c0,comp23172_c0,comp310155_c0,comp18745_c0,comp14777_c0,comp29034_c0,comp18745_c1,comp18861_c0,comp28178_c0,comp28915_c0,comp24025_c0,comp305425_c0,comp21463_c0,comp492354_c0,comp1527_c0,comp29983_c0,comp10038_c0,comp27651_c0,comp412835_c0,comp12329_c0,comp2446…
Environmental Information Processing	Signal transduction	ErbB signaling pathway	ko04012	21	comp10262_c0,comp19481_c0,comp9796_c0,comp9796_c1,comp23615_c0,comp10324_c0,comp22278_c0,comp9757_c0,comp19792_c1,comp22278_c1,comp18726_c0,comp15035_c0,comp28618_c1,comp22159_c0,comp10324_c1,comp35599_c0,comp914985_c0,comp22278_c2,comp21029_c0,comp21628_c0,comp13955_c2
Environmental Information Processing	Signal transduction	HIF-1 signaling pathway	ko04066	58	comp19751_c0,comp416878_c0,comp610274_c0,comp811696_c0,comp212028_c0,comp18733_c1,comp17463_c2,comp27087_c0,comp25065_c0,comp19207_c0,comp22278_c2,comp22278_c1,comp21925_c0,comp17463_c1,comp15035_c0,comp309688_c0,comp22545_c0,comp4506_c0,comp9796_c0,comp24161_c1,comp28607_c0,comp22278_c0,comp19794_c0,comp23021_c0,comp21628_c0,comp29998_c0,comp33312_c0,comp131944_c0,comp25565_c0,comp23469_c0,comp1…
Environmental Information Processing	Signal transduction	Hedgehog signaling pathway	ko04340	18	comp22159_c0,comp18800_c0,comp20040_c0,comp28618_c1,comp18726_c0,comp9757_c0,comp9888_c1,comp10324_c0,comp28089_c0,comp10698_c0,comp13955_c2,comp18632_c0,comp20040_c1,comp14821_c0,comp9888_c0,comp14821_c1,comp10324_c1,comp28616_c0
Environmental Information Processing	Signal transduction	Hippo signaling pathway	ko04390	56	comp699950_c0,comp19871_c2,comp412385_c0,comp28958_c0,comp3565_c0,comp368292_c0,comp33275_c0,comp522729_c0,comp18632_c0,comp124989_c0,comp26139_c1,comp28493_c0,comp10324_c0,comp10703_c0,comp19871_c1,comp837438_c0,comp1115322_c0,comp18800_c0,comp23497_c0,comp948139_c0,comp9757_c0,comp308900_c0,comp10110_c0,comp19572_c0,comp28493_c1,comp6118_c0,comp19402_c0,comp23665_c0,comp13889_c0,comp10110_c1,co…
Environmental Information Processing	Signal transduction	Hippo signaling pathway -fly	ko04391	34	comp948139_c0,comp23497_c0,comp308900_c0,comp10703_c0,comp28493_c0,comp26139_c1,comp19871_c1,comp1115322_c0,comp18632_c0,comp124989_c0,comp19871_c2,comp28958_c0,comp3565_c0,comp15009_c0,comp19871_c0,comp29130_c0,comp22089_c0,comp30176_c0,comp422838_c0,comp17956_c0,comp14433_c1,comp7500_c0,comp17126_c0,comp14448_c0,comp20040_c1,comp30530_c0,comp19402_c1,comp6118_c0,comp28493_c1,comp19572_c0,comp13…
Environmental Information Processing	Signal transduction	Jak-STAT signaling pathway	ko04630	3	comp22545_c0,comp28607_c0,comp31950_c0
Environmental Information Processing	Signal transduction	MAPK signaling pathway	ko04010	57	comp12329_c0,comp14413_c0,comp20985_c3,comp707755_c0,comp20712_c0,comp28642_c0,comp22278_c2,comp10275_c0,comp20211_c0,comp311439_c0,comp9643_c1,comp195483_c0,comp9796_c0,comp20985_c0,comp22278_c0,comp39448_c0,comp188841_c0,comp596309_c0,comp21929_c0,comp22278_c1,comp25044_c0,comp7090_c0,comp15035_c0,comp13490_c1,comp21929_c1,comp30238_c0,comp366484_c0,comp10181_c1,comp330027_c0,comp28694_c0,comp2…
Environmental Information Processing	Signal transduction	MAPK signaling pathway - fly	ko04013	12	comp15035_c0,comp22278_c1,comp19792_c1,comp21628_c0,comp22278_c2,comp21029_c0,comp914985_c0,comp22278_c0,comp9796_c1,comp9796_c0,comp10262_c0,comp19481_c0
Environmental Information Processing	Signal transduction	MAPK signaling pathway - yeast	ko04011	6	comp30149_c0,comp28684_c0,comp17374_c0,comp16920_c0,comp9964_c0,comp30719_c0
Environmental Information Processing	Signal transduction	NF-kappa B signaling pathway	ko04064	16	comp14433_c0,comp22246_c0,comp27633_c0,comp15481_c0,comp19698_c0,comp27633_c1,comp27549_c0,comp29776_c0,comp633986_c0,comp26346_c1,comp204509_c0,comp17750_c0,comp11616_c1,comp26346_c0,comp15907_c0,comp15907_c1
Environmental Information Processing	Signal transduction	Notch signaling pathway	ko04330	14	comp23355_c0,comp18840_c0,comp647854_c0,comp22545_c0,comp9876_c0,comp27255_c0,comp13753_c0,comp23745_c0,comp28607_c0,comp31021_c0,comp12180_c0,comp13834_c0,comp645525_c0,comp10500_c0
Environmental Information Processing	Signal transduction	PI3K-Akt signaling pathway	ko04151	99	comp10181_c1,comp20601_c2,comp10324_c1,comp19402_c0,comp23665_c0,comp32214_c0,comp6118_c0,comp19402_c1,comp28424_c6,comp131944_c0,comp21628_c0,comp30530_c0,comp25317_c0,comp14433_c1,comp837912_c0,comp23615_c0,comp28424_c0,comp27232_c0,comp29130_c0,comp26812_c0,comp22159_c0,comp3565_c0,comp6937_c0,comp31715_c0,comp15043_c0,comp603688_c0,comp311439_c0,comp20601_c1,comp18733_c1,comp7687_c0,comp22382…
Environmental Information Processing	Signal transduction	Phosphatidylinositol signaling system	ko04070	40	comp13848_c0,comp24755_c0,comp19718_c0,comp24382_c0,comp6140_c0,comp23375_c0,comp13793_c0,comp29034_c0,comp14071_c1,comp21872_c1,comp784657_c0,comp24266_c1,comp27569_c0,comp9465_c0,comp18824_c0,comp23034_c0,comp20212_c0,comp27232_c0,comp10981_c0,comp24464_c0,comp14071_c0,comp21380_c0,comp35485_c0,comp14876_c0,comp18885_c0,comp26204_c0,comp19718_c1,comp23390_c0,comp21463_c0,comp21872_c0,comp34819_…
Environmental Information Processing	Signal transduction	Plant hormone signal transduction	ko04075	157	comp5725_c0,comp24816_c0,comp20019_c1,comp21854_c0,comp27973_c0,comp22818_c0,comp28009_c2,comp13625_c0,comp26243_c0,comp20925_c0,comp101425_c0,comp25416_c1,comp16590_c1,comp27454_c0,comp19624_c1,comp15778_c0,comp233570_c0,comp7342_c0,comp122215_c0,comp13966_c0,comp15168_c2,comp28308_c1,comp17241_c0,comp26865_c0,comp9023_c1,comp9023_c0,comp23693_c0,comp18197_c0,comp20248_c0,comp15501_c1,comp10122_…
Environmental Information Processing	Signal transduction	TGF-beta signaling pathway	ko04350	35	comp15035_c0,comp22278_c1,comp9231_c0,comp22545_c0,comp25088_c0,comp28607_c0,comp1115322_c0,comp9796_c0,comp24162_c0,comp10703_c0,comp29855_c0,comp19871_c1,comp22278_c0,comp492748_c0,comp24621_c1,comp5930_c0,comp41013_c0,comp19871_c2,comp974074_c0,comp22278_c2,comp24621_c0,comp30176_c0,comp19871_c0,comp25088_c2,comp10262_c0,comp16709_c1,comp19481_c0,comp9796_c1,comp14433_c1,comp21628_c0,comp30530…
Environmental Information Processing	Signal transduction	Two-component system	ko02020	27	comp809909_c0,comp218750_c0,comp495570_c0,comp27692_c0,comp7668_c0,comp25527_c0,comp18515_c0,comp26452_c1,comp315427_c0,comp412822_c0,comp787022_c0,comp2107_c0,comp10717_c0,comp29201_c0,comp29766_c0,comp16037_c0,comp347488_c0,comp7558_c0,comp10822_c0,comp799568_c0,comp10930_c0,comp249961_c0,comp323417_c0,comp257353_c0,comp19024_c0,comp9970_c0,comp29057_c0
Environmental Information Processing	Signal transduction	VEGF signaling pathway	ko04370	25	comp13490_c1,comp22278_c1,comp19792_c1,comp15035_c0,comp22278_c0,comp39448_c0,comp837912_c0,comp9796_c0,comp9796_c1,comp19481_c0,comp9643_c1,comp10262_c0,comp14884_c0,comp311439_c0,comp20211_c0,comp10275_c0,comp23172_c0,comp21628_c0,comp914985_c0,comp22278_c2,comp21029_c0,comp10181_c1,comp30238_c0,comp366484_c0,comp12329_c0
Environmental Information Processing	Signal transduction	Wnt signaling pathway	ko04310	58	comp27938_c0,comp16709_c1,comp614033_c0,comp837912_c0,comp10793_c1,comp28618_c1,comp18726_c0,comp22159_c0,comp25088_c2,comp30238_c0,comp366484_c0,comp27633_c0,comp10324_c1,comp10181_c1,comp9800_c1,comp14433_c0,comp20040_c1,comp27549_c0,comp23021_c0,comp13955_c2,comp23172_c0,comp9800_c0,comp27633_c1,comp9643_c1,comp837438_c0,comp25088_c0,comp28607_c0,comp27444_c0,comp17750_c0,comp10500_c0,comp1032…
Environmental Information Processing	Signal transduction	mTOR signaling pathway	ko04150	32	comp15043_c0,comp22278_c2,comp31715_c0,comp6937_c0,comp18733_c1,comp416878_c0,comp22278_c0,comp23884_c0,comp9796_c0,comp33450_c0,comp22278_c1,comp16070_c0,comp10138_c0,comp15035_c0,comp309688_c0,comp29466_c0,comp20039_c0,comp35599_c0,comp34205_c0,comp33312_c0,comp21628_c0,comp29998_c0,comp131944_c0,comp18733_c0,comp23615_c0,comp9796_c1,comp784657_c0,comp10262_c0,comp19481_c0,comp27232_c0,comp9997…
Environmental Information Processing	Signaling molecules and interaction	ECM-receptor interaction	ko04512	7	comp423216_c0,comp5045_c0,comp825930_c0,comp603688_c0,comp491225_c0,comp1045654_c0,comp7687_c0
Environmental Information Processing	Signaling molecules and interaction	Neuroactive ligand-receptor interaction	ko04080	2	comp223852_c0,comp27026_c0
Genetic Information Processing	Folding, sorting and degradation	Proteasome	ko03050	42	comp30881_c0,comp13705_c0,comp18874_c0,comp29751_c0,comp26391_c0,comp10778_c0,comp29554_c0,comp29824_c0,comp14675_c0,comp30020_c0,comp14440_c0,comp19706_c0,comp20214_c0,comp14042_c0,comp39285_c0,comp30075_c0,comp29285_c0,comp29634_c0,comp26703_c0,comp21950_c0,comp10690_c0,comp19522_c0,comp29346_c0,comp18373_c0,comp14942_c1,comp21345_c0,comp30670_c0,comp21458_c0,comp14942_c2,comp29661_c0,comp10319…
Genetic Information Processing	Folding, sorting and degradation	Protein export	ko03060	52	comp525961_c0,comp29388_c0,comp16032_c0,comp26152_c0,comp22516_c0,comp21203_c0,comp16654_c0,comp845_c1,comp21556_c0,comp28381_c0,comp21889_c0,comp15711_c0,comp23681_c0,comp27806_c0,comp26670_c1,comp32091_c0,comp22870_c0,comp512055_c0,comp26087_c0,comp28688_c0,comp117_c1,comp27342_c0,comp26284_c0,comp19766_c0,comp33400_c0,comp32420_c0,comp1626_c0,comp823679_c0,comp22806_c0,comp484446_c0,comp31203_…
Genetic Information Processing	Folding, sorting and degradation	Protein processing in endoplasmic reticulum	ko04141	231	comp9996_c0,comp28424_c5,comp20246_c0,comp12098_c1,comp14554_c0,comp28642_c1,comp32270_c0,comp23021_c0,comp28694_c0,comp21889_c0,comp19446_c1,comp177323_c0,comp29807_c0,comp16654_c0,comp29144_c0,comp819651_c0,comp28019_c0,comp30039_c0,comp7897_c0,comp25088_c2,comp26670_c1,comp18509_c1,comp15458_c1,comp22499_c0,comp22873_c0,comp9966_c0,comp31645_c0,comp117_c1,comp22804_c0,comp618605_c0,comp14986_c…
Genetic Information Processing	Folding, sorting and degradation	RNA degradation	ko03018	97	comp35317_c0,comp25965_c0,comp27829_c0,comp800411_c0,comp672489_c0,comp19016_c0,comp15251_c0,comp19794_c0,comp14679_c1,comp23469_c0,comp23567_c0,comp28117_c0,comp15039_c2,comp22105_c0,comp526523_c0,comp24777_c0,comp10667_c0,comp12374_c0,comp28517_c0,comp18929_c0,comp15693_c0,comp692765_c0,comp22649_c0,comp17463_c0,comp9613_c0,comp75013_c0,comp25480_c0,comp21279_c0,comp24241_c0,comp15039_c0,comp19…
Genetic Information Processing	Folding, sorting and degradation	SNARE interactions in vesicular transport	ko04130	33	comp19145_c0,comp52_c1,comp25167_c0,comp20453_c0,comp9855_c0,comp20177_c0,comp10071_c0,comp14662_c1,comp29692_c0,comp36470_c0,comp27141_c0,comp512669_c0,comp31392_c0,comp10844_c0,comp17080_c0,comp20135_c0,comp19145_c1,comp25488_c0,comp20064_c0,comp33536_c0,comp521475_c0,comp21411_c1,comp30921_c0,comp10404_c0,comp30237_c0,comp82861_c0,comp32413_c0,comp15718_c0,comp312784_c0,comp13888_c0,comp10484_…
Genetic Information Processing	Folding, sorting and degradation	Sulfur relay system	ko04122	8	comp24130_c1,comp27414_c0,comp16549_c0,comp27679_c1,comp25714_c0,comp24634_c0,comp25753_c0,comp25980_c0
Genetic Information Processing	Folding, sorting and degradation	Ubiquitin mediated proteolysis	ko04120	134	comp26286_c0,comp492748_c0,comp164052_c0,comp9950_c0,comp26286_c2,comp22441_c1,comp28005_c1,comp32686_c0,comp131774_c0,comp14122_c0,comp22781_c0,comp12098_c1,comp23021_c0,comp31950_c0,comp32270_c0,comp741_c1,comp25088_c2,comp26834_c0,comp22499_c0,comp25956_c0,comp25101_c0,comp28005_c5,comp30999_c0,comp9966_c0,comp618605_c0,comp26286_c1,comp31885_c0,comp22112_c0,comp27111_c0,comp24621_c0,comp14741…
Genetic Information Processing	Replication and repair	Base excision repair	ko03410	33	comp28374_c0,comp9959_c1,comp26589_c0,comp24243_c0,comp29333_c0,comp27410_c0,comp12233_c0,comp19469_c0,comp18136_c0,comp14513_c0,comp15648_c0,comp11295_c0,comp15760_c0,comp26430_c0,comp17558_c0,comp21837_c0,comp17255_c0,comp10188_c0,comp28773_c0,comp26649_c1,comp10668_c0,comp374796_c0,comp24887_c0,comp27779_c0,comp27455_c0,comp24040_c0,comp21177_c0,comp91633_c0,comp8784_c0,comp27870_c0,comp32124_…
Genetic Information Processing	Replication and repair	DNA replication	ko03030	43	comp22436_c0,comp26649_c1,comp278724_c0,comp27174_c0,comp24887_c0,comp27455_c0,comp9625_c0,comp26559_c0,comp73791_c0,comp27870_c0,comp25614_c0,comp10603_c0,comp32124_c0,comp37334_c0,comp246014_c0,comp22782_c0,comp27234_c0,comp19829_c0,comp12334_c0,comp15218_c0,comp18990_c0,comp28773_c0,comp20081_c0,comp27336_c0,comp11291_c0,comp10188_c0,comp10744_c0,comp24841_c0,comp194820_c0,comp27257_c0,comp167…
Genetic Information Processing	Replication and repair	Fanconi anemia pathway	ko03460	62	comp626514_c0,comp9625_c0,comp20545_c0,comp355335_c0,comp16264_c0,comp16300_c0,comp27045_c0,comp17472_c1,comp28039_c0,comp16875_c1,comp24343_c1,comp26498_c1,comp26542_c0,comp27916_c0,comp27593_c0,comp10603_c0,comp25614_c0,comp310380_c0,comp17472_c4,comp25535_c0,comp27820_c0,comp18789_c0,comp329422_c0,comp25863_c0,comp605073_c0,comp24343_c0,comp25400_c0,comp11291_c0,comp2480_c0,comp15218_c0,comp19…
Genetic Information Processing	Replication and repair	Homologous recombination	ko03440	44	comp14817_c0,comp19805_c1,comp25801_c0,comp17472_c3,comp4461_c0,comp26357_c0,comp28388_c0,comp28374_c0,comp17472_c0,comp23333_c0,comp18136_c0,comp25567_c0,comp27041_c1,comp44986_c0,comp23316_c0,comp14513_c0,comp67274_c0,comp10744_c0,comp15058_c0,comp15104_c0,comp19829_c0,comp15218_c0,comp11291_c0,comp2480_c0,comp25400_c0,comp24343_c0,comp25863_c0,comp23717_c0,comp18789_c0,comp28651_c0,comp27870_c…
Genetic Information Processing	Replication and repair	Mismatch repair	ko03430	38	comp7739_c0,comp28662_c0,comp37334_c0,comp15500_c0,comp20081_c0,comp11291_c0,comp18990_c0,comp15218_c0,comp873_c0,comp19829_c0,comp27862_c0,comp9625_c0,comp24887_c0,comp28039_c0,comp873_c1,comp32124_c0,comp10603_c0,comp25614_c0,comp26559_c0,comp27870_c0,comp8944_c0,comp28374_c0,comp28693_c0,comp365982_c0,comp19805_c1,comp7587_c0,comp14817_c0,comp15104_c0,comp25766_c0,comp23040_c0,comp22508_c1,com…
Genetic Information Processing	Replication and repair	Non-homologous end-joining	ko03450	9	comp23322_c0,comp26467_c0,comp24243_c0,comp25864_c0,comp28405_c0,comp15058_c0,comp26649_c1,comp24458_c0,comp14952_c0
Genetic Information Processing	Replication and repair	Nucleotide excision repair	ko03420	51	comp18136_c0,comp13776_c0,comp31323_c0,comp17113_c0,comp14513_c0,comp27041_c1,comp22474_c0,comp24779_c0,comp24086_c0,comp10744_c0,comp31421_c0,comp27921_c0,comp25766_c0,comp15104_c0,comp19163_c0,comp19805_c1,comp17113_c1,comp15061_c0,comp26195_c0,comp23600_c0,comp31885_c0,comp25425_c0,comp29239_c0,comp27412_c0,comp24445_c0,comp27900_c1,comp28374_c0,comp28217_c0,comp25614_c0,comp26559_c0,comp27870…
Genetic Information Processing	Transcription	Basal transcription factors	ko03022	44	comp27412_c0,comp21354_c0,comp24445_c0,comp79477_c0,comp14920_c0,comp18194_c0,comp28217_c0,comp15061_c0,comp17113_c1,comp40489_c0,comp24086_c0,comp27885_c2,comp27921_c0,comp33829_c0,comp842621_c0,comp6000_c0,comp14861_c0,comp31404_c0,comp25722_c0,comp17801_c0,comp17113_c0,comp31323_c0,comp17294_c0,comp10531_c0,comp24852_c0,comp15695_c0,comp36820_c0,comp10540_c0,comp14029_c0,comp15355_c0,comp31114…
Genetic Information Processing	Transcription	RNA polymerase	ko03020	51	comp10092_c0,comp9317_c0,comp28064_c0,comp28498_c1,comp18620_c1,comp24910_c0,comp25613_c0,comp5906_c0,comp28228_c0,comp513896_c0,comp223_c0,comp28608_c0,comp796_c1,comp355299_c0,comp22707_c1,comp3137_c0,comp417945_c0,comp22707_c3,comp497912_c0,comp28803_c0,comp22544_c0,comp684536_c0,comp21153_c1,comp30390_c0,comp21920_c0,comp23160_c0,comp25301_c0,comp27244_c0,comp9882_c0,comp366755_c0,comp37885_c…
Genetic Information Processing	Transcription	Spliceosome	ko03040	196	comp25044_c1,comp28317_c0,comp19411_c0,comp25924_c0,comp27834_c0,comp21311_c0,comp22810_c1,comp24783_c1,comp22213_c0,comp26252_c0,comp27542_c0,comp726981_c0,comp27181_c0,comp15475_c0,comp164478_c0,comp19915_c0,comp21811_c0,comp18509_c2,comp26980_c1,comp20712_c1,comp973766_c0,comp14379_c0,comp22770_c0,comp1048_c0,comp23664_c1,comp26715_c0,comp27759_c0,comp17606_c1,comp22620_c0,comp20985_c3,comp256…
Genetic Information Processing	Translation	Aminoacyl-tRNA biosynthesis	ko00970	60	comp15352_c0,comp28412_c0,comp26982_c0,comp21761_c0,comp26923_c0,comp13943_c0,comp1085340_c0,comp25920_c1,comp20275_c0,comp25920_c0,comp34383_c0,comp9968_c0,comp10607_c0,comp498978_c0,comp22347_c0,comp30811_c0,comp26260_c0,comp19598_c1,comp38903_c0,comp20472_c0,comp30147_c0,comp28152_c0,comp26539_c0,comp23835_c0,comp26615_c0,comp15103_c0,comp13519_c1,comp24461_c0,comp10875_c0,comp18298_c0,comp259…
Genetic Information Processing	Translation	RNA transport	ko03013	163	comp21663_c0,comp14665_c0,comp10240_c0,comp26181_c0,comp28200_c0,comp19004_c1,comp26431_c0,comp1238_c0,comp27037_c0,comp11443_c0,comp10034_c0,comp15350_c1,comp29699_c0,comp15419_c1,comp29188_c0,comp19774_c0,comp28107_c0,comp9686_c0,comp15584_c2,comp14251_c0,comp23670_c0,comp27202_c0,comp10832_c0,comp10805_c0,comp27978_c0,comp31073_c0,comp827855_c0,comp27323_c0,comp17195_c1,comp633986_c0,comp20806…
Genetic Information Processing	Translation	Ribosome	ko03010	448	comp772813_c0,comp140413_c0,comp357851_c0,comp804996_c0,comp22422_c0,comp16113_c0,comp18079_c0,comp24883_c0,comp21204_c0,comp10222_c1,comp9508_c0,comp26689_c0,comp20039_c0,comp32233_c0,comp10156_c0,comp9997_c0,comp14628_c0,comp26601_c0,comp22233_c0,comp24140_c1,comp13953_c0,comp4859_c0,comp866164_c0,comp26316_c0,comp14431_c0,comp13732_c0,comp29085_c0,comp14035_c0,comp12140_c0,comp29926_c0,comp280…
Genetic Information Processing	Translation	Ribosome biogenesis in eukaryotes	ko03008	97	comp314359_c0,comp3441_c0,comp307133_c0,comp27633_c1,comp28046_c0,comp4368_c1,comp21025_c0,comp20199_c1,comp26640_c0,comp603673_c0,comp21746_c0,comp19348_c0,comp28770_c0,comp23590_c0,comp22538_c0,comp5898_c0,comp16642_c0,comp15419_c0,comp4368_c0,comp15331_c0,comp1810_c0,comp19099_c0,comp27532_c0,comp13841_c0,comp415015_c0,comp28269_c0,comp19953_c0,comp13725_c0,comp14996_c0,comp20199_c0,comp19698_…
Genetic Information Processing	Translation	mRNA surveillance pathway	ko03015	112	comp32871_c0,comp30610_c0,comp5160_c0,comp28652_c0,comp22089_c0,comp30176_c0,comp11455_c0,comp23856_c0,comp19871_c0,comp13730_c0,comp25410_c0,comp427813_c0,comp644784_c0,comp9780_c0,comp12374_c0,comp10882_c0,comp20601_c3,comp15075_c0,comp25728_c0,comp14679_c1,comp19812_c0,comp28416_c0,comp26924_c1,comp9910_c0,comp20601_c0,comp19572_c0,comp26459_c0,comp628097_c0,comp23734_c1,comp4372_c0,comp27177_…
Metabolism	Amino acid metabolism	Alanine, aspartate and glutamate metabolism	ko00250	43	comp25867_c0,comp412822_c0,comp28757_c1,comp25362_c1,comp9984_c0,comp22596_c0,comp820799_c0,comp14783_c0,comp25913_c0,comp27674_c0,comp25077_c0,comp13255_c0,comp31463_c0,comp809909_c0,comp495570_c0,comp21968_c0,comp30829_c0,comp26516_c1,comp1235665_c0,comp29891_c0,comp28020_c0,comp23003_c0,comp11090_c0,comp9609_c0,comp27367_c0,comp68449_c0,comp787022_c0,comp19024_c0,comp9970_c0,comp7558_c0,comp28…
Metabolism	Amino acid metabolism	Arginine and proline metabolism	ko00330	80	comp25040_c0,comp14783_c0,comp20967_c1,comp10735_c0,comp23350_c0,comp25867_c0,comp220_c1,comp23529_c0,comp25228_c0,comp13849_c0,comp25489_c0,comp2224_c0,comp23529_c1,comp436573_c0,comp248716_c0,comp23194_c0,comp19308_c0,comp10812_c0,comp809909_c0,comp21765_c0,comp804992_c0,comp14797_c0,comp19024_c0,comp289690_c0,comp15406_c0,comp20967_c0,comp773738_c0,comp11090_c0,comp9609_c0,comp440341_c0,comp78…
Metabolism	Amino acid metabolism	Cysteine and methionine metabolism	ko00270	83	comp6746_c0,comp18819_c0,comp29282_c0,comp3023_c0,comp23460_c0,comp25867_c0,comp27414_c0,comp882654_c0,comp20982_c0,comp2224_c0,comp25489_c0,comp28946_c0,comp281_c0,comp248716_c0,comp26133_c0,comp1149_c0,comp3182_c0,comp11390_c0,comp22036_c0,comp289690_c0,comp9059_c0,comp29055_c0,comp804992_c0,comp15858_c0,comp19093_c0,comp773738_c0,comp4752_c0,comp253319_c0,comp505811_c0,comp15406_c0,comp10151_c…
Metabolism	Amino acid metabolism	Glycine, serine and threonine metabolism	ko00260	49	comp26850_c0,comp31770_c0,comp24434_c0,comp25421_c0,comp23642_c0,comp25461_c0,comp24745_c1,comp28819_c0,comp28260_c0,comp28256_c1,comp21946_c0,comp30629_c0,comp10353_c0,comp25667_c0,comp92341_c0,comp14908_c0,comp24599_c0,comp28713_c0,comp9945_c0,comp27831_c0,comp15848_c0,comp24230_c0,comp26105_c0,comp78480_c0,comp26541_c0,comp13260_c0,comp17019_c0,comp9870_c0,comp213144_c0,comp628_c0,comp23642_c2…
Metabolism	Amino acid metabolism	Histidine metabolism	ko00340	17	comp13849_c1,comp719468_c0,comp14129_c0,comp24074_c0,comp21817_c0,comp17443_c0,comp28821_c1,comp27012_c1,comp25737_c0,comp15912_c0,comp13849_c2,comp19308_c0,comp12602_c0,comp25228_c0,comp13849_c0,comp22952_c0,comp21329_c0
Metabolism	Amino acid metabolism	Lysine biosynthesis	ko00300	18	comp9879_c0,comp418174_c0,comp441775_c0,comp2423_c0,comp3992_c0,comp10199_c0,comp14129_c0,comp10545_c0,comp498809_c0,comp15240_c0,comp27206_c1,comp30707_c0,comp2423_c1,comp28713_c0,comp14908_c0,comp27077_c0,comp28366_c0,comp15848_c0
Metabolism	Amino acid metabolism	Lysine degradation	ko00310	28	comp24331_c0,comp777891_c0,comp28180_c3,comp13849_c2,comp19308_c0,comp24778_c0,comp17724_c0,comp21056_c0,comp13849_c0,comp25228_c0,comp23005_c0,comp26452_c1,comp1221006_c0,comp17724_c1,comp29284_c0,comp21120_c0,comp25959_c0,comp19199_c0,comp80660_c0,comp21817_c0,comp17443_c0,comp13849_c1,comp25627_c0,comp719468_c0,comp10822_c0,comp14129_c0,comp9767_c0,comp5949_c0
Metabolism	Amino acid metabolism	Phenylalanine metabolism	ko00360	59	comp15406_c0,comp1575388_c0,comp21540_c0,comp17385_c0,comp26141_c0,comp15065_c1,comp29579_c0,comp25421_c0,comp15741_c0,comp27216_c0,comp16615_c0,comp15741_c1,comp16703_c0,comp297311_c0,comp15741_c2,comp777492_c0,comp23003_c0,comp12602_c0,comp1101019_c0,comp23695_c0,comp2240_c0,comp145897_c0,comp30745_c0,comp26306_c0,comp15065_c0,comp612690_c0,comp35906_c0,comp1336_c0,comp24772_c0,comp21333_c0,com…
Metabolism	Amino acid metabolism	Phenylalanine, tyrosine and tryptophan biosynthesis	ko00400	46	comp29016_c0,comp22450_c0,comp24599_c0,comp29288_c0,comp12602_c0,comp23695_c0,comp19569_c0,comp21621_c0,comp18570_c2,comp25210_c1,comp20338_c0,comp24745_c1,comp23490_c0,comp27216_c0,comp15406_c0,comp23003_c0,comp15591_c1,comp9960_c0,comp23724_c2,comp31770_c0,comp16117_c0,comp11737_c0,comp601_c0,comp32393_c0,comp601_c1,comp18570_c0,comp25210_c2,comp27534_c0,comp29640_c0,comp21616_c1,comp24325_c1,c…
Metabolism	Amino acid metabolism	Tryptophan metabolism	ko00380	15	comp28325_c1,comp25959_c0,comp13849_c2,comp19308_c0,comp13849_c1,comp719468_c0,comp10822_c0,comp1101019_c0,comp16705_c0,comp14129_c0,comp25228_c0,comp13849_c0,comp26452_c1,comp21817_c0,comp17443_c0
Metabolism	Amino acid metabolism	Tyrosine metabolism	ko00350	26	comp13941_c0,comp25905_c0,comp29802_c0,comp23003_c0,comp25867_c0,comp13170_c0,comp78480_c0,comp24925_c0,comp15406_c0,comp27763_c0,comp25913_c0,comp231580_c0,comp27615_c1,comp25421_c0,comp27216_c0,comp30108_c0,comp25905_c1,comp27012_c1,comp25010_c0,comp20693_c0,comp23058_c0,comp28056_c0,comp9543_c0,comp12602_c0,comp23695_c0,comp15409_c0
Metabolism	Amino acid metabolism	Valine, leucine and isoleucine biosynthesis	ko00290	20	comp10306_c0,comp20241_c0,comp10701_c0,comp26733_c0,comp29630_c0,comp25750_c0,comp10701_c1,comp25562_c0,comp30447_c0,comp233576_c0,comp289835_c0,comp28049_c1,comp15120_c0,comp21476_c0,comp27173_c0,comp27725_c0,comp1807_c0,comp21946_c0,comp26144_c0,comp19559_c0
Metabolism	Amino acid metabolism	Valine, leucine and isoleucine degradation	ko00280	42	comp13260_c0,comp24177_c0,comp22757_c0,comp9783_c0,comp27313_c3,comp14129_c0,comp27924_c0,comp719468_c0,comp19308_c0,comp27589_c0,comp21406_c0,comp29393_c0,comp26452_c1,comp25228_c0,comp13849_c0,comp19401_c0,comp28316_c1,comp20406_c2,comp10033_c0,comp28685_c0,comp10395_c0,comp19401_c2,comp14378_c1,comp17443_c0,comp21817_c0,comp20406_c0,comp20241_c0,comp19743_c0,comp10822_c0,comp13849_c1,comp26733…
Metabolism	Biosynthesis of other secondary metabolites	Anthocyanin biosynthesis	ko00942	2	comp21457_c1,comp13406_c0
Metabolism	Biosynthesis of other secondary metabolites	Butirosin and neomycin biosynthesis	ko00524	5	comp19751_c0,comp14150_c0,comp22353_c0,comp27087_c0,comp19751_c1
Metabolism	Biosynthesis of other secondary metabolites	Caffeine metabolism	ko00232	2	comp26238_c0,comp29529_c0
Metabolism	Biosynthesis of other secondary metabolites	Flavone and flavonol biosynthesis	ko00944	5	comp28707_c1,comp26885_c0,comp19284_c0,comp27139_c0,comp33909_c0
Metabolism	Biosynthesis of other secondary metabolites	Flavonoid biosynthesis	ko00941	39	comp11272_c0,comp20314_c3,comp17385_c0,comp12707_c0,comp21540_c0,comp28941_c0,comp13933_c0,comp20282_c1,comp35906_c0,comp21717_c0,comp20314_c1,comp21717_c1,comp58486_c0,comp24444_c0,comp19925_c2,comp13933_c1,comp12845_c0,comp27880_c0,comp81746_c0,comp10125_c0,comp26869_c1,comp16383_c0,comp19925_c1,comp22950_c0,comp18644_c0,comp192892_c0,comp20282_c0,comp25282_c0,comp21717_c3,comp127355_c0,comp203…
Metabolism	Biosynthesis of other secondary metabolites	Indole alkaloid biosynthesis	ko00901	1	comp20803_c0
Metabolism	Biosynthesis of other secondary metabolites	Isoquinoline alkaloid biosynthesis	ko00950	9	comp23058_c0,comp78480_c0,comp25867_c0,comp23003_c0,comp15406_c0,comp9543_c0,comp23695_c0,comp27216_c0,comp25421_c0
Metabolism	Biosynthesis of other secondary metabolites	Novobiocin biosynthesis	ko00401	2	comp27216_c0,comp12602_c0
Metabolism	Biosynthesis of other secondary metabolites	Phenylpropanoid biosynthesis	ko00940	99	comp192892_c0,comp25792_c0,comp25306_c0,comp25279_c0,comp22950_c0,comp127355_c0,comp21717_c3,comp25282_c0,comp25011_c0,comp27310_c0,comp23659_c0,comp9654_c0,comp20076_c0,comp9093_c0,comp12845_c0,comp17888_c0,comp19925_c1,comp10125_c0,comp26869_c1,comp721614_c0,comp19640_c0,comp26869_c0,comp627734_c0,comp9212_c0,comp15517_c0,comp493288_c0,comp23738_c1,comp22898_c1,comp10096_c0,comp23738_c0,comp220…
Metabolism	Biosynthesis of other secondary metabolites	Stilbenoid, diarylheptanoid and gingerol biosynthesis	ko00945	31	comp22950_c0,comp20282_c0,comp17385_c0,comp192892_c0,comp25282_c0,comp12707_c0,comp21540_c0,comp21717_c3,comp127355_c0,comp12845_c0,comp20314_c3,comp10125_c0,comp81746_c0,comp26869_c1,comp21219_c0,comp16383_c0,comp19925_c1,comp20314_c1,comp19925_c0,comp21717_c1,comp26869_c0,comp19925_c2,comp13933_c1,comp28180_c0,comp20282_c1,comp13933_c0,comp27038_c0,comp35906_c0,comp20314_c2,comp21717_c0,comp894…
Metabolism	Biosynthesis of other secondary metabolites	Streptomycin biosynthesis	ko00521	9	comp18824_c0,comp22353_c0,comp19751_c0,comp24202_c2,comp18688_c0,comp29078_c0,comp14150_c0,comp19751_c1,comp27087_c0
Metabolism	Biosynthesis of other secondary metabolites	Tropane, piperidine and pyridine alkaloid biosynthesis	ko00960	15	comp27216_c0,comp25421_c0,comp18953_c1,comp32401_c0,comp23695_c0,comp18759_c0,comp9543_c0,comp25140_c1,comp15406_c0,comp12602_c0,comp27094_c0,comp23003_c0,comp28180_c3,comp25867_c0,comp78480_c0
Metabolism	Carbohydrate metabolism	Amino sugar and nucleotide sugar metabolism	ko00520	97	comp11100_c0,comp12383_c0,comp19790_c0,comp700493_c0,comp310088_c0,comp29250_c0,comp26706_c0,comp1073516_c0,comp22275_c1,comp10211_c0,comp29078_c0,comp1085096_c0,comp29381_c0,comp9978_c0,comp23246_c0,comp21703_c0,comp415924_c0,comp26527_c0,comp46548_c0,comp22913_c0,comp39255_c0,comp24220_c0,comp10160_c0,comp25856_c0,comp23017_c1,comp22275_c0,comp20939_c1,comp13642_c0,comp30592_c0,comp20957_c1,com…
Metabolism	Carbohydrate metabolism	Ascorbate and aldarate metabolism	ko00053	37	comp13849_c0,comp25228_c0,comp14296_c0,comp24103_c0,comp26706_c0,comp24581_c0,comp19308_c0,comp24103_c1,comp32811_c0,comp31472_c0,comp611744_c0,comp719468_c0,comp10059_c1,comp14129_c0,comp20000_c0,comp27085_c0,comp36658_c0,comp24755_c0,comp9615_c0,comp29967_c0,comp30028_c0,comp9705_c0,comp10044_c0,comp26783_c0,comp13849_c2,comp27130_c0,comp20957_c1,comp14717_c0,comp26351_c0,comp21817_c0,comp17443…
Metabolism	Carbohydrate metabolism	Butanoate metabolism	ko00650	18	comp27330_c0,comp10924_c0,comp27589_c0,comp27329_c0,comp25065_c0,comp495141_c0,comp26452_c1,comp15120_c0,comp10701_c1,comp25692_c0,comp24177_c0,comp25750_c0,comp21925_c0,comp14443_c0,comp10822_c0,comp10701_c0,comp25913_c0,comp14378_c1
Metabolism	Carbohydrate metabolism	C5-Branched dibasic acid metabolism	ko00660	6	comp15120_c0,comp25750_c0,comp30447_c0,comp29630_c0,comp10701_c0,comp10701_c1
Metabolism	Carbohydrate metabolism	Citrate cycle (TCA cycle)	ko00020	57	comp606914_c0,comp441775_c0,comp29499_c0,comp21925_c0,comp2423_c0,comp19014_c0,comp26836_c0,comp13260_c0,comp30421_c0,comp28943_c0,comp15224_c0,comp19142_c0,comp7450_c0,comp25762_c0,comp29136_c0,comp25007_c0,comp903478_c0,comp23607_c0,comp498809_c0,comp28521_c0,comp17724_c1,comp29393_c0,comp28366_c0,comp15220_c0,comp25065_c0,comp15669_c3,comp21315_c0,comp5283_c0,comp14443_c0,comp24305_c0,comp3992…
Metabolism	Carbohydrate metabolism	Fructose and mannose metabolism	ko00051	59	comp21738_c1,comp14133_c0,comp19751_c0,comp14299_c0,comp24019_c0,comp27087_c0,comp29250_c0,comp1043_c0,comp25002_c0,comp14221_c0,comp166136_c0,comp10131_c0,comp10211_c0,comp26028_c0,comp22592_c0,comp27696_c0,comp1085096_c0,comp29381_c0,comp10745_c0,comp23534_c0,comp29562_c0,comp40824_c0,comp26527_c0,comp448367_c0,comp16592_c1,comp24161_c1,comp24220_c0,comp420644_c0,comp14393_c0,comp18251_c1,comp1…
Metabolism	Carbohydrate metabolism	Galactose metabolism	ko00052	51	comp26028_c0,comp1073516_c0,comp166136_c0,comp25022_c0,comp28824_c1,comp27116_c0,comp27087_c0,comp24019_c0,comp700493_c0,comp19751_c0,comp24202_c2,comp26118_c0,comp14133_c0,comp25415_c0,comp26300_c0,comp18589_c0,comp5186_c0,comp46548_c0,comp22380_c1,comp21516_c0,comp23534_c0,comp9978_c0,comp22380_c0,comp24007_c0,comp14265_c0,comp29078_c0,comp21559_c0,comp27696_c0,comp28826_c1,comp9923_c0,comp1709…
Metabolism	Carbohydrate metabolism	Glycolysis / Gluconeogenesis	ko00010	119	comp27184_c0,comp22547_c0,comp21426_c2,comp274379_c0,comp20162_c0,comp14848_c0,comp765047_c0,comp383_c0,comp495141_c0,comp14393_c0,comp10924_c0,comp10161_c0,comp420644_c0,comp25565_c0,comp29866_c0,comp17320_c1,comp19751_c1,comp208304_c0,comp26279_c0,comp24825_c0,comp10850_c0,comp10721_c0,comp25905_c0,comp5021_c0,comp23728_c0,comp657413_c0,comp14443_c0,comp17320_c0,comp125843_c0,comp29802_c0,comp1…
Metabolism	Carbohydrate metabolism	Glyoxylate and dicarboxylate metabolism	ko00630	56	comp412822_c0,comp30421_c0,comp26836_c0,comp24349_c0,comp2423_c0,comp19014_c0,comp37384_c0,comp441775_c0,comp17939_c0,comp28576_c0,comp23642_c2,comp28943_c0,comp10856_c0,comp809909_c0,comp29105_c0,comp498809_c0,comp495570_c0,comp24519_c0,comp25762_c0,comp23347_c0,comp29891_c0,comp23642_c1,comp20726_c0,comp26452_c1,comp28366_c0,comp951911_c0,comp30829_c0,comp787022_c0,comp3992_c0,comp26850_c0,comp…
Metabolism	Carbohydrate metabolism	Inositol phosphate metabolism	ko00562	46	comp14876_c0,comp20406_c2,comp18885_c0,comp35485_c0,comp10131_c0,comp24103_c0,comp14071_c0,comp14296_c0,comp19718_c1,comp18688_c0,comp24103_c1,comp26204_c0,comp27979_c0,comp24965_c0,comp23602_c0,comp34819_c0,comp21463_c0,comp21872_c0,comp10513_c0,comp30520_c0,comp10745_c0,comp28456_c0,comp19718_c0,comp24382_c0,comp24755_c0,comp14393_c0,comp14071_c1,comp15624_c0,comp20406_c1,comp27278_c0,comp23364…
Metabolism	Carbohydrate metabolism	Pentose and glucuronate interconversions	ko00040	57	comp160750_c0,comp14133_c0,comp18683_c0,comp26046_c0,comp700493_c0,comp18683_c1,comp19308_c0,comp283349_c0,comp24581_c0,comp29888_c0,comp13849_c0,comp25228_c0,comp18831_c0,comp20049_c0,comp16610_c0,comp1073516_c0,comp16287_c2,comp775_c1,comp25678_c0,comp9978_c0,comp494142_c0,comp42842_c0,comp27085_c0,comp23534_c0,comp10015_c0,comp10059_c1,comp719468_c0,comp26071_c0,comp16287_c1,comp41_c0,comp9934…
Metabolism	Carbohydrate metabolism	Pentose phosphate pathway	ko00030	59	comp22957_c1,comp29078_c0,comp27696_c0,comp22592_c0,comp40824_c0,comp22957_c0,comp25932_c0,comp22913_c0,comp16592_c1,comp10298_c0,comp19423_c1,comp21738_c1,comp24202_c2,comp24019_c0,comp788383_c0,comp1043_c0,comp14221_c0,comp32253_c0,comp26028_c0,comp166136_c0,comp24056_c0,comp330834_c0,comp486781_c0,comp10850_c0,comp665452_c0,comp535459_c0,comp10721_c0,comp16269_c1,comp10058_c0,comp17320_c0,comp…
Metabolism	Carbohydrate metabolism	Propanoate metabolism	ko00640	33	comp15624_c0,comp20406_c1,comp13849_c2,comp11243_c0,comp4219_c0,comp10035_c0,comp10395_c0,comp10822_c0,comp13849_c1,comp28330_c0,comp19401_c2,comp17443_c0,comp21817_c0,comp20406_c0,comp11390_c0,comp30344_c0,comp25820_c0,comp19308_c0,comp30754_c0,comp20406_c2,comp26452_c1,comp25228_c0,comp13849_c0,comp19401_c0,comp26988_c1,comp26567_c0,comp29499_c0,comp606914_c0,comp14129_c0,comp719468_c0,comp2792…
Metabolism	Carbohydrate metabolism	Pyruvate metabolism	ko00620	75	comp495141_c0,comp23584_c0,comp21426_c2,comp26144_c0,comp10924_c0,comp17940_c0,comp26279_c0,comp20563_c0,comp10822_c0,comp28218_c1,comp5283_c0,comp14443_c0,comp28218_c0,comp5021_c0,comp9845_c0,comp25654_c0,comp13849_c0,comp25228_c0,comp29393_c0,comp30719_c0,comp30754_c0,comp15669_c3,comp19308_c0,comp15763_c0,comp14133_c0,comp28521_c0,comp31549_c0,comp11390_c0,comp17374_c0,comp28943_c0,comp10492_c…
Metabolism	Carbohydrate metabolism	Starch and sucrose metabolism	ko00500	145	comp20939_c0,comp16005_c0,comp16085_c1,comp784821_c0,comp13642_c1,comp19751_c1,comp28738_c0,comp25520_c1,comp28706_c0,comp10966_c1,comp18251_c1,comp29866_c0,comp559704_c0,comp27311_c0,comp24007_c0,comp26536_c0,comp25470_c0,comp340748_c0,comp10059_c1,comp41_c0,comp18348_c0,comp9863_c0,comp18683_c0,comp160750_c0,comp19545_c0,comp27213_c0,comp24202_c2,comp15418_c0,comp19751_c0,comp28824_c1,comp19318…
Metabolism	Energy metabolism	Carbon fixation in photosynthetic organisms	ko00710	76	comp17614_c1,comp15653_c0,comp18760_c0,comp16592_c0,comp24381_c0,comp225502_c0,comp6165_c0,comp21738_c0,comp13522_c1,comp20654_c0,comp29209_c0,comp777337_c0,comp17940_c2,comp23003_c0,comp20303_c0,comp21426_c1,comp30829_c0,comp17614_c0,comp24056_c0,comp23895_c0,comp14221_c0,comp18122_c1,comp25854_c0,comp25762_c0,comp21968_c0,comp29758_c0,comp21738_c1,comp10093_c0,comp10300_c0,comp29863_c0,comp4082…
Metabolism	Energy metabolism	Carbon fixation pathways in prokaryotes	ko00720	32	comp28330_c0,comp28959_c0,comp30121_c0,comp10822_c0,comp27341_c0,comp24305_c0,comp3992_c0,comp883284_c0,comp29209_c0,comp17940_c2,comp19017_c0,comp4219_c0,comp27077_c0,comp2423_c1,comp17940_c0,comp10677_c0,comp19142_c0,comp15224_c0,comp26567_c0,comp2423_c0,comp17940_c1,comp441775_c0,comp14069_c0,comp29177_c0,comp28366_c0,comp26452_c1,comp15220_c0,comp30754_c0,comp23607_c0,comp29136_c0,comp30344_c…
Metabolism	Energy metabolism	Methane metabolism	ko00680	101	comp15409_c0,comp627734_c0,comp14221_c0,comp27878_c0,comp29177_c0,comp951911_c0,comp721614_c0,comp26028_c0,comp2361_c0,comp166136_c0,comp26104_c0,comp9212_c0,comp493288_c0,comp19207_c0,comp29891_c0,comp23642_c1,comp10096_c0,comp21738_c1,comp30344_c0,comp22025_c0,comp23642_c2,comp25792_c0,comp17019_c0,comp14136_c0,comp28576_c0,comp23659_c0,comp40824_c0,comp9093_c0,comp20076_c0,comp22592_c0,comp178…
Metabolism	Energy metabolism	Nitrogen metabolism	ko00910	43	comp9984_c0,comp14535_c0,comp10717_c0,comp412822_c0,comp29766_c0,comp14783_c0,comp17939_c0,comp820799_c0,comp10305_c0,comp16530_c0,comp28126_c0,comp257353_c0,comp22596_c0,comp9870_c0,comp363315_c0,comp495570_c0,comp809909_c0,comp218750_c0,comp30057_c0,comp24046_c0,comp23347_c0,comp7668_c0,comp24770_c0,comp787022_c0,comp2107_c0,comp29201_c0,comp11090_c0,comp9609_c0,comp347488_c0,comp226047_c0,comp…
Metabolism	Energy metabolism	Oxidative phosphorylation	ko00190	217	comp28833_c0,comp23683_c0,comp33036_c0,comp285_c1,comp24405_c0,comp495917_c0,comp10039_c0,comp15048_c0,comp23244_c0,comp606246_c0,comp5299_c1,comp29604_c0,comp919205_c0,comp14173_c0,comp11868_c0,comp868636_c0,comp11378_c0,comp25682_c0,comp128994_c0,comp15488_c1,comp1065006_c0,comp296_c1,comp323417_c0,comp14204_c0,comp4660_c0,comp29236_c0,comp26122_c0,comp31302_c0,comp17140_c0,comp21922_c0,comp676…
Metabolism	Energy metabolism	Photosynthesis	ko00195	48	comp23084_c0,comp18603_c0,comp30403_c0,comp14355_c0,comp26122_c0,comp32163_c0,comp10343_c0,comp24990_c0,comp8939_c0,comp19076_c0,comp9073_c0,comp70247_c0,comp10917_c0,comp946_c0,comp20347_c0,comp11042_c0,comp28790_c1,comp19225_c0,comp32130_c0,comp22082_c0,comp30427_c0,comp15234_c0,comp25759_c0,comp15773_c0,comp24812_c1,comp22816_c0,comp15413_c0,comp16265_c0,comp15751_c0,comp8789_c0,comp22622_c0,c…
Metabolism	Energy metabolism	Photosynthesis - antenna proteins	ko00196	15	comp26201_c0,comp19131_c0,comp29363_c0,comp29999_c0,comp29909_c0,comp31156_c0,comp26512_c0,comp25890_c0,comp13851_c0,comp56548_c0,comp28590_c0,comp13851_c1,comp190077_c0,comp9915_c0,comp27480_c0
Metabolism	Energy metabolism	Sulfur metabolism	ko00920	26	comp9764_c0,comp272797_c0,comp498579_c0,comp24004_c0,comp25702_c0,comp27256_c0,comp30986_c0,comp29740_c0,comp20956_c1,comp14038_c0,comp13948_c0,comp12772_c0,comp18747_c0,comp15056_c0,comp19266_c0,comp30520_c0,comp30302_c0,comp18676_c0,comp26274_c0,comp27072_c0,comp24661_c0,comp29282_c0,comp10128_c0,comp10128_c1,comp23460_c0,comp13650_c0
Metabolism	Glycan biosynthesis and metabolism	Glycosaminoglycan degradation	ko00531	8	comp23530_c0,comp21662_c0,comp26098_c0,comp21559_c0,comp10172_c0,comp27642_c0,comp28389_c1,comp39255_c0
Metabolism	Glycan biosynthesis and metabolism	Glycosphingolipid biosynthesis - ganglio series	ko00604	3	comp21559_c0,comp39255_c0,comp28389_c1
Metabolism	Glycan biosynthesis and metabolism	Glycosphingolipid biosynthesis - globo series	ko00603	13	comp5186_c0,comp28389_c1,comp39255_c0,comp387_c1,comp191153_c0,comp21516_c0,comp774288_c0,comp28166_c0,comp535_c0,comp54685_c0,comp535_c1,comp311112_c0,comp5186_c1
Metabolism	Glycan biosynthesis and metabolism	Glycosylphosphatidylinositol(GPI)-anchor biosynthesis	ko00563	20	comp24015_c0,comp23522_c1,comp25288_c0,comp27005_c0,comp9787_c0,comp26358_c0,comp36004_c0,comp37916_c0,comp27103_c0,comp28161_c0,comp28225_c0,comp15010_c0,comp15499_c0,comp22157_c0,comp20817_c0,comp26173_c0,comp27917_c0,comp28197_c3,comp21875_c0,comp27663_c0
Metabolism	Glycan biosynthesis and metabolism	Lipopolysaccharide biosynthesis	ko00540	8	comp10768_c0,comp28035_c0,comp27247_c0,comp10021_c0,comp27195_c0,comp26294_c0,comp26294_c1,comp593_c0
Metabolism	Glycan biosynthesis and metabolism	N-Glycan biosynthesis	ko00510	36	comp26532_c0,comp10149_c0,comp21869_c0,comp27239_c0,comp27366_c0,comp9688_c0,comp28723_c0,comp18790_c0,comp20547_c0,comp16822_c0,comp28679_c0,comp13824_c2,comp22789_c0,comp25368_c0,comp36198_c0,comp15632_c0,comp21042_c0,comp25769_c0,comp13824_c1,comp13979_c0,comp26631_c0,comp16688_c0,comp11873_c0,comp25619_c0,comp22362_c0,comp24314_c0,comp27346_c0,comp27577_c1,comp57756_c0,comp18263_c0,comp13824_…
Metabolism	Glycan biosynthesis and metabolism	Other glycan degradation	ko00511	12	comp21559_c0,comp22611_c0,comp23412_c0,comp15904_c1,comp31666_c0,comp29315_c0,comp19066_c0,comp28754_c0,comp39255_c0,comp21287_c0,comp25451_c0,comp28389_c1
Metabolism	Glycan biosynthesis and metabolism	Other types of O-glycan biosynthesis	ko00514	2	comp26271_c1,comp23308_c0
Metabolism	Glycan biosynthesis and metabolism	Peptidoglycan biosynthesis	ko00550	3	comp25052_c0,comp26302_c0,comp18483_c0
Metabolism	Glycan biosynthesis and metabolism	Various types of N-glycan biosynthesis	ko00513	24	comp26532_c0,comp26631_c0,comp24685_c0,comp21869_c0,comp27239_c0,comp24936_c0,comp27366_c0,comp9688_c0,comp22362_c0,comp27346_c0,comp10573_c0,comp20547_c0,comp16822_c0,comp28679_c0,comp22789_c0,comp36198_c0,comp15632_c0,comp25769_c0,comp12189_c0,comp21042_c0,comp26760_c0,comp26215_c0,comp26563_c0,comp13979_c0
Metabolism	Lipid metabolism	Arachidonic acid metabolism	ko00590	16	comp17178_c1,comp19212_c0,comp499596_c0,comp9760_c0,comp11184_c0,comp14877_c0,comp29077_c0,comp25411_c0,comp13804_c0,comp256575_c0,comp37158_c0,comp29452_c0,comp15746_c0,comp25943_c0,comp10535_c0,comp19303_c0
Metabolism	Lipid metabolism	Biosynthesis of unsaturated fatty acids	ko01040	33	comp29707_c0,comp41433_c0,comp20966_c1,comp10033_c0,comp31442_c0,comp10295_c0,comp15716_c1,comp18892_c0,comp15716_c0,comp20966_c0,comp804_c0,comp13861_c0,comp27372_c0,comp14469_c1,comp10295_c1,comp15436_c0,comp14469_c0,comp13861_c1,comp26513_c0,comp15601_c0,comp27088_c0,comp9571_c0,comp10930_c0,comp10360_c0,comp27731_c0,comp17336_c0,comp739730_c0,comp35154_c0,comp25686_c0,comp21494_c0,comp804_c1,…
Metabolism	Lipid metabolism	Cutin, suberine and wax biosynthesis	ko00073	13	comp4170_c0,comp29951_c0,comp28634_c0,comp532711_c0,comp7310_c0,comp17594_c0,comp13963_c0,comp355427_c0,comp1052796_c0,comp12261_c0,comp181664_c0,comp232_c0,comp689792_c0
Metabolism	Lipid metabolism	Ether lipid metabolism	ko00565	23	comp27415_c0,comp17178_c1,comp13324_c0,comp25054_c0,comp32502_c0,comp22562_c0,comp11184_c0,comp721839_c0,comp276_c1,comp10513_c0,comp15470_c0,comp15470_c1,comp25090_c1,comp26727_c0,comp15470_c2,comp28456_c0,comp24756_c0,comp23138_c0,comp24756_c1,comp23364_c0,comp28494_c0,comp27278_c0,comp276_c0
Metabolism	Lipid metabolism	Fatty acid biosynthesis	ko00061	24	comp25352_c0,comp35154_c0,comp28804_c0,comp15552_c0,comp21494_c0,comp30754_c0,comp4219_c0,comp26627_c1,comp246660_c0,comp17537_c1,comp26988_c1,comp26513_c0,comp20966_c1,comp15601_c0,comp20507_c0,comp26567_c0,comp38508_c0,comp26627_c0,comp19381_c0,comp15450_c0,comp20966_c0,comp10677_c0,comp146007_c0,comp28330_c0
Metabolism	Lipid metabolism	Fatty acid elongation	ko00062	20	comp41433_c0,comp28498_c3,comp7546_c0,comp188950_c0,comp31442_c0,comp19603_c1,comp30191_c0,comp22609_c2,comp27731_c0,comp10360_c0,comp15392_c0,comp20113_c0,comp604992_c0,comp15253_c0,comp22601_c0,comp12257_c0,comp22609_c0,comp27217_c2,comp24362_c0,comp20113_c1
Metabolism	Lipid metabolism	Fatty acid metabolism	ko00071	48	comp25905_c1,comp20693_c0,comp19308_c0,comp25228_c0,comp15716_c2,comp13849_c0,comp26452_c1,comp15409_c0,comp28123_c1,comp29317_c0,comp9571_c0,comp719468_c0,comp14129_c0,comp12656_c0,comp28262_c1,comp28123_c0,comp311844_c0,comp12656_c1,comp10072_c0,comp14469_c1,comp13849_c2,comp233547_c0,comp14469_c0,comp13861_c1,comp29797_c0,comp25905_c0,comp29707_c0,comp23094_c0,comp13289_c0,comp10395_c0,comp245…
Metabolism	Lipid metabolism	Glycerolipid metabolism	ko00561	44	comp25228_c0,comp12039_c0,comp13849_c0,comp25388_c0,comp11057_c0,comp21380_c0,comp1049768_c0,comp20726_c0,comp10546_c0,comp25115_c0,comp19308_c0,comp23390_c0,comp14133_c0,comp22505_c0,comp5186_c0,comp719468_c0,comp26001_c0,comp14129_c0,comp32502_c0,comp20666_c1,comp11184_c0,comp14133_c1,comp23534_c0,comp21516_c0,comp10316_c0,comp25806_c0,comp14928_c0,comp25071_c0,comp17094_c0,comp24370_c0,comp151…
Metabolism	Lipid metabolism	Glycerophospholipid metabolism	ko00564	61	comp28553_c8,comp32150_c0,comp17178_c1,comp15672_c0,comp13396_c0,comp22562_c0,comp18785_c1,comp26026_c0,comp18785_c0,comp13622_c0,comp20377_c0,comp276_c1,comp20212_c0,comp13848_c0,comp25071_c0,comp24370_c0,comp26727_c0,comp15105_c0,comp28456_c0,comp24756_c1,comp23438_c0,comp23364_c0,comp27278_c0,comp276_c0,comp15610_c0,comp27415_c0,comp22505_c0,comp13324_c0,comp14404_c0,comp21523_c0,comp27122_c1,…
Metabolism	Lipid metabolism	Linoleic acid metabolism	ko00591	16	comp23523_c0,comp28015_c1,comp50694_c0,comp805433_c0,comp28015_c0,comp4255_c0,comp27053_c1,comp761691_c0,comp19529_c0,comp11184_c0,comp28176_c0,comp58433_c0,comp47992_c0,comp17178_c1,comp15137_c1,comp28755_c1
Metabolism	Lipid metabolism	Sphingolipid metabolism	ko00600	24	comp14884_c0,comp5186_c0,comp21468_c0,comp21021_c1,comp24204_c0,comp21272_c0,comp21516_c0,comp21021_c0,comp15252_c0,comp23412_c0,comp24815_c0,comp21559_c0,comp8935_c0,comp5186_c1,comp20500_c0,comp29957_c0,comp21243_c0,comp24811_c0,comp16435_c1,comp23396_c0,comp54685_c0,comp311112_c0,comp23396_c1,comp13939_c0
Metabolism	Lipid metabolism	Steroid biosynthesis	ko00100	17	comp17936_c0,comp9856_c0,comp15719_c0,comp21736_c0,comp29600_c0,comp30423_c0,comp11368_c0,comp354003_c0,comp14726_c0,comp5938_c0,comp5938_c1,comp27383_c0,comp31705_c0,comp19450_c0,comp11184_c0,comp9626_c0,comp29170_c0
Metabolism	Lipid metabolism	Steroid hormone biosynthesis	ko00140	2	comp18387_c0,comp10360_c0
Metabolism	Lipid metabolism	Synthesis and degradation of ketone bodies	ko00072	5	comp24177_c0,comp10822_c0,comp14378_c1,comp27589_c0,comp26452_c1
Metabolism	Lipid metabolism	alpha-Linolenic acid metabolism	ko00592	36	comp15716_c0,comp18892_c0,comp15716_c1,comp29058_c0,comp17178_c1,comp27372_c0,comp13861_c0,comp14240_c0,comp28176_c0,comp29707_c0,comp27710_c0,comp10033_c0,comp16465_c0,comp13861_c1,comp29735_c0,comp14469_c0,comp24906_c0,comp761691_c0,comp4255_c0,comp14469_c1,comp20031_c1,comp10072_c0,comp26174_c0,comp15137_c1,comp9571_c0,comp19457_c0,comp29317_c0,comp11184_c0,comp4911_c0,comp20281_c0,comp15716_c…
Metabolism	Metabolism of cofactors and vitamins	Biotin metabolism	ko00780	15	comp23977_c0,comp246660_c0,comp17537_c1,comp26627_c1,comp146007_c0,comp21027_c0,comp21494_c0,comp26627_c0,comp38508_c0,comp20507_c0,comp28804_c0,comp27840_c0,comp11109_c0,comp35154_c0,comp25352_c0
Metabolism	Metabolism of cofactors and vitamins	Folate biosynthesis	ko00790	12	comp27679_c1,comp27078_c0,comp16549_c0,comp26698_c0,comp26763_c0,comp25527_c0,comp20305_c0,comp22863_c0,comp25753_c0,comp20952_c0,comp25203_c1,comp28417_c0
Metabolism	Metabolism of cofactors and vitamins	Lipoic acid metabolism	ko00785	3	comp14610_c0,comp9636_c0,comp28471_c0
Metabolism	Metabolism of cofactors and vitamins	Nicotinate and nicotinamide metabolism	ko00760	12	comp23496_c0,comp19598_c0,comp16768_c0,comp15697_c0,comp9937_c0,comp21473_c1,comp26806_c1,comp15016_c0,comp76277_c0,comp28020_c0,comp26209_c0,comp25015_c1
Metabolism	Metabolism of cofactors and vitamins	One carbon pool by folate	ko00670	21	comp29105_c0,comp27445_c0,comp21131_c0,comp30629_c0,comp24022_c0,comp23869_c0,comp19826_c0,comp841753_c0,comp20305_c0,comp23642_c1,comp29177_c0,comp951911_c0,comp24948_c0,comp27070_c2,comp883284_c0,comp28260_c0,comp28576_c0,comp27341_c0,comp9870_c0,comp23642_c2,comp23642_c0
Metabolism	Metabolism of cofactors and vitamins	Pantothenate and CoA biosynthesis	ko00770	26	comp10701_c1,comp32038_c0,comp25750_c0,comp20241_c0,comp28137_c4,comp10701_c0,comp26733_c0,comp30993_c0,comp25289_c0,comp10306_c0,comp25129_c0,comp19559_c0,comp51360_c0,comp28256_c0,comp25477_c0,comp21476_c0,comp1807_c0,comp28504_c0,comp27401_c0,comp233576_c0,comp24718_c0,comp25562_c0,comp37908_c0,comp28049_c1,comp15120_c0,comp289835_c0
Metabolism	Metabolism of cofactors and vitamins	Porphyrin and chlorophyll metabolism	ko00860	44	comp22078_c0,comp10111_c0,comp15328_c0,comp492_c0,comp19668_c0,comp20200_c0,comp5642_c0,comp9565_c0,comp13859_c0,comp23793_c0,comp604132_c0,comp22467_c0,comp13788_c0,comp28610_c0,comp33498_c0,comp9819_c0,comp28951_c0,comp26202_c0,comp15687_c0,comp28776_c2,comp341274_c0,comp15025_c0,comp29814_c0,comp33280_c0,comp30510_c0,comp778294_c0,comp27720_c0,comp24750_c0,comp14656_c0,comp12534_c0,comp21012_c…
Metabolism	Metabolism of cofactors and vitamins	Retinol metabolism	ko00830	10	comp25905_c0,comp25905_c1,comp29802_c0,comp20693_c0,comp27763_c0,comp20666_c1,comp29936_c0,comp231580_c0,comp27615_c1,comp15409_c0
Metabolism	Metabolism of cofactors and vitamins	Riboflavin metabolism	ko00740	5	comp20216_c0,comp24352_c0,comp27231_c0,comp20928_c0,comp15906_c0
Metabolism	Metabolism of cofactors and vitamins	Thiamine metabolism	ko00730	6	comp39308_c0,comp20978_c0,comp21452_c0,comp21276_c0,comp25980_c0,comp27488_c0
Metabolism	Metabolism of cofactors and vitamins	Ubiquinone and other terpenoid-quinone biosynthesis	ko00130	29	comp22882_c0,comp22898_c1,comp27558_c0,comp23122_c1,comp20147_c0,comp21677_c0,comp25010_c0,comp34493_c0,comp23946_c1,comp24772_c0,comp23122_c2,comp24566_c0,comp14382_c2,comp27215_c0,comp23122_c4,comp23721_c0,comp23122_c0,comp22898_c0,comp23946_c0,comp22490_c0,comp27216_c0,comp14382_c1,comp20328_c0,comp20411_c0,comp9557_c0,comp9654_c0,comp16906_c0,comp20782_c1,comp320543_c0
Metabolism	Metabolism of cofactors and vitamins	Vitamin B6 metabolism	ko00750	9	comp18616_c0,comp22421_c0,comp28256_c1,comp504297_c0,comp26541_c0,comp24310_c0,comp14421_c0,comp24230_c0,comp37285_c0
Metabolism	Metabolism of other amino acids	Cyanoamino acid metabolism	ko00460	35	comp27310_c0,comp340748_c0,comp26606_c0,comp23642_c2,comp25306_c0,comp28576_c0,comp25011_c0,comp29105_c0,comp23738_c0,comp951911_c0,comp23738_c1,comp8326_c0,comp23298_c0,comp23642_c1,comp1341937_c0,comp775807_c0,comp13397_c0,comp22288_c0,comp25411_c0,comp13136_c0,comp26606_c1,comp11772_c0,comp26814_c0,comp23642_c0,comp28260_c0,comp5529_c0,comp30629_c0,comp10559_c0,comp26220_c1,comp26220_c2,comp28…
Metabolism	Metabolism of other amino acids	D-Glutamine and D-glutamate metabolism	ko00471	4	comp820799_c0,comp14783_c0,comp11033_c0,comp11090_c0
Metabolism	Metabolism of other amino acids	Glutathione metabolism	ko00480	72	comp773738_c0,comp422322_c0,comp7659_c0,comp804992_c0,comp16269_c1,comp21951_c0,comp26968_c0,comp26996_c0,comp610571_c0,comp29077_c0,comp24305_c0,comp10535_c0,comp16269_c0,comp15746_c0,comp25943_c0,comp10044_c0,comp23004_c0,comp26508_c0,comp156783_c0,comp21343_c0,comp26783_c0,comp22957_c0,comp31472_c0,comp21266_c0,comp24169_c2,comp327770_c0,comp22957_c1,comp29491_c0,comp248716_c0,comp22158_c0,com…
Metabolism	Metabolism of other amino acids	Phosphonate and phosphinate metabolism	ko00440	5	comp14302_c0,comp28494_c0,comp25609_c0,comp26084_c0,comp29258_c0
Metabolism	Metabolism of other amino acids	Selenocompound metabolism	ko00450	22	comp24120_c0,comp30986_c0,comp20982_c0,comp882654_c0,comp498978_c0,comp12772_c0,comp971_c0,comp14083_c0,comp253307_c0,comp1149_c0,comp535971_c0,comp21761_c0,comp29180_c0,comp28412_c0,comp19093_c0,comp25782_c0,comp18747_c0,comp22001_c0,comp449246_c0,comp20982_c1,comp1085340_c0,comp15056_c0
Metabolism	Metabolism of other amino acids	Taurine and hypotaurine metabolism	ko00430	10	comp25411_c0,comp27330_c0,comp16195_c0,comp23362_c0,comp16764_c0,comp31793_c0,comp22173_c0,comp27329_c0,comp25943_c0,comp22173_c1
Metabolism	Metabolism of other amino acids	beta-Alanine metabolism	ko00410	35	comp13849_c1,comp773738_c0,comp19401_c2,comp804992_c0,comp21817_c0,comp20406_c0,comp25421_c0,comp17443_c0,comp10395_c0,comp27329_c0,comp11243_c0,comp27330_c0,comp20406_c1,comp15624_c0,comp28256_c0,comp13849_c2,comp27924_c0,comp719468_c0,comp14129_c0,comp30993_c0,comp9783_c0,comp20294_c0,comp78480_c0,comp9543_c0,comp20406_c2,comp28504_c0,comp248716_c0,comp25489_c0,comp25228_c0,comp13849_c0,comp194…
Metabolism	Metabolism of terpenoids and polyketides	Biosynthesis of ansamycins	ko01051	4	comp330834_c0,comp535459_c0,comp6165_c0,comp25932_c0
Metabolism	Metabolism of terpenoids and polyketides	Biosynthesis of siderophore group nonribosomal peptides	ko01053	1	comp20328_c0
Metabolism	Metabolism of terpenoids and polyketides	Brassinosteroid biosynthesis	ko00905	7	comp772686_c0,comp24249_c1,comp20544_c0,comp33962_c0,comp7764_c1,comp4380_c0,comp7764_c0
Metabolism	Metabolism of terpenoids and polyketides	Carotenoid biosynthesis	ko00906	26	comp24071_c2,comp17933_c0,comp25139_c1,comp805906_c0,comp228392_c0,comp15229_c1,comp28310_c2,comp23186_c0,comp10632_c0,comp17610_c0,comp28068_c1,comp516513_c0,comp16872_c0,comp9868_c0,comp517944_c0,comp19342_c0,comp5437_c0,comp209096_c0,comp5437_c1,comp31512_c0,comp329162_c0,comp26034_c0,comp175985_c0,comp27767_c1,comp10141_c0,comp24826_c0
Metabolism	Metabolism of terpenoids and polyketides	Diterpenoid biosynthesis	ko00904	11	comp266_c1,comp12782_c0,comp748353_c0,comp19591_c0,comp3356_c0,comp383233_c0,comp121325_c0,comp712_c0,comp266_c0,comp712_c1,comp18343_c0
Metabolism	Metabolism of terpenoids and polyketides	Geraniol degradation	ko00281	2	comp27589_c0,comp24177_c0
Metabolism	Metabolism of terpenoids and polyketides	Limonene and pinene degradation	ko00903	12	comp27038_c0,comp28180_c0,comp13849_c2,comp19308_c0,comp21219_c0,comp8941_c0,comp13849_c0,comp25228_c0,comp21817_c0,comp17443_c0,comp719468_c0,comp13849_c1
Metabolism	Metabolism of terpenoids and polyketides	Monoterpenoid biosynthesis	ko00902	7	comp15831_c0,comp14605_c0,comp23520_c1,comp23520_c0,comp26643_c0,comp27987_c1,comp27746_c0
Metabolism	Metabolism of terpenoids and polyketides	Polyketide sugar unit biosynthesis	ko00523	1	comp29107_c0
Metabolism	Metabolism of terpenoids and polyketides	Sesquiterpenoid and triterpenoid biosynthesis	ko00909	10	comp21248_c1,comp26863_c1,comp619286_c0,comp24072_c0,comp21248_c0,comp29083_c0,comp26863_c2,comp26863_c0,comp9949_c0,comp26677_c1
Metabolism	Metabolism of terpenoids and polyketides	Terpenoid backbone biosynthesis	ko00900	46	comp10003_c0,comp14919_c0,comp30510_c0,comp11803_c0,comp10979_c0,comp14569_c0,comp14378_c1,comp10822_c0,comp10889_c0,comp27608_c4,comp11689_c0,comp23129_c0,comp29305_c0,comp26609_c1,comp23548_c0,comp24527_c0,comp10245_c0,comp22463_c0,comp10897_c0,comp26191_c0,comp19344_c1,comp10101_c0,comp22934_c1,comp22837_c0,comp20412_c0,comp27021_c0,comp13579_c0,comp17829_c0,comp32107_c0,comp27357_c0,comp25312…
Metabolism	Metabolism of terpenoids and polyketides	Tetracycline biosynthesis	ko00253	5	comp30754_c0,comp4219_c0,comp26567_c0,comp28330_c0,comp10677_c0
Metabolism	Metabolism of terpenoids and polyketides	Zeatin biosynthesis	ko00908	10	comp625114_c0,comp18614_c1,comp435820_c0,comp18614_c0,comp26786_c0,comp27501_c0,comp98600_c0,comp18614_c2,comp27490_c0,comp17885_c0
Metabolism	Nucleotide metabolism	Purine metabolism	ko00230	146	comp21426_c2,comp21473_c1,comp30390_c0,comp21920_c0,comp30986_c0,comp22935_c0,comp417945_c0,comp22707_c3,comp4929_c0,comp3137_c0,comp26950_c0,comp22341_c0,comp28228_c0,comp513896_c0,comp29291_c0,comp633612_c0,comp28498_c1,comp27870_c0,comp643445_c0,comp28374_c0,comp15941_c0,comp18620_c2,comp13752_c0,comp4929_c1,comp212314_c0,comp15763_c0,comp24202_c2,comp30100_c0,comp32508_c0,comp17938_c0,comp250…
Metabolism	Nucleotide metabolism	Pyrimidine metabolism	ko00240	111	comp21473_c1,comp27244_c0,comp9512_c0,comp30390_c0,comp21920_c0,comp9611_c0,comp22544_c0,comp10654_c0,comp10983_c0,comp22707_c3,comp417945_c0,comp497912_c0,comp27455_c0,comp3137_c0,comp796_c1,comp15130_c0,comp28228_c0,comp19157_c0,comp24725_c0,comp513896_c0,comp19361_c1,comp24910_c0,comp26209_c0,comp18620_c1,comp28498_c1,comp73791_c0,comp27870_c0,comp643445_c0,comp28064_c0,comp28374_c0,comp20305_…
Metabolism	Xenobiotics biodegradation and metabolism	Aminobenzoate degradation	ko00627	6	comp27038_c0,comp32118_c0,comp28180_c0,comp25527_c0,comp8941_c0,comp21219_c0
Metabolism	Xenobiotics biodegradation and metabolism	Benzoate degradation	ko00362	6	comp14469_c1,comp10822_c0,comp14469_c0,comp25692_c0,comp10033_c0,comp26452_c1
Metabolism	Xenobiotics biodegradation and metabolism	Bisphenol degradation	ko00363	4	comp28180_c0,comp27038_c0,comp21219_c0,comp8941_c0
Metabolism	Xenobiotics biodegradation and metabolism	Caprolactam degradation	ko00930	1	comp14133_c1
Metabolism	Xenobiotics biodegradation and metabolism	Chloroalkane and chloroalkene degradation	ko00625	16	comp15409_c0,comp25228_c0,comp13849_c0,comp20693_c0,comp19308_c0,comp13849_c2,comp25905_c1,comp27615_c1,comp231580_c0,comp17443_c0,comp21817_c0,comp719468_c0,comp13849_c1,comp27763_c0,comp29802_c0,comp25905_c0
Metabolism	Xenobiotics biodegradation and metabolism	Chlorocyclohexane and chlorobenzene degradation	ko00361	2	comp29565_c0,comp24567_c0
Metabolism	Xenobiotics biodegradation and metabolism	Drug metabolism - cytochrome P450	ko00982	32	comp231580_c0,comp27615_c1,comp7659_c0,comp422322_c0,comp11711_c0,comp27763_c0,comp24174_c0,comp29802_c0,comp25905_c0,comp26968_c0,comp26996_c0,comp19136_c0,comp23004_c0,comp12410_c0,comp30016_c0,comp156783_c0,comp21343_c0,comp30287_c0,comp626511_c0,comp14758_c0,comp29491_c0,comp24169_c2,comp327770_c0,comp21266_c0,comp28002_c0,comp15409_c0,comp440445_c0,comp22158_c0,comp20693_c0,comp14016_c0,comp…
Metabolism	Xenobiotics biodegradation and metabolism	Drug metabolism - other enzymes	ko00983	14	comp28504_c0,comp25612_c0,comp10641_c0,comp23050_c0,comp26238_c0,comp19157_c0,comp15130_c0,comp31625_c0,comp30993_c0,comp9788_c0,comp25172_c0,comp21567_c0,comp9558_c0,comp26712_c0
Metabolism	Xenobiotics biodegradation and metabolism	Fluorobenzoate degradation	ko00364	2	comp24567_c0,comp29565_c0
Metabolism	Xenobiotics biodegradation and metabolism	Metabolism of xenobiotics by cytochrome P450	ko00980	33	comp156783_c0,comp21343_c0,comp30287_c0,comp12410_c0,comp30016_c0,comp19136_c0,comp23004_c0,comp25905_c0,comp26968_c0,comp26996_c0,comp29802_c0,comp422322_c0,comp7659_c0,comp11711_c0,comp24174_c0,comp27763_c0,comp231580_c0,comp27615_c1,comp14016_c0,comp25905_c1,comp22158_c1,comp20693_c0,comp440445_c0,comp22158_c0,comp28002_c0,comp15409_c0,comp327770_c0,comp24169_c2,comp21266_c0,comp14758_c0,comp2…
Metabolism	Xenobiotics biodegradation and metabolism	Naphthalene degradation	ko00626	8	comp29802_c0,comp20693_c0,comp25905_c0,comp25905_c1,comp231580_c0,comp27615_c1,comp15409_c0,comp27763_c0
Metabolism	Xenobiotics biodegradation and metabolism	Polycyclic aromatic hydrocarbon degradation	ko00624	5	comp8941_c0,comp27012_c1,comp21219_c0,comp27038_c0,comp28180_c0
Metabolism	Xenobiotics biodegradation and metabolism	Styrene degradation	ko00643	4	comp30108_c0,comp13941_c0,comp24925_c0,comp28056_c0
Metabolism	Xenobiotics biodegradation and metabolism	Toluene degradation	ko00623	2	comp29565_c0,comp24567_c0
Organismal Systems	Circulatory system	Cardiac muscle contraction	ko04260	56	comp19951_c0,comp21922_c0,comp530024_c0,comp218750_c0,comp6768_c0,comp624452_c0,comp19360_c0,comp468358_c0,comp25672_c0,comp7668_c0,comp17746_c0,comp16388_c1,comp793307_c0,comp3792_c0,comp29766_c0,comp29626_c0,comp29348_c0,comp371669_c0,comp414130_c0,comp27701_c0,comp10717_c0,comp27108_c0,comp257353_c0,comp8514_c0,comp21072_c0,comp2478_c0,comp606403_c0,comp23155_c0,comp27692_c0,comp30449_c0,comp1…
Organismal Systems	Circulatory system	Vascular smooth muscle contraction	ko04270	28	comp820622_c0,comp10981_c0,comp1527_c0,comp29983_c0,comp30610_c0,comp10110_c0,comp15035_c0,comp22278_c1,comp19792_c1,comp22278_c0,comp28915_c0,comp17178_c1,comp10262_c0,comp19481_c0,comp9796_c1,comp9796_c0,comp33275_c0,comp28416_c0,comp29034_c0,comp21628_c0,comp6140_c0,comp974074_c0,comp21029_c0,comp22278_c2,comp412385_c0,comp10110_c1,comp9910_c0,comp24464_c0
Organismal Systems	Development	Axon guidance	ko04360	40	comp837912_c0,comp9796_c1,comp19481_c0,comp10262_c0,comp15563_c0,comp29601_c0,comp619282_c0,comp683674_c0,comp22159_c0,comp18726_c0,comp28618_c1,comp914985_c0,comp10181_c1,comp10324_c1,comp366484_c0,comp30238_c0,comp23172_c0,comp13955_c2,comp13765_c0,comp21628_c0,comp39448_c0,comp22278_c0,comp10254_c0,comp10324_c0,comp9796_c0,comp13288_c0,comp9643_c1,comp13490_c1,comp15035_c0,comp22278_c1,comp975…
Organismal Systems	Development	Dorso-ventral axis formation	ko04320	14	comp9796_c0,comp9796_c1,comp19481_c0,comp10262_c0,comp21029_c0,comp22278_c2,comp22278_c0,comp7020_c0,comp914985_c0,comp3123_c0,comp15035_c0,comp22278_c1,comp19792_c1,comp21628_c0
Organismal Systems	Development	Osteoclast differentiation	ko04380	23	comp13490_c1,comp19792_c1,comp22278_c1,comp15035_c0,comp22278_c0,comp39448_c0,comp837912_c0,comp9796_c0,comp9796_c1,comp10262_c0,comp9643_c1,comp19481_c0,comp20211_c0,comp311439_c0,comp10275_c0,comp23172_c0,comp21628_c0,comp22278_c2,comp21029_c0,comp10181_c1,comp30238_c0,comp366484_c0,comp12329_c0
Organismal Systems	Digestive system	Bile secretion	ko04976	36	comp738586_c0,comp389153_c0,comp281215_c0,comp916921_c0,comp17554_c0,comp27357_c0,comp233527_c0,comp166529_c0,comp311480_c0,comp14991_c0,comp27648_c0,comp18358_c0,comp28548_c0,comp498532_c0,comp32051_c0,comp6337_c0,comp498462_c0,comp16388_c1,comp17850_c0,comp10003_c0,comp8432_c0,comp546205_c0,comp12837_c0,comp17850_c2,comp18358_c1,comp3827_c0,comp14015_c0,comp645965_c0,comp224798_c0,comp11299_c0,…
Organismal Systems	Digestive system	Carbohydrate digestion and absorption	ko04973	13	comp16388_c1,comp19751_c1,comp645965_c0,comp16388_c0,comp27087_c0,comp27299_c0,comp14150_c0,comp19913_c0,comp17850_c2,comp17850_c1,comp17850_c0,comp22353_c0,comp19751_c0
Organismal Systems	Digestive system	Fat digestion and absorption	ko04975	4	comp25867_c0,comp17178_c1,comp27893_c0,comp20666_c1
Organismal Systems	Digestive system	Gastric acid secretion	ko04971	13	comp17850_c0,comp29034_c0,comp10981_c0,comp17850_c1,comp29983_c0,comp1527_c0,comp28915_c0,comp24464_c0,comp17850_c2,comp16388_c0,comp16388_c1,comp645965_c0,comp6140_c0
Organismal Systems	Digestive system	Mineral absorption	ko04978	19	comp5642_c0,comp17850_c2,comp645965_c0,comp21012_c0,comp17850_c0,comp12475_c0,comp10111_c0,comp778294_c0,comp341274_c0,comp9819_c0,comp16388_c1,comp14373_c0,comp16388_c0,comp20263_c0,comp28951_c0,comp89607_c0,comp29084_c0,comp12428_c0,comp17850_c1
Organismal Systems	Digestive system	Pancreatic secretion	ko04972	21	comp9643_c1,comp17178_c1,comp17850_c2,comp492354_c0,comp223852_c0,comp645965_c0,comp837912_c0,comp28178_c0,comp39448_c0,comp17850_c0,comp13490_c1,comp30238_c0,comp10181_c1,comp16388_c0,comp16388_c1,comp974074_c0,comp1150384_c0,comp17850_c1,comp20211_c0,comp14603_c1,comp311439_c0
Organismal Systems	Digestive system	Protein digestion and absorption	ko04974	19	comp223852_c0,comp17850_c2,comp645965_c0,comp17850_c0,comp374106_c0,comp15699_c0,comp16388_c1,comp16388_c0,comp26407_c0,comp603688_c0,comp24703_c0,comp9816_c1,comp24648_c0,comp26396_c0,comp382897_c0,comp3292_c0,comp7687_c0,comp474642_c0,comp17850_c1
Organismal Systems	Digestive system	Salivary secretion	ko04970	14	comp29034_c0,comp17850_c0,comp17850_c1,comp29983_c0,comp1527_c0,comp10981_c0,comp1150384_c0,comp17850_c2,comp24464_c0,comp28915_c0,comp16388_c0,comp16388_c1,comp645965_c0,comp6140_c0
Organismal Systems	Digestive system	Vitamin digestion and absorption	ko04977	1	comp23035_c1
Organismal Systems	Endocrine system	Adipocytokine signaling pathway	ko04920	21	comp29797_c0,comp23094_c0,comp13289_c0,comp28123_c1,comp24517_c0,comp26874_c1,comp21359_c0,comp9252_c1,comp28262_c1,comp23615_c0,comp24863_c0,comp12656_c0,comp311844_c0,comp18973_c0,comp28123_c0,comp355480_c0,comp33434_c0,comp12656_c1,comp538_c0,comp233547_c0,comp15043_c0
Organismal Systems	Endocrine system	GnRH signaling pathway	ko04912	31	comp25054_c0,comp22562_c0,comp22278_c0,comp28915_c0,comp10262_c0,comp19481_c0,comp13324_c0,comp27415_c0,comp9796_c1,comp9796_c0,comp10981_c0,comp15470_c1,comp15470_c0,comp1527_c0,comp29983_c0,comp276_c1,comp15035_c0,comp19792_c1,comp22278_c1,comp15470_c2,comp6140_c0,comp21029_c0,comp22278_c2,comp914985_c0,comp24464_c0,comp276_c0,comp29034_c0,comp21628_c0,comp24756_c0,comp24756_c1,comp23138_c0
Organismal Systems	Endocrine system	Insulin secretion	ko04911	6	comp16388_c0,comp645965_c0,comp16388_c1,comp17850_c1,comp17850_c0,comp17850_c2
Organismal Systems	Endocrine system	Insulin signaling pathway	ko04910	75	comp33275_c0,comp18733_c1,comp19751_c0,comp27087_c0,comp15043_c0,comp10253_c0,comp24464_c0,comp26988_c1,comp15035_c0,comp9757_c0,comp309688_c0,comp20393_c0,comp10324_c0,comp18973_c0,comp28915_c0,comp538_c0,comp27866_c0,comp23231_c1,comp22646_c0,comp131944_c0,comp21628_c0,comp29034_c0,comp6140_c0,comp10110_c1,comp10324_c1,comp22159_c0,comp820622_c0,comp10721_c0,comp23615_c0,comp19751_c1,comp19098_…
Organismal Systems	Endocrine system	Melanogenesis	ko04916	33	comp10324_c1,comp6140_c0,comp21029_c0,comp914985_c0,comp29034_c0,comp21628_c0,comp13955_c2,comp10262_c0,comp19481_c0,comp614033_c0,comp9796_c1,comp18726_c0,comp28618_c1,comp19792_c1,comp22159_c0,comp10981_c0,comp24464_c0,comp699950_c0,comp22278_c2,comp368292_c0,comp522729_c0,comp28607_c0,comp28915_c0,comp837438_c0,comp9796_c0,comp10324_c0,comp22278_c0,comp9757_c0,comp15035_c0,comp22278_c1,comp152…
Organismal Systems	Endocrine system	PPAR signaling pathway	ko03320	44	comp13861_c0,comp804_c0,comp27372_c0,comp355480_c0,comp21359_c0,comp15716_c1,comp15716_c0,comp24863_c0,comp18892_c0,comp10033_c0,comp13289_c0,comp29797_c0,comp29707_c0,comp23094_c0,comp23170_c0,comp10395_c0,comp24557_c0,comp24517_c0,comp14469_c0,comp233547_c0,comp13861_c1,comp14170_c0,comp604040_c0,comp25035_c0,comp12656_c1,comp27000_c0,comp14469_c1,comp311844_c0,comp28123_c0,comp2996_c0,comp9571…
Organismal Systems	Endocrine system	Progesterone-mediated oocyte maturation	ko04914	50	comp25532_c0,comp23281_c0,comp28005_c1,comp493686_c0,comp14944_c0,comp22278_c1,comp15035_c0,comp26156_c0,comp22278_c0,comp27778_c0,comp25821_c1,comp18491_c0,comp9796_c0,comp786925_c0,comp21182_c0,comp26808_c0,comp13460_c0,comp535270_c0,comp423372_c0,comp26592_c0,comp212194_c0,comp22278_c2,comp41826_c0,comp787101_c0,comp330541_c0,comp11816_c0,comp19792_c1,comp26834_c0,comp28424_c0,comp25956_c0,com…
Organismal Systems	Endocrine system	Renin-angiotensin system	ko04614	1	comp693184_c0
Organismal Systems	Environmental adaptation	Circadian entrainment	ko04713	18	comp22278_c0,comp9796_c0,comp9796_c1,comp19481_c0,comp10262_c0,comp28915_c0,comp29983_c0,comp1527_c0,comp10981_c0,comp22278_c1,comp15035_c0,comp8454_c0,comp22278_c2,comp6140_c0,comp24464_c0,comp24327_c0,comp21628_c0,comp29034_c0
Organismal Systems	Environmental adaptation	Circadian rhythm	ko04710	19	comp24621_c0,comp15043_c0,comp27639_c0,comp5930_c0,comp41013_c0,comp24621_c1,comp538_c0,comp492748_c0,comp23021_c0,comp18632_c0,comp20040_c1,comp29855_c0,comp24162_c0,comp18973_c0,comp25088_c0,comp16709_c1,comp25088_c2,comp18800_c0,comp20040_c0
Organismal Systems	Environmental adaptation	Circadian rhythm - fly	ko04711	9	comp10324_c0,comp10324_c1,comp22159_c0,comp13955_c2,comp9757_c0,comp20040_c1,comp18632_c0,comp28618_c1,comp18726_c0
Organismal Systems	Environmental adaptation	Circadian rhythm - plant	ko04712	31	comp21500_c0,comp15830_c0,comp12390_c0,comp27880_c0,comp14439_c0,comp26613_c1,comp22066_c0,comp3125_c0,comp12644_c0,comp17750_c0,comp20249_c0,comp18644_c0,comp26784_c0,comp18713_c0,comp27633_c1,comp29351_c0,comp15498_c0,comp27283_c0,comp29776_c0,comp27549_c0,comp21083_c1,comp164052_c0,comp19089_c1,comp14433_c0,comp23700_c0,comp13716_c0,comp26285_c1,comp27633_c0,comp19836_c0,comp19698_c0,comp28069…
Organismal Systems	Environmental adaptation	Plant-pathogen interaction	ko04626	148	comp10753_c0,comp19406_c0,comp26746_c0,comp14453_c0,comp67731_c0,comp30969_c0,comp21776_c0,comp19830_c0,comp24464_c0,comp25272_c0,comp9918_c0,comp10316_c0,comp16616_c0,comp184602_c0,comp13844_c0,comp18612_c1,comp851_c0,comp9946_c0,comp21842_c1,comp26920_c0,comp427_c0,comp25040_c0,comp25269_c1,comp20119_c0,comp25176_c1,comp28424_c6,comp15072_c0,comp22244_c0,comp6140_c0,comp23881_c0,comp28881_c0,co…
Organismal Systems	Excretory system	Aldosterone-regulated sodium reabsorption	ko04960	17	comp16388_c0,comp16388_c1,comp914985_c0,comp22278_c2,comp17850_c1,comp21628_c0,comp23884_c0,comp645965_c0,comp22278_c0,comp19481_c0,comp10262_c0,comp17850_c2,comp9796_c0,comp9796_c1,comp17850_c0,comp22278_c1,comp15035_c0
Organismal Systems	Excretory system	Collecting duct acid secretion	ko04966	28	comp29233_c0,comp29262_c0,comp176515_c0,comp503784_c0,comp25682_c0,comp26233_c0,comp21593_c0,comp13673_c0,comp29059_c0,comp19409_c0,comp14976_c0,comp1164909_c0,comp18751_c1,comp778078_c0,comp22201_c0,comp17140_c0,comp24508_c0,comp426958_c0,comp419620_c0,comp24385_c0,comp13673_c1,comp29146_c0,comp804490_c0,comp18751_c0,comp27471_c0,comp490842_c0,comp29489_c0,comp26000_c0
Organismal Systems	Excretory system	Endocrine and other factor-regulated calcium reabsorption	ko04961	21	comp23866_c0,comp25116_c0,comp19917_c3,comp17850_c0,comp645965_c0,comp19917_c4,comp30936_c0,comp17850_c2,comp791453_c0,comp17850_c1,comp19917_c2,comp25332_c0,comp28705_c0,comp28407_c1,comp19917_c6,comp19917_c5,comp19917_c1,comp16388_c1,comp16388_c0,comp19917_c0,comp29689_c0
Organismal Systems	Excretory system	Proximal tubule bicarbonate reclamation	ko04964	11	comp28943_c0,comp17850_c2,comp645965_c0,comp820799_c0,comp16388_c1,comp16388_c0,comp14783_c0,comp17850_c0,comp11090_c0,comp17850_c1,comp11033_c0
Organismal Systems	Excretory system	Vasopressin-regulated water reabsorption	ko04962	8	comp31878_c0,comp223578_c0,comp20474_c1,comp10520_c0,comp30494_c0,comp22730_c0,comp101212_c0,comp16481_c1
Organismal Systems	Immune system	Antigen processing and presentation	ko04612	56	comp4714_c0,comp25044_c1,comp18509_c0,comp22144_c0,comp502932_c0,comp25249_c0,comp330027_c0,comp28694_c0,comp26252_c1,comp25317_c0,comp28424_c5,comp9996_c0,comp16600_c0,comp18509_c3,comp26252_c0,comp22553_c0,comp20712_c2,comp26252_c2,comp28642_c1,comp726981_c0,comp28424_c6,comp10051_c0,comp14290_c0,comp14413_c1,comp18509_c2,comp20712_c1,comp19859_c0,comp20985_c1,comp14379_c0,comp7897_c0,comp28424…
Organismal Systems	Immune system	B cell receptor signaling pathway	ko04662	31	comp21029_c0,comp22278_c2,comp914985_c0,comp10181_c1,comp12329_c0,comp366484_c0,comp10324_c1,comp30238_c0,comp20211_c0,comp311439_c0,comp23172_c0,comp10275_c0,comp13955_c2,comp21628_c0,comp39448_c0,comp22278_c0,comp837912_c0,comp10324_c0,comp9796_c0,comp9796_c1,comp9643_c1,comp19481_c0,comp10262_c0,comp13490_c1,comp22159_c0,comp28618_c1,comp18726_c0,comp15035_c0,comp22278_c1,comp19792_c1,comp9757…
Organismal Systems	Immune system	Chemokine signaling pathway	ko04062	30	comp22159_c0,comp13490_c1,comp9757_c0,comp19792_c1,comp22278_c1,comp18726_c0,comp8454_c0,comp15035_c0,comp28618_c1,comp10324_c0,comp837912_c0,comp22278_c0,comp39448_c0,comp19481_c0,comp9643_c1,comp10262_c0,comp9796_c0,comp9796_c1,comp13955_c2,comp24327_c0,comp20211_c0,comp311439_c0,comp21628_c0,comp914985_c0,comp974074_c0,comp21029_c0,comp22278_c2,comp30238_c0,comp10324_c1,comp10181_c1
Organismal Systems	Immune system	Cytosolic DNA-sensing pathway	ko04623	24	comp223_c0,comp513896_c0,comp28228_c0,comp355299_c0,comp37885_c0,comp28498_c1,comp28064_c0,comp9317_c0,comp10092_c0,comp15577_c0,comp24910_c0,comp25613_c0,comp30390_c0,comp21920_c0,comp20847_c0,comp23325_c1,comp23160_c0,comp24246_c0,comp28803_c0,comp417945_c0,comp16772_c0,comp15111_c0,comp684536_c0,comp22544_c0
Organismal Systems	Immune system	Fc epsilon RI signaling pathway	ko04664	20	comp22278_c1,comp19792_c1,comp15035_c0,comp13490_c1,comp19481_c0,comp10262_c0,comp9643_c1,comp9796_c0,comp9796_c1,comp837912_c0,comp22278_c0,comp39448_c0,comp21628_c0,comp20211_c0,comp311439_c0,comp30238_c0,comp10181_c1,comp914985_c0,comp21029_c0,comp22278_c2
Organismal Systems	Immune system	Fc gamma R-mediated phagocytosis	ko04666	57	comp276_c0,comp25332_c0,comp14071_c1,comp13765_c0,comp24756_c1,comp26916_c0,comp21628_c0,comp20420_c0,comp21029_c0,comp10181_c1,comp30238_c0,comp35599_c0,comp619282_c0,comp29601_c0,comp15563_c0,comp683674_c0,comp19792_c1,comp276_c1,comp22562_c0,comp837912_c0,comp9465_c0,comp21872_c1,comp9796_c1,comp10262_c0,comp19481_c0,comp14884_c0,comp23699_c0,comp311439_c0,comp20211_c0,comp28705_c0,comp502284_…
Organismal Systems	Immune system	Leukocyte transendothelial migration	ko04670	26	comp23497_c0,comp948139_c0,comp308900_c0,comp15009_c0,comp13490_c1,comp837438_c0,comp9643_c1,comp614033_c0,comp422838_c0,comp837912_c0,comp28493_c0,comp39448_c0,comp16201_c0,comp17956_c0,comp7500_c0,comp368292_c0,comp311439_c0,comp20211_c0,comp522729_c0,comp14448_c0,comp30238_c0,comp10181_c1,comp370705_c0,comp28493_c1,comp699950_c0,comp974074_c0
Organismal Systems	Immune system	NOD-like receptor signaling pathway	ko04621	19	comp26812_c0,comp9952_c0,comp19616_c0,comp22278_c1,comp15035_c0,comp28424_c0,comp22278_c0,comp10262_c0,comp19481_c0,comp9796_c1,comp22804_c0,comp9796_c0,comp28424_c5,comp25317_c0,comp28424_c6,comp21628_c0,comp22278_c2,comp29144_c0,comp819651_c0
Organismal Systems	Immune system	Natural killer cell mediated cytotoxicity	ko04650	24	comp21628_c0,comp311439_c0,comp20211_c0,comp10275_c0,comp23172_c0,comp10181_c1,comp366484_c0,comp30238_c0,comp12329_c0,comp914985_c0,comp22278_c2,comp21029_c0,comp22278_c1,comp19792_c1,comp15035_c0,comp13490_c1,comp9796_c0,comp9796_c1,comp19481_c0,comp10262_c0,comp9643_c1,comp22278_c0,comp39448_c0,comp837912_c0
Organismal Systems	Immune system	RIG-I-like receptor signaling pathway	ko04622	7	comp21806_c1,comp26001_c0,comp19556_c0,comp26196_c0,comp25740_c0,comp13988_c0,comp24403_c0
Organismal Systems	Immune system	T cell receptor signaling pathway	ko04660	24	comp9796_c1,comp9796_c0,comp19481_c0,comp10262_c0,comp22278_c0,comp10324_c0,comp28618_c1,comp18726_c0,comp15035_c0,comp19792_c1,comp22278_c1,comp9757_c0,comp22159_c0,comp12329_c0,comp366484_c0,comp10324_c1,comp974074_c0,comp21029_c0,comp22278_c2,comp914985_c0,comp21628_c0,comp23172_c0,comp10275_c0,comp13955_c2
Organismal Systems	Immune system	Toll-like receptor signaling pathway	ko04620	22	comp21628_c0,comp311439_c0,comp20211_c0,comp30238_c0,comp10181_c1,comp21029_c0,comp22278_c2,comp15907_c1,comp15907_c0,comp15035_c0,comp22278_c1,comp19792_c1,comp13490_c1,comp11616_c1,comp19481_c0,comp9643_c1,comp10262_c0,comp9796_c1,comp9796_c0,comp837912_c0,comp39448_c0,comp22278_c0
Organismal Systems	Nervous system	Cholinergic synapse	ko04725	14	comp24327_c0,comp21628_c0,comp19792_c1,comp22278_c1,comp15035_c0,comp8454_c0,comp914985_c0,comp22278_c0,comp21029_c0,comp22278_c2,comp19481_c0,comp10262_c0,comp9796_c0,comp9796_c1
Organismal Systems	Nervous system	Dopaminergic synapse	ko04728	53	comp20781_c0,comp33275_c0,comp15810_c0,comp25784_c0,comp20601_c1,comp24327_c0,comp24464_c0,comp23387_c0,comp412385_c0,comp19871_c2,comp9757_c0,comp10110_c0,comp22382_c1,comp361619_c0,comp29983_c0,comp1527_c0,comp1115322_c0,comp28915_c0,comp20845_c1,comp22382_c0,comp10703_c0,comp10324_c0,comp19871_c1,comp20601_c3,comp30530_c0,comp29034_c0,comp19402_c1,comp13955_c2,comp28416_c0,comp10324_c1,comp101…
Organismal Systems	Nervous system	GABAergic synapse	ko04727	32	comp14564_c0,comp27329_c0,comp26407_c0,comp18515_c0,comp20734_c1,comp23921_c1,comp25803_c1,comp27330_c0,comp19024_c0,comp9970_c0,comp28096_c3,comp10307_c0,comp22258_c0,comp7558_c0,comp20974_c1,comp8454_c0,comp13720_c0,comp14564_c1,comp787022_c0,comp22747_c0,comp28096_c2,comp9816_c1,comp24703_c0,comp809909_c0,comp24327_c0,comp14564_c2,comp495570_c0,comp10670_c0,comp28055_c0,comp519789_c0,comp20685…
Organismal Systems	Nervous system	Glutamatergic synapse	ko04724	38	comp12329_c0,comp15470_c2,comp22278_c2,comp24703_c0,comp9816_c1,comp24756_c0,comp23138_c0,comp495570_c0,comp10275_c0,comp24327_c0,comp809909_c0,comp13324_c0,comp27415_c0,comp9796_c0,comp25054_c0,comp22278_c0,comp15035_c0,comp22278_c1,comp15470_c0,comp15470_c1,comp412822_c0,comp366484_c0,comp18515_c0,comp26407_c0,comp21628_c0,comp24756_c1,comp23172_c0,comp276_c0,comp10262_c0,comp19481_c0,comp9970_…
Organismal Systems	Nervous system	Long-term depression	ko04730	21	comp30530_c0,comp21628_c0,comp914985_c0,comp21029_c0,comp22278_c2,comp19871_c2,comp19572_c0,comp22278_c1,comp19792_c1,comp15035_c0,comp30176_c0,comp19871_c0,comp9796_c0,comp9796_c1,comp19481_c0,comp10262_c0,comp1115322_c0,comp14433_c1,comp22278_c0,comp19871_c1,comp10703_c0
Organismal Systems	Nervous system	Long-term potentiation	ko04720	33	comp21628_c0,comp29034_c0,comp23172_c0,comp28416_c0,comp366484_c0,comp10110_c1,comp9910_c0,comp6140_c0,comp914985_c0,comp21029_c0,comp30610_c0,comp19792_c1,comp10981_c0,comp820622_c0,comp10262_c0,comp19481_c0,comp9796_c1,comp33275_c0,comp10275_c0,comp12329_c0,comp24464_c0,comp412385_c0,comp22278_c2,comp22278_c1,comp10110_c0,comp15035_c0,comp29983_c0,comp1527_c0,comp22545_c0,comp28915_c0,comp28607…
Organismal Systems	Nervous system	Neurotrophin signaling pathway	ko04722	47	comp9796_c1,comp17126_c0,comp19481_c0,comp10262_c0,comp22730_c0,comp837912_c0,comp18726_c0,comp28618_c1,comp19792_c1,comp15907_c0,comp29130_c0,comp11616_c1,comp10981_c0,comp22159_c0,comp10181_c1,comp10324_c1,comp30238_c0,comp21029_c0,comp914985_c0,comp6140_c0,comp6118_c0,comp29034_c0,comp21628_c0,comp13955_c2,comp9796_c0,comp28915_c0,comp9643_c1,comp39448_c0,comp22278_c0,comp26139_c1,comp10324_c0…
Organismal Systems	Nervous system	Retrograde endocannabinoid signaling	ko04723	19	comp14564_c0,comp22278_c2,comp28096_c2,comp21628_c0,comp24327_c0,comp14564_c2,comp9796_c1,comp9796_c0,comp28402_c0,comp28096_c3,comp10262_c0,comp19481_c0,comp22258_c0,comp22278_c0,comp28055_c0,comp15035_c0,comp8454_c0,comp22278_c1,comp14564_c1
Organismal Systems	Nervous system	Serotonergic synapse	ko04726	14	comp21628_c0,comp22278_c1,comp19792_c1,comp8454_c0,comp15035_c0,comp24327_c0,comp19481_c0,comp10262_c0,comp9796_c1,comp9796_c0,comp22278_c0,comp914985_c0,comp22278_c2,comp21029_c0
Organismal Systems	Nervous system	Synaptic vesicle cycle	ko04721	62	comp14976_c0,comp28096_c3,comp11853_c0,comp791453_c0,comp521475_c0,comp19409_c0,comp13673_c0,comp19917_c4,comp1164909_c0,comp22258_c0,comp25682_c0,comp19145_c1,comp25488_c0,comp29233_c0,comp25116_c0,comp14564_c1,comp23866_c0,comp26233_c0,comp21593_c0,comp19917_c0,comp14564_c0,comp419620_c0,comp29489_c0,comp804490_c0,comp18821_c0,comp19917_c2,comp25332_c0,comp28407_c1,comp22201_c0,comp29059_c0,com…
Organismal Systems	Sensory system	Olfactory transduction	ko04740	7	comp24464_c0,comp29034_c0,comp28915_c0,comp29983_c0,comp1527_c0,comp10981_c0,comp6140_c0
Organismal Systems	Sensory system	Phototransduction	ko04744	9	comp10981_c0,comp29983_c0,comp1527_c0,comp24327_c0,comp29034_c0,comp8454_c0,comp6140_c0,comp28915_c0,comp24464_c0
Organismal Systems	Sensory system	Phototransduction - fly	ko04745	19	comp29034_c0,comp14448_c0,comp24464_c0,comp370705_c0,comp6140_c0,comp28493_c1,comp23497_c0,comp948139_c0,comp308900_c0,comp10981_c0,comp15009_c0,comp29983_c0,comp1527_c0,comp28402_c0,comp28915_c0,comp422838_c0,comp28493_c0,comp17956_c0,comp7500_c0
Organismal Systems	Sensory system	Taste transduction	ko04742	2	comp24327_c0,comp8454_c0
