# Supplementary material for: Comparative Transcriptome Analysis of Genes Involved in Anthocyanin Biosynthesis in the Red and Yellow Fruits of Sweet Cherry (Prunus avium L.)
Source: PLoS One. 2015 Mar 23;10(3):e0121164. doi: 10.1371/journal.pone.0121164 (PMC4370391; doi:10.1371/journal.pone.0121164)
Supplement: S4 Table — The DEGs were filtered with q-value < 0.005 and log2 (fold change) values > 1. (XLS) [file pone.0121164.s007.xls]

## Sheet: R2vsR1.DEG
Differentially expressed genes (DEGs) and their Nr annotation in R2vsR1
Gene_ID	Gene Length	R2_readcount	R1_readcount	log2.Fold_change.	p.value	Corrected P. value	Nr Description
comp10002_c0	936	443.475	147.897	1.5843	1.3765e-24	1.0576e-22	Cbs domain protein [Medicago truncatula]
comp10006_c0	980	118.714	50.7153	1.227	4.3668e-05	0.00063822	GPI-anchored protein [Vigna radiata]
comp10014_c0	822	123.361	11.6508	3.4044	3.5982e-21	2.3352e-19	predicted protein [Populus trichocarpa]
comp10015_c0	1790	1065.92	80.0479	3.7351	7.779e-185	8.2523e-182	Pectate lyase [Prunus mume]
comp10016_c0	1686	264.49	112.533	1.2329	8.6461e-10	2.4867e-08	unknown [Populus trichocarpa x Populus deltoides]
comp10031_c0	1986	214.316	89.9168	1.2531	1.932e-08	4.8268e-07	predicted protein [Populus trichocarpa]
comp10033_c0	1945	489.551	211.102	1.2135	2.3731e-16	1.1879e-14	PREDICTED: 3-ketoacyl-CoA thiolase 2, peroxisomal-like [Cucumis sativus]
comp10037_c0	1350	108.431	223.558	-1.0439	4.2027e-16	2.0553e-14	N-acylneuraminate-9-phosphatase, putative [Ricinus communis]
comp10041_c0	1537	111.808	20.4232	2.4527	1.7007e-13	6.7594e-12	predicted protein [Populus trichocarpa]
comp10046_c0	1636	1449.23	113.299	3.6771	3.5718e-247	4.6913e-244	protease C56, putative [Ricinus communis]
comp10047_c0	1030	140.152	27.9619	2.3255	2.0019e-15	9.3586e-14	--
comp10054_c0	1550	2355.14	1127.25	1.063	4.1217e-54	8.238e-52	aquaporin PIP1-1 [Prunus persica]
comp10055_c0	885	348.806	33.9929	3.3591	4.7467e-56	9.698e-54	PREDICTED: elicitor-responsive protein 3 [Vitis vinifera]
comp10061_c0	1695	111.928	356.812	-1.6726	5.1897e-42	7.7375e-40	PREDICTED: abscisic acid receptor PYL4-like [Vitis vinifera]
comp10068_c0	3336	211.555	78.8142	1.4245	1.8248e-10	5.6743e-09	ubiquitin-protein ligase, putative [Ricinus communis]
comp10070_c0	1055	133.417	57.7194	1.2088	2.0183e-05	0.0003154	PREDICTED: protein CutA, chloroplastic [Vitis vinifera]
comp10072_c0	2804	426.742	164.541	1.3749	2.3954e-18	1.3483e-16	PREDICTED: glyoxysomal fatty acid beta-oxidation multifunctional protein MFP-a [Vitis vinifera]
comp10074_c0	1293	8.20165	403.883	-5.6219	2.4016e-107	1.0859e-104	putative auxin-binding protein 2 [Prunus salicina]
comp10080_c0	794	199.223	90.6021	1.1368	1.148e-06	2.2521e-05	predicted protein [Populus trichocarpa]
comp10083_c0	1573	186.737	73.8798	1.3378	1.9259e-08	4.8161e-07	predicted protein [Populus trichocarpa]
comp10085_c0	945	22.6751	46.4661	-1.0351	0.00022563	0.0028198	PREDICTED: germin-like protein 2 [Vitis vinifera]
comp10096_c0	1398	150.162	70.4517	1.0918	5.5263e-05	0.00079142	PREDICTED: peroxidase 31-like [Vitis vinifera]
comp10097_c0	2069	243.25	550.503	-1.1783	6.446e-43	9.8774e-41	PREDICTED: lysine histidine transporter-like 8-like [Vitis vinifera]
comp10103_c0	1897	39.8021	4.79739	3.0525	4.2196e-07	8.864e-06	HB-1 [Malus x domestica]
comp10104_c0	1121	34.7364	1.78189	4.285	3.4784e-08	8.4306e-07	predicted protein [Populus trichocarpa]
comp10107_c0	1497	36.9074	4.79465	2.9444	1.8446e-06	3.5161e-05	PREDICTED: uncharacterized protein LOC100809523 [Glycine max]
comp10111_c0	1913	168.491	528.035	-1.648	2.4971e-60	5.5997e-58	chloroplast ferritin [Malus x domestica]
comp10116_c0	3056	122.18	26.18	2.2225	7.6321e-13	2.8916e-11	predicted protein [Populus trichocarpa]
comp10125_c0	2314	808.975	329.781	1.2946	1.2776e-29	1.2109e-27	trans-cinnamate 4-monooxygenase [Prunus avium]
comp10128_c0	965	48.0037	6.16807	2.9603	4.8399e-08	1.1538e-06	unknown [Lotus japonicus]
comp10128_c1	549	21.3484	2.33016	3.1956	0.0001442	0.0018868	unnamed protein product [Vitis vinifera]
comp10129_c0	1996	79.2424	21.7939	1.8624	5.633e-07	1.156e-05	hypothetical protein [Citrus unshiu]
comp10136_c0	3171	242.585	77.5806	1.6447	4.5523e-15	2.0584e-13	predicted protein [Populus trichocarpa]
comp10138_c0	2018	191.609	88.6969	1.1112	3.3465e-06	6.0646e-05	PREDICTED: putative MO25-like protein At5g47540 [Vitis vinifera]
comp10142_c0	1453	273.565	108.474	1.3345	1.1721e-11	4.026e-10	PREDICTED: uncharacterized protein LOC100260322 [Vitis vinifera]
comp10148_c0	2515	44.3818	163.199	-1.8786	1.1717e-22	8.329e-21	predicted protein [Populus trichocarpa]
comp10150_c1	1018	77.8855	4.93446	3.9804	8.7001e-16	4.1879e-14	PREDICTED: ethylene-responsive transcription factor ERF024-like [Vitis vinifera]
comp10151_c0	1438	59.4619	8.72851	2.7682	5.5867e-09	1.4831e-07	5-methyltetrahydrofolate:homocysteine methyltransferase, putative [Ricinus communis]
comp10167_c0	1945	178.026	15.7628	3.4975	1.3783e-30	1.3724e-28	PREDICTED: probable protein phosphatase 2C 24 [Vitis vinifera]
comp10170_c0	1957	245.446	506.114	-1.0441	1.9258e-34	2.1949e-32	PREDICTED: ribulose bisphosphate carboxylase/oxygenase activase 2, chloroplastic isoform 1 [Vitis vinifera]
comp10171_c0	2037	162.073	18.3671	3.1414	3.2227e-25	2.5543e-23	CAMTA domain class transcription factor [Malus x domestica]
comp10185_c0	1456	31.9659	2.46723	3.6956	5.824e-07	1.1908e-05	Benzoate carboxyl methyltransferase, putative [Ricinus communis]
comp10187_c0	1101	22.0721	46.4661	-1.074	0.00016208	0.0021028	unknown [Lotus japonicus]
comp10189_c0	723	114.459	44.8213	1.3526	8.6271e-06	0.00014474	predicted protein [Populus trichocarpa]
comp10194_c0	670	14.1117	50.4411	-1.8377	7.4132e-08	1.724e-06	predicted protein [Populus trichocarpa]
comp10203_c0	1796	345.898	80.2164	2.1084	5.3297e-31	5.4045e-29	PREDICTED: serine/threonine-protein kinase HT1-like [Vitis vinifera]
comp10210_c0	582	144.02	64.0109	1.1699	1.9409e-05	0.0003047	hypothetical protein [Jatropha curcas]
comp10223_c0	1777	83.582	22.4792	1.8946	1.8455e-07	4.0755e-06	F-box/LRR-repeat protein, putative [Ricinus communis]
comp10228_c0	1387	64.407	16.7223	1.9454	2.8666e-06	5.2605e-05	unknown [Medicago truncatula]
comp10238_c0	2315	91.0624	24.3063	1.9055	4.5228e-08	1.0867e-06	predicted protein [Populus trichocarpa]
comp10242_c0	1563	52.5484	1809.87	-5.1061	0	0	putative allergen Pru p 1.02 [Prunus dulcis x Prunus persica]
comp10258_c0	1967	156.072	468.91	-1.5871	1.373e-51	2.5417e-49	sorbitol transporter [Malus x domestica]
comp10262_c0	2180	583.644	279.989	1.0597	1.6192e-14	6.9563e-13	mitogen activated protein kinase [Humulus lupulus]
comp10265_c0	1106	44.3818	3.97498	3.4809	1.0235e-08	2.6335e-07	arabinogalactan protein 16 [Arabidopsis thaliana]
comp10268_c0	2541	193.261	69.3565	1.4784	2.583e-10	7.8984e-09	PREDICTED: uncharacterized protein LOC100250700 [Vitis vinifera]
comp10271_c0	829	316.246	108.832	1.5389	4.1753e-17	2.1852e-15	predicted protein [Populus trichocarpa]
comp10283_c0	2961	219.519	104.209	1.0749	1.6906e-06	3.2359e-05	serine/threonine protein kinase, putative [Ricinus communis]
comp10284_c0	1988	123.266	46.6005	1.4034	1.6367e-06	3.1393e-05	PREDICTED: putative E3 ubiquitin-protein ligase XBAT31 isoform 1 [Vitis vinifera]
comp10285_c0	2236	4007.39	787.753	2.3468	0	0	S-adenosylmethionine decarboxylase [Malus x domestica]
comp10296_c0	427	8.92532	34.9771	-1.9704	3.2722e-06	5.9417e-05	predicted protein [Populus trichocarpa]
comp10296_c1	1478	20.9456	94.44	-2.1728	8.606e-16	4.1571e-14	hypothetical protein VITISV_011425 [Vitis vinifera]
comp10305_c0	1652	65.9846	17.2706	1.9338	2.4351e-06	4.5169e-05	PREDICTED: electron transfer flavoprotein subunit beta, mitochondrial [Vitis vinifera]
comp10311_c0	1488	63.6834	8.6353	2.8826	6.1761e-10	1.8103e-08	PREDICTED: probable xyloglucan endotransglucosylase/hydrolase protein 23-like [Vitis vinifera]
comp10321_c0	2898	160.656	69.7677	1.2033	3.2452e-06	5.8965e-05	PREDICTED: granule-bound starch synthase 2, chloroplastic/amyloplastic-like [Vitis vinifera]
comp10340_c0	2612	43.3059	122.144	-1.496	9.1694e-14	3.7029e-12	PREDICTED: uncharacterized protein LOC100245954 isoform 1 [Vitis vinifera]
comp10341_c0	1281	636.42	26.7831	4.5706	4.7916e-128	2.7534e-125	PREDICTED: bidirectional sugar transporter SWEET1-like [Glycine max]
comp10342_c0	1941	366.493	55.6497	2.7193	1.96e-46	3.2371e-44	cytochrome P450, putative [Ricinus communis]
comp10343_c0	693	13.3964	67.0264	-2.3229	2.4278e-12	8.8458e-11	unknown [Medicago truncatula]
comp10346_c0	2560	148.008	16.9965	3.1224	5.0309e-23	3.6807e-21	PREDICTED: cation/H(+) antiporter 18 [Vitis vinifera]
comp10348_c0	1105	25.5698	66.341	-1.3755	1.7127e-07	3.8067e-06	conserved hypothetical protein [Ricinus communis]
comp10351_c0	806	5.06572	99.6486	-4.298	1.446e-26	1.2348e-24	AP2 domain class transcription factor [Malus x domestica]
comp10353_c0	3724	60.5474	279.623	-2.2073	2.9195e-44	4.6015e-42	PREDICTED: glycine dehydrogenase [decarboxylating], mitochondrial-like [Glycine max]
comp10363_c0	1414	34.3589	88.1308	-1.359	2.1909e-09	6.0794e-08	NAC domain class transcription factor [Malus x domestica]
comp10367_c0	2299	100.832	16.9965	2.5686	4.9551e-13	1.9009e-11	PREDICTED: MATE efflux family protein 6 isoform 2 [Vitis vinifera]
comp10370_c0	753	154.748	11.2396	3.7833	1.1586e-28	1.0582e-26	cystatin [Malus x domestica]
comp10371_c0	1292	917.424	114.039	3.0081	3.5146e-128	2.0625e-125	PREDICTED: 21 kDa protein [Vitis vinifera]
comp10372_c0	2115	89.0325	26.5912	1.7434	5.5506e-07	1.1408e-05	WRKY domain class transcription factor [Malus x domestica]
comp10374_c0	913	278.74	118.154	1.2382	2.5252e-10	7.7388e-09	unknown [Lotus japonicus]
comp10375_c0	1806	90.2181	31.3886	1.5232	8.7384e-06	0.00014643	PREDICTED: xaa-Pro dipeptidase-like [Vitis vinifera]
comp10377_c0	1037	75.2646	7.26462	3.373	2.1029e-13	8.2978e-12	conserved hypothetical protein [Ricinus communis]
comp10384_c0	2230	9.40777	27.9606	-1.5715	0.00024394	0.003024	PREDICTED: glycerol-3-phosphate dehydrogenase 1 [NAD(P)+]-like [Glycine max]
comp10385_c0	2064	121.577	28.3731	2.0993	7.9025e-12	2.7696e-10	PREDICTED: probable serine/threonine-protein kinase RLCKVII-like [Glycine max]
comp10398_c0	2483	2.05041	60.0345	-4.8718	3.3071e-17	1.7375e-15	PREDICTED: protein HOTHEAD isoform 1 [Vitis vinifera]
comp10413_c0	3077	67.6624	16.9101	2.0005	9.1689e-07	1.8233e-05	PREDICTED: BTB/POZ domain-containing protein NPY1-like isoform 1 [Vitis vinifera]
comp10435_c0	1892	4.94511	25.7688	-2.3816	1.0936e-05	0.00017945	predicted protein [Populus trichocarpa]
comp10463_c0	3569	22.9164	46.0549	-1.007	0.00030462	0.0036803	PREDICTED: isoleucyl-tRNA synthetase-like [Glycine max]
comp10466_c0	1948	7.23675	27.0024	-1.8997	6.1052e-05	0.00086533	conserved hypothetical protein [Ricinus communis]
comp10477_c0	1499	22.9127	3.15257	2.8616	0.0002209	0.0027645	--
comp10503_c0	2930	15.8002	55.1014	-1.8021	2.6397e-08	6.5358e-07	wd40 protein, putative [Ricinus communis]
comp10506_c0	2119	141.961	62.7773	1.1772	1.951e-05	0.00030592	predicted protein [Populus trichocarpa]
comp10507_c0	1055	2.05041	17.1747	-3.0663	6.1209e-05	0.00086711	--
comp10518_c0	1595	108.189	22.6163	2.2581	8.7085e-12	3.0367e-10	PREDICTED: E3 ubiquitin-protein ligase PUB23-like [Vitis vinifera]
comp10522_c0	1934	616.425	108.969	2.5	7.025e-69	1.8812e-66	calcium antiporter 1 [Malus x domestica]
comp10530_c0	1254	34.0127	4.52325	2.9106	5.4336e-06	9.4734e-05	hypothetical protein ARALYDRAFT_470228 [Arabidopsis lyrata subsp. lyrata]
comp10541_c0	1539	41.4907	166.294	-2.0029	1.3926e-24	1.067e-22	predicted protein [Populus trichocarpa]
comp10555_c0	1619	5.18633	27.9386	-2.4295	3.7822e-06	6.774e-05	PREDICTED: phytosulfokine receptor 1-like [Glycine max]
comp10577_c0	2730	132.209	28.2361	2.2272	8.1379e-14	3.296e-12	transferase, transferring glycosyl groups, putative [Ricinus communis]
comp10594_c0	2415	138.222	58.8023	1.233	9.2579e-06	0.00015448	amino acid/peptide transporter [Prunus dulcis]
comp10635_c0	828	26.2935	0.685341	5.2617	4.6519e-07	9.6837e-06	hypothetical protein MTR_2g026420 [Medicago truncatula]
comp10672_c0	2880	428.994	122.813	1.8045	9.3978e-30	8.9692e-28	PREDICTED: probable pectin methyltransferase QUA2 [Vitis vinifera]
comp10676_c0	1634	27.8615	0.822409	5.0823	2.4798e-07	5.3815e-06	AP2/ERF domain-containing transcription factor [Populus trichocarpa]
comp10678_c0	1228	59.035	121.031	-1.0357	2.5957e-09	7.1523e-08	40S ribosomal protein S3a, putative [Ricinus communis]
comp10684_c0	2224	93.2334	16.5853	2.4909	1.0197e-11	3.5156e-10	PREDICTED: lipase [Vitis vinifera]
comp10693_c0	2949	98.5404	25.7688	1.9351	8.2487e-09	2.1464e-07	C2H2L domain class transcription factor [Malus x domestica]
comp10711_c0	648	18.2125	39.4757	-1.116	0.00037326	0.004411	OHP, putative [Ricinus communis]
comp10722_c0	3034	306.091	623.297	-1.026	3.5493e-41	5.1797e-39	predicted protein [Populus trichocarpa]
comp10738_c0	924	6.27185	50.304	-3.0037	1.0119e-11	3.4969e-10	hypothetical protein VITISV_038846 [Vitis vinifera]
comp10741_c0	693	1.32674	18.2123	-3.779	9.6806e-06	0.00016095	--
comp10785_c0	936	81.4134	0.274136	8.2142	2.4561e-17	1.3078e-15	unnamed protein product [Vitis vinifera]
comp10809_c0	1193	3.8596	40.0253	-3.3744	2.3842e-10	7.3475e-09	Early nodulin 16 precursor, putative [Ricinus communis]
comp10814_c0	2232	14.7147	35.7748	-1.2817	0.00023198	0.00289	hypothetical protein RCOM_0555710 [Ricinus communis]
comp10824_c0	1585	268.691	70.9205	1.9217	3.0238e-21	1.9811e-19	NAC domain class transcription factor [Malus x domestica]
comp10831_c0	1511	24.6073	3.56377	2.7876	0.00016576	0.0021404	predicted protein [Populus trichocarpa]
comp10850_c0	1510	79.4836	436.401	-2.4569	2.2819e-75	6.5563e-73	PREDICTED: probable fructose-bisphosphate aldolase 2, chloroplastic-like [Glycine max]
comp10853_c0	916	102.642	23.0275	2.1562	1.3773e-10	4.3169e-09	unnamed protein product [Vitis vinifera]
comp10863_c0	1327	16.0415	0.822409	4.2858	0.00017801	0.0022769	Serine/threonine-protein kinase PBS1, putative [Ricinus communis]
comp10868_c0	1464	92.2685	38.242	1.2707	0.00018294	0.002336	PREDICTED: zinc transporter 6, chloroplastic [Vitis vinifera]
comp10883_c0	702	50.5342	108.832	-1.1068	4.136e-09	1.1173e-07	40S ribosomal protein S30 [Medicago truncatula]
comp10886_c0	1227	43.0586	91.1504	-1.0819	1.117e-07	2.5484e-06	PREDICTED: ATP-dependent Clp protease proteolytic subunit 4, chloroplastic-like [Glycine max]
comp10891_c0	1328	36.6662	85.5306	-1.222	3.1655e-08	7.7403e-07	PREDICTED: isoaspartyl peptidase/L-asparaginase 1 [Vitis vinifera]
comp10892_c0	1156	2.8947	27.9619	-3.272	1.6211e-07	3.6176e-06	predicted protein [Populus trichocarpa]
comp10908_c0	2332	291.638	119.337	1.2891	1.4297e-11	4.8744e-10	auxin-regulated protein [Cucumis melo subsp. melo]
comp10913_c0	378	0	19.1896	-5.2622	1.6301e-06	3.131e-05	--
comp10916_c0	1070	46.0739	97.0443	-1.0747	4.9469e-08	1.1773e-06	PREDICTED: 28 kDa heat- and acid-stable phosphoprotein isoform 1 [Vitis vinifera]
comp10917_c0	549	0.603062	84.0256	-7.1224	2.824e-22	1.982e-20	PREDICTED: photosystem I reaction center subunit psaK, chloroplastic [Vitis vinifera]
comp10927_c0	1631	34.1333	68.8083	-1.0114	9.6012e-06	0.00015972	predicted protein [Populus trichocarpa]
comp10942_c0	2240	90.2253	190.385	-1.0773	2.0161e-14	8.5738e-13	PREDICTED: nucleolar protein 56-like [Vitis vinifera]
comp10947_c0	1627	81.534	26.4542	1.6239	7.0902e-06	0.00012124	MYB91 [Malus x domestica]
comp10960_c0	1907	242.056	77.8548	1.6365	6.4977e-15	2.8953e-13	uncharacterized protein LOC100499981 [Glycine max]
comp10962_c0	1300	16.7651	1.37068	3.6125	0.00034108	0.0040744	predicted protein [Populus trichocarpa]
comp10970_c0	2431	159.822	61.8178	1.3704	9.9128e-08	2.2747e-06	yellow stripe-like protein 6 [Malus xiaojinensis]
comp10976_c0	1145	17.8506	60.5801	-1.7629	8.2618e-09	2.1477e-07	YABBY domain class transcription factor [Malus x domestica]
comp10979_c0	2881	300.105	148.171	1.0182	1.5331e-07	3.4295e-06	4-hydroxy-3-methylbut-2-en-1-yl diphosphate synthase [Hevea brasiliensis]
comp10992_c0	3845	17.0064	0.959478	4.1477	0.00013534	0.0017835	PREDICTED: uncharacterized protein LOC100267909 [Vitis vinifera]
comp10996_c0	793	71.2807	23.9869	1.5713	4.6761e-05	0.00067883	hypothetical protein MTR_4g126790 [Medicago truncatula]
comp11006_c0	779	155.59	66.4781	1.2268	2.8923e-06	5.2971e-05	PREDICTED: probable steroid-binding protein 3-like [Glycine max]
comp11009_c0	1934	17.2476	44.9584	-1.3822	1.5869e-05	0.00025301	PREDICTED: uncharacterized protein LOC100265690 [Vitis vinifera]
comp11026_c1	2179	39.0784	124.321	-1.6696	1.1665e-15	5.576e-14	PREDICTED: BTB/POZ domain-containing protein At5g67385-like isoform 1 [Vitis vinifera]
comp11033_c0	2058	143.022	37.8308	1.9186	5.433e-12	1.9286e-10	predicted protein [Populus trichocarpa]
comp11034_c0	608	19.6598	1.37068	3.8423	6.7582e-05	0.00094824	conserved hypothetical protein [Ricinus communis]
comp11051_c0	1304	9.76961	34.9524	-1.839	7.4329e-06	0.00012624	unknown [Populus trichocarpa x Populus deltoides]
comp11203_c0	1049	12.4231	69.6307	-2.4867	1.5968e-13	6.3737e-12	hypothetical protein [Pyrus x bretschneideri]
comp11215_c0	718	1.37619	15.2132	-3.4666	8.1426e-05	0.0011235	predicted protein [Populus trichocarpa]
comp11246_c0	2109	69.5934	12.4732	2.4801	4.6198e-09	1.2432e-07	PREDICTED: probable protein phosphatase 2C 43 [Vitis vinifera]
comp11390_c0	1609	85.0318	20.5602	2.0481	2.035e-08	5.0705e-07	l-lactate dehydrogenase, putative [Ricinus communis]
comp11661_c0	974	2.65347	42.4912	-4.0012	6.9708e-12	2.4524e-10	predicted protein [Populus trichocarpa]
comp11767_c0	784	22.4966	47.6997	-1.0843	0.00012119	0.0016171	30S ribosomal protein S17, putative [Ricinus communis]
comp11817_c0	2257	1.32674	12.7473	-3.2642	0.00040956	0.0047928	Indole-3-acetic acid-amido synthetase GH3.5, putative [Ricinus communis]
comp11823_c0	1641	22.7957	2.62212	3.12	0.00010616	0.0014368	PREDICTED: RING-H2 finger protein ATL54 [Vitis vinifera]
comp11849_c0	2352	30.7405	108.971	-1.8257	3.2574e-15	1.4949e-13	UDP-glycosyltransferase 89B2 [Stevia rebaudiana]
comp11978_c0	1055	55.0994	6.85341	3.0071	3.6183e-09	9.8617e-08	PREDICTED: uncharacterized protein LOC100815424 [Glycine max]
comp12040_c0	637	0.603062	17.5447	-4.8626	5.1367e-06	9.007e-05	PREDICTED: uncharacterized protein LOC100255126 isoform 2 [Vitis vinifera]
comp12071_c0	1170	19.0568	43.4506	-1.1891	0.00010502	0.001422	conserved hypothetical protein [Ricinus communis]
comp12135_c0	1250	14.5941	0.685341	4.4124	0.00030823	0.0037222	uncharacterized protein LOC100500319 precursor [Glycine max]
comp12307_c0	2495	23.7606	59.356	-1.3208	1.381e-06	2.6862e-05	GTP-binding protein typa/bipa, putative [Ricinus communis]
comp12362_c0	1620	9.40777	28.2361	-1.5856	0.00021089	0.0026524	electron transporter, putative [Ricinus communis]
comp12451_c0	1101	26.4141	57.1492	-1.1134	1.9085e-05	0.00029994	PREDICTED: DAG protein, chloroplastic isoform 1 [Vitis vinifera]
comp12458_c0	561	28.1027	0	5.8126	1.4385e-07	3.2285e-06	PREDICTED: uncharacterized protein LOC100853790 [Vitis vinifera]
comp12602_c0	1553	14.4735	41.1205	-1.5064	1.4151e-05	0.00022772	histidinol-phosphate aminotransferase, putative [Ricinus communis]
comp12637_c0	2491	34.9776	95.675	-1.4517	9.111e-11	2.8852e-09	hypothetical protein VITISV_037193 [Vitis vinifera]
comp12713_c0	2686	48.9686	4.11205	3.5739	1.1194e-09	3.1896e-08	PREDICTED: inter-alpha-trypsin inhibitor heavy chain H3 [Vitis vinifera]
comp12855_c0	951	20.0205	1.09655	4.1904	3.2407e-05	0.00048791	dehydratiion responsive element binding protein 1 like protein [Prunus avium]
comp12907_c0	2332	23.0912	66.7522	-1.5315	2.3416e-08	5.808e-07	unnamed protein product [Vitis vinifera]
comp13069_c0	999	19.0568	45.3696	-1.2514	4.371e-05	0.00063822	PREDICTED: 30S ribosomal protein S20, chloroplastic [Vitis vinifera]
comp13070_c0	3679	25.9317	61.4079	-1.2437	2.1669e-06	4.0741e-05	PREDICTED: UPF0202 protein At1g10490 [Vitis vinifera]
comp13107_c0	3643	76.1064	10.5543	2.8502	1.8716e-11	6.3264e-10	PREDICTED: uncharacterized protein LOC100262676 [Vitis vinifera]
comp13136_c0	2250	17.73	38.6532	-1.1244	0.00040477	0.0047467	hydrolase, hydrolyzing O-glycosyl compounds, putative [Ricinus communis]
comp13260_c0	2228	40.8876	85.2564	-1.0601	3.9938e-07	8.4273e-06	dihydrolipoamide dehydrogenase, putative [Ricinus communis]
comp13324_c0	3317	68.8697	144.998	-1.0741	2.6726e-11	8.8707e-10	PREDICTED: phospholipase D delta-like [Vitis vinifera]
comp13642_c0	977	199.372	30.2921	2.7185	5.0661e-26	4.1962e-24	UDP-D-glucuronic acid 4-epimerase [Gossypium hirsutum]
comp13642_c1	983	157.46	27.5219	2.5163	5.3697e-19	3.1312e-17	UDP-glucuronate 5-epimerase, putative [Ricinus communis]
comp13665_c0	923	115.305	40.161	1.5216	5.1249e-07	1.0596e-05	conserved hypothetical protein [Ricinus communis]
comp13690_c0	977	126.327	41.8099	1.5952	3.8424e-08	9.2561e-07	--
comp13699_c0	334	21.1072	0.685341	4.9448	7.9304e-06	0.00013403	--
comp13719_c0	1673	172.589	4.38618	5.2982	3.2221e-38	4.2522e-36	PREDICTED: IAA-amino acid hydrolase ILR1-like [Vitis vinifera]
comp13729_c0	675	77.9156	30.155	1.3695	0.00020091	0.0025369	profilin [Malus x domestica]
comp13781_c0	696	69.1109	163.385	-1.2413	1.1785e-14	5.1924e-13	plasma intrinsic protein 2 [Eriobotrya japonica]
comp13781_c1	351	24.2431	54.3284	-1.1641	1.8514e-05	0.0002913	aquaporin [Manihot esculenta]
comp13790_c0	1815	166.744	73.0711	1.1903	2.7954e-06	5.1436e-05	PREDICTED: la-related protein 6-like [Vitis vinifera]
comp13799_c0	1156	116.029	51.2745	1.1782	0.00011139	0.0014965	PREDICTED: ubiquitin-conjugating enzyme E2 5 [Vitis vinifera]
comp13802_c0	2124	200.621	63.0555	1.6698	4.898e-13	1.8816e-11	AP2 domain class transcription factor [Malus x domestica]
comp13817_c0	2265	9.16654	88.9545	-3.2786	8.7828e-21	5.6206e-19	PREDICTED: uncharacterized protein LOC100254358 [Vitis vinifera]
comp13818_c0	1572	251.137	38.4476	2.7075	3.4569e-32	3.6254e-30	Avr9/Cf-9 rapidly elicited protein [Medicago truncatula]
comp13827_c0	1423	162.464	67.3005	1.2714	6.7662e-07	1.3662e-05	predicted protein [Populus trichocarpa]
comp13835_c0	1307	224.098	32.6222	2.7802	7.6865e-30	7.3615e-28	predicted protein [Populus trichocarpa]
comp13851_c0	403	19.1774	45.0955	-1.2336	5.3531e-05	0.00077021	unknown [Glycine max]
comp13851_c1	979	61.3917	130.47	-1.0876	1.9036e-10	5.9128e-09	unnamed protein product [Thellungiella halophila]
comp13861_c0	854	0.120612	40.2981	-8.3842	2.576e-10	7.8857e-09	acyl-CoA oxidase, putative [Ricinus communis]
comp13861_c1	369	0.48245	13.8439	-4.8427	5.1633e-05	0.00074407	acyl-CoA oxidase 5, partial [Prunus persica]
comp13899_c0	2589	281.982	122.813	1.1991	8.0853e-10	2.3327e-08	PREDICTED: chitin-inducible gibberellin-responsive protein 1-like [Vitis vinifera]
comp13918_c0	1484	12.9055	47.2885	-1.8735	1.4006e-07	3.151e-06	predicted protein [Populus trichocarpa]
comp13926_c0	2408	42.4556	93.3435	-1.1366	3.1578e-08	7.7283e-07	PREDICTED: D-xylose-proton symporter-like 3, chloroplastic-like [Glycine max]
comp13962_c0	2029	76.8374	186.414	-1.2786	4.7813e-17	2.4789e-15	unnamed protein product [Vitis vinifera]
comp13963_c0	2237	6.15244	52.4971	-3.093	2.0534e-12	7.5317e-11	hypothetical protein VITISV_037194 [Vitis vinifera]
comp13984_c0	1515	220.594	62.6402	1.8162	3.0931e-16	1.5315e-14	predicted protein [Populus trichocarpa]
comp14012_c0	1068	38.4754	133.779	-1.7978	4.8004e-18	2.6694e-16	histone H1 [Populus trichocarpa]
comp14016_c0	2224	26.5347	3.97498	2.7389	0.00011003	0.0014812	PREDICTED: pentatricopeptide repeat-containing protein At5g66520-like [Vitis vinifera]
comp14045_c0	1205	113.738	21.1812	2.4249	1.6584e-13	6.6005e-12	predicted protein [Populus trichocarpa]
comp14086_c0	2278	124.834	25.3576	2.2995	1.0627e-13	4.2728e-12	Pectinesterase-3 precursor, putative [Ricinus communis]
comp14094_c0	873	6.39246	60.8597	-3.251	1.2538e-14	5.4891e-13	unknown [Lotus japonicus]
comp14112_c0	1490	99.5185	21.1085	2.2371	7.9707e-11	2.5357e-09	conserved hypothetical protein [Ricinus communis]
comp14118_c0	1523	100.831	31.6628	1.6711	2.9317e-07	6.3075e-06	predicted protein [Populus trichocarpa]
comp14128_c0	2215	895.979	314.432	1.5107	5.9522e-44	9.2232e-42	unnamed protein product [Vitis vinifera]
comp14129_c0	2883	717.937	227.944	1.6552	6.3863e-42	9.4196e-40	RecName: Full=Aldehyde dehydrogenase family 7 member A1; AltName: Full=Antiquitin-1; AltName: Full=Matured fruit 60 kDa protein; Short=MF-60
comp14132_c0	2235	581.503	231.234	1.3304	6.2245e-23	4.518e-21	PREDICTED: formate dehydrogenase, mitochondrial [Vitis vinifera]
comp14143_c0	823	137.739	279.208	-1.0194	3.2774e-19	1.9316e-17	unknown [Glycine max]
comp14147_c0	1557	96.976	4.66032	4.3791	1.698e-20	1.0668e-18	conserved hypothetical protein [Ricinus communis]
comp14163_c0	2101	729.542	295.481	1.3039	2.9428e-27	2.5686e-25	predicted protein [Populus trichocarpa]
comp14172_c0	519	128.693	33.7202	1.9323	4.7586e-11	1.5423e-09	--
comp14172_c1	857	390.414	107.05	1.8667	9.0705e-29	8.3954e-27	--
comp14197_c0	945	8.44287	39.7498	-2.2351	1.1934e-07	2.7158e-06	T4.9 [Malus x robusta]
comp14199_c0	1355	1209.78	2481.72	-1.0366	1.368e-160	1.1098e-157	unnamed protein product [Vitis vinifera]
comp14214_c0	765	177.054	36.7343	2.269	1.8777e-18	1.0634e-16	--
comp14219_c0	882	3.49776	237.314	-6.0842	2.8715e-63	7.0715e-61	putative proline-rich cell wall protein [Prunus dulcis]
comp14260_c0	2508	27.0739	70.8643	-1.3882	5.5476e-08	1.3123e-06	PREDICTED: uncharacterized sodium-dependent transporter yocS-like [Vitis vinifera]
comp14263_c0	795	37.3899	368.374	-3.3005	4.3291e-81	1.3725e-78	--
comp14265_c0	3235	706.22	73.7427	3.2595	3.3823e-108	1.5548e-105	soluble acid invertase [Pyrus pyrifolia var. culta]
comp14267_c0	1274	224.939	75.1134	1.5824	3.3143e-13	1.2948e-11	RecName: Full=EG45-like domain containing protein; AltName: Full=Blight-associated protein p12; AltName: Full=Plant natriuretic peptide; Short=PNP; Flags: Precursor
comp14271_c0	1661	16.7651	159.136	-3.2467	1.1977e-35	1.4363e-33	PREDICTED: pathogenesis-related genes transcriptional activator PTI6 [Vitis vinifera]
comp14277_c1	2062	966.833	374.073	1.3699	3.1072e-39	4.2219e-37	conserved hypothetical protein [Ricinus communis]
comp14289_c0	1963	6.7543	27.4136	-2.021	2.9801e-05	0.00045262	predicted protein [Populus trichocarpa]
comp14290_c0	1894	922.907	449.562	1.0377	4.607e-21	2.9829e-19	PREDICTED: cathepsin B-like isoform 1 [Vitis vinifera]
comp14295_c0	2676	38.8372	85.5306	-1.139	1.1416e-07	2.6e-06	serine-threonine protein kinase, plant-type, putative [Ricinus communis]
comp14296_c0	2526	1576.27	39.4757	5.3194	0	0	PREDICTED: probable inositol oxygenase [Vitis vinifera]
comp14299_c0	1594	1828.54	673.963	1.44	3.9802e-80	1.2198e-77	sorbitol dehydrogenase [Prunus cerasus]
comp14305_c0	1277	362.031	138.562	1.3856	5.0349e-16	2.4536e-14	--
comp14314_c0	978	662.888	2190.37	-1.7243	4.6034e-257	6.3486e-254	--
comp14320_c0	1718	13.1468	34.2671	-1.3821	0.00016448	0.0021289	PREDICTED: uncharacterized protein LOC100256147 [Vitis vinifera]
comp14339_c1	449	224.694	54.9589	2.0315	1.3242e-19	7.9112e-18	--
comp14348_c0	838	543.966	3.56377	7.254	2.4096e-114	1.1868e-111	protein RSI-1 precursor [Solanum lycopersicum]
comp14352_c0	1608	728.362	107.323	2.7627	2.6878e-92	1.0297e-89	unknown [Medicago truncatula]
comp14370_c0	272	13.6292	90.6021	-2.7328	1.5998e-18	9.1168e-17	--
comp14379_c0	3627	1237.15	496.579	1.3169	5.7854e-46	9.4421e-44	high molecular weight heat shock protein [Malus x domestica]
comp14398_c0	907	697.791	182.567	1.9344	4.5238e-53	8.9125e-51	--
comp14406_c0	1063	595.675	267.66	1.1541	1.1523e-17	6.2809e-16	PREDICTED: polyadenylate-binding protein-interacting protein 2 [Vitis vinifera]
comp14419_c0	1581	277.832	52.1394	2.4138	1.5242e-30	1.5122e-28	Beta-expansin 1a precursor, putative [Ricinus communis]
comp14421_c0	1919	11.0963	31.2516	-1.4938	0.00016563	0.0021404	PREDICTED: pyridoxal biosynthesis protein PDX2-like [Vitis vinifera]
comp14453_c0	2031	15.6796	118.154	-2.9137	6.8397e-25	5.3595e-23	RecName: Full=Elongation factor Tu, chloroplastic; Short=EF-Tu; Flags: Precursor
comp14471_c0	1406	24.2431	64.5591	-1.413	1.6052e-07	3.5875e-06	PREDICTED: epoxide hydrolase 2-like [Glycine max]
comp14479_c0	1486	119.825	1.37068	6.4499	2.0567e-27	1.8182e-25	predicted protein [Populus trichocarpa]
comp14480_c0	2458	311.073	139.688	1.155	6.0502e-10	1.7753e-08	PREDICTED: uncharacterized protein LOC100252199 [Vitis vinifera]
comp14491_c0	625	42.7233	87.5935	-1.0358	4.0534e-07	8.5368e-06	PREDICTED: 40S ribosomal protein S29-like [Vitis vinifera]
comp14514_c1	1318	99.6259	42.9065	1.2153	0.00021108	0.0026526	PREDICTED: CBL-interacting serine/threonine-protein kinase 25-like isoform 1 [Vitis vinifera]
comp14516_c0	987	0.361837	63.5997	-7.4575	8.1522e-17	4.1794e-15	unknown [Medicago truncatula]
comp14517_c0	596	106.139	36.7343	1.5308	1.2613e-06	2.4655e-05	kinase, putative [Ricinus communis]
comp14517_c1	2843	433.85	153.518	1.4988	7.9884e-22	5.4137e-20	FERONIA receptor-like kinase precursor [Glycine max]
comp14533_c0	569	31.1035	99.9721	-1.6844	5.3161e-13	2.0337e-11	unnamed protein product [Vitis vinifera]
comp14533_c1	279	11.5788	44.4101	-1.9394	2.0074e-07	4.4047e-06	ABC tracsport G family member, partial [Malus x domestica]
comp14535_c0	1010	182.434	69.7677	1.3867	8.3082e-09	2.1578e-07	RecName: Full=Cyanate hydratase; Short=Cyanase; AltName: Full=Cyanate hydrolase; AltName: Full=Cyanate lyase
comp14536_c0	1180	13.8704	33.9929	-1.2932	0.00030885	0.003728	PREDICTED: uncharacterized protein LOC100255332 [Vitis vinifera]
comp14547_c0	2005	286.461	117.618	1.2842	2.6e-11	8.661e-10	protein transporter, putative [Ricinus communis]
comp14551_c0	1316	143.98	3.15257	5.5132	1.872e-32	1.9707e-30	PREDICTED: short-chain dehydrogenase TIC 32, chloroplastic [Vitis vinifera]
comp14557_c1	1399	116.899	23.4387	2.3183	4.617e-13	1.7761e-11	PREDICTED: uncharacterized protein LOC100799960 [Glycine max]
comp14561_c0	1142	120.969	262.972	-1.1203	3.3927e-20	2.1076e-18	--
comp14567_c0	689	64.3226	149.866	-1.2203	2.5402e-13	1.0009e-11	SP1L, putative [Ricinus communis]
comp14600_c0	852	167.41	43.0271	1.9601	3.1322e-14	1.319e-12	conserved hypothetical protein [Ricinus communis]
comp14606_c0	2348	908.42	149.929	2.5991	5.3065e-106	2.3233e-103	S-adenosylmethionine decarboxylase [Malus x domestica]
comp14614_c0	379	79.7224	5.06741	3.9757	4.1366e-16	2.0302e-14	actin [Linum usitatissimum]
comp14614_c1	916	229.417	11.7879	4.2826	1.3637e-45	2.2125e-43	actin 2, partial [Eriobotrya japonica]
comp14614_c2	382	83.7786	8.41051	3.3163	1.6007e-14	6.8983e-13	unknown [Medicago truncatula]
comp14616_c0	738	70.5583	5.20859	3.7598	7.4292e-14	3.0312e-12	--
comp14640_c0	1328	1.80919	33.0334	-4.1905	9.9346e-10	2.8425e-08	--
comp14648_c0	2023	226.607	494.186	-1.1249	1.0911e-36	1.3556e-34	berberine bridge enzyme [Hevea brasiliensis]
comp14659_c0	1812	6.27185	59.3505	-3.2423	2.8069e-14	1.1838e-12	PREDICTED: zinc finger protein CONSTANS-LIKE 16 [Vitis vinifera]
comp14678_c0	1934	270.165	14.5292	4.2168	7.6653e-53	1.4995e-50	cytochrome P450, putative [Ricinus communis]
comp14695_c0	2037	15.6796	44.8213	-1.5153	5.413e-06	9.4434e-05	hypothetical protein VITISV_004539 [Vitis vinifera]
comp14710_c1	600	26.5347	0.548273	5.5968	3.4127e-07	7.2967e-06	predicted protein [Populus trichocarpa]
comp14711_c0	1801	32.3241	72.5091	-1.1656	7.397e-07	1.486e-05	PREDICTED: translation initiation factor eIF-2B subunit alpha-like [Vitis vinifera]
comp14745_c0	2473	59.8238	8.36116	2.8389	2.8575e-09	7.8346e-08	PREDICTED: U-box domain-containing protein 19-like [Vitis vinifera]
comp14772_c1	1744	170.667	83.6116	1.0294	6.0648e-05	0.00086005	PREDICTED: N-carbamoyl-L-amino acid hydrolase-like [Vitis vinifera]
comp14783_c0	1684	21.3484	2.74136	2.9612	0.0002728	0.003325	PREDICTED: glutamate dehydrogenase 2-like [Glycine max]
comp14818_c0	1586	38.1135	104.583	-1.4563	1.1331e-11	3.9019e-10	PREDICTED: 30S ribosomal protein S1, chloroplastic [Vitis vinifera]
comp14826_c0	1497	3.8596	87.9951	-4.5109	4.9787e-24	3.7114e-22	PREDICTED: uncharacterized protein LOC100252479 [Vitis vinifera]
comp14848_c0	2296	97.5236	41.1205	1.2459	0.00016574	0.0021404	predicted protein [Populus trichocarpa]
comp14873_c0	727	0.658544	51.6363	-6.293	6.1235e-15	2.7419e-13	TPA: histone H3 [Zea mays]
comp14877_c0	1922	127.729	33.6969	1.9224	6.7749e-11	2.1703e-09	JHL20J20.11 [Jatropha curcas]
comp14888_c0	2800	128.648	279.345	-1.1186	2.5516e-21	1.6837e-19	yellow stripe-like protein 5 [Malus xiaojinensis]
comp14919_c0	934	17.8482	44.5472	-1.3196	2.9158e-05	0.0004431	farnesyldiphosphate synthase [x Citrofortunella microcarpa]
comp14945_c0	2157	24.9656	51.4006	-1.0418	9.8309e-05	0.0013357	ATP binding protein, putative [Ricinus communis]
comp14953_c0	951	14.1117	35.2265	-1.3198	0.00020129	0.0025398	50S ribosomal protein L21, putative [Ricinus communis]
comp14974_c0	2958	172.728	64.1479	1.429	7.518e-09	1.9636e-07	putative type-b response regulator (sensor histidine kinase) [Malus x domestica]
comp14989_c0	1182	42.8186	1.50775	4.8278	2.4547e-10	7.5395e-09	AP2 domain class transcription factor [Malus x domestica]
comp15002_c0	1240	31.3484	109.519	-1.8047	4.1527e-15	1.8932e-13	Auxin-induced protein X10A, putative [Ricinus communis]
comp15025_c0	1655	55.9642	132.609	-1.2446	3.2939e-12	1.1876e-10	predicted protein [Populus trichocarpa]
comp15026_c0	1981	13.388	87.8607	-2.7143	6.5225e-18	3.5981e-16	PREDICTED: beta-glucosidase 44 [Vitis vinifera]
comp15069_c0	2048	25.717	2.46723	3.3818	1.7286e-05	0.00027369	PREDICTED: uncharacterized protein LOC100259819 [Vitis vinifera]
comp15098_c0	778	22.0733	51.2018	-1.2139	2.0159e-05	0.00031521	putative chaperon P13.9 [Castanea sativa]
comp15105_c0	3637	120.972	56.4721	1.0991	0.00026545	0.0032439	PREDICTED: phosphatidate phosphatase LPIN3-like [Vitis vinifera]
comp15115_c0	2077	78.2775	15.4887	2.3374	2.5683e-09	7.0908e-08	PREDICTED: dof zinc finger protein DOF5.2-like [Vitis vinifera]
comp15117_c0	3946	107.104	47.8368	1.1628	0.00025342	0.0031218	PREDICTED: uncharacterized protein LOC100247804 [Vitis vinifera]
comp15120_c0	2061	46.677	148.308	-1.6678	2.3084e-18	1.302e-16	PREDICTED: uncharacterized protein LOC100256605 [Vitis vinifera]
comp15153_c0	3842	63.804	159.857	-1.3251	2.0522e-15	9.5776e-14	unnamed protein product [Vitis vinifera]
comp15168_c2	2989	378.475	168.321	1.169	4.541e-12	1.6266e-10	PREDICTED: lanC-like protein 2 [Vitis vinifera]
comp15171_c0	1671	75.6107	30.0179	1.3328	0.00036912	0.0043658	DOF domain class transcription factor [Malus x domestica]
comp15176_c0	2015	0.964899	107.878	-6.8048	9.7695e-29	9.0121e-27	hypothetical protein VITISV_015543 [Vitis vinifera]
comp15177_c0	2366	68.2666	23.0275	1.5678	7.009e-05	0.00097885	PREDICTED: uncharacterized protein LOC100248374 [Vitis vinifera]
comp15196_c0	1154	11.6994	30.4292	-1.379	0.00039093	0.0045981	predicted protein [Populus trichocarpa]
comp15215_c0	2574	117.625	50.4411	1.2215	5.1521e-05	0.00074284	PREDICTED: uncharacterized protein LOC100254432 [Vitis vinifera]
comp15228_c0	1906	14.1358	36.7206	-1.3772	9.9196e-05	0.0013465	PREDICTED: uncharacterized protein LOC100261348 [Vitis vinifera]
comp15257_c0	860	32.739	6.85341	2.2561	0.00017501	0.002243	cellulose synthase catalytic subunit [Brassica napus]
comp15257_c1	1046	71.6438	23.8499	1.5869	3.7911e-05	0.00056218	cellulose synthase catalytic subunit [Gossypium hirsutum]
comp15257_c2	942	60.1856	14.8733	2.0167	3.1599e-06	5.7548e-05	Cellulose synthase A catalytic subunit 6 [UDP-forming], putative [Ricinus communis]
comp15257_c3	1901	93.4746	22.7533	2.0385	4.6698e-09	1.2554e-07	hypothetical protein POPTRDRAFT_760228 [Populus trichocarpa]
comp15281_c0	1386	50.2954	12.4732	2.0116	2.1255e-05	0.00032991	unknown [Lotus japonicus]
comp15296_c0	982	23.037	2.87843	3.0006	0.00013863	0.0018243	predicted protein [Populus trichocarpa]
comp15298_c0	1093	6.99552	35.8735	-2.3584	2.411e-07	5.2445e-06	NtEIG-A1 [Nicotiana tabacum]
comp15302_c0	925	15.6796	46.4963	-1.5682	2.2995e-06	4.2953e-05	40S ribosomal protein S11 [Medicago truncatula]
comp15304_c1	1922	89.615	25.7688	1.7981	2.4487e-07	5.3222e-06	PREDICTED: extended synaptotagmin-2 isoform 1 [Vitis vinifera]
comp15339_c0	1300	91.3036	39.1892	1.2202	0.00036692	0.0043472	PREDICTED: PPPDE peptidase domain-containing protein 2-like isoform 2 [Vitis vinifera]
comp15341_c0	2139	37.3899	0.959478	5.2843	1.8104e-09	5.0851e-08	PREDICTED: vegetative incompatibility protein HET-E-1-like [Vitis vinifera]
comp15374_c0	771	54.5168	7.26462	2.9077	8.7362e-09	2.2668e-07	--
comp15379_c0	3044	12.0612	114.316	-3.2446	4.5664e-26	3.8167e-24	ATP binding protein, putative [Ricinus communis]
comp15380_c0	1226	15.8002	46.6046	-1.5605	2.3904e-06	4.4429e-05	PREDICTED: uncharacterized protein At1g01500-like [Vitis vinifera]
comp15394_c0	3791	56.9291	159.908	-1.49	1.781e-17	9.6131e-16	LRR receptor-like protein kinase m1&apos; [Malus x domestica]
comp15413_c0	1050	25.0874	167.496	-2.7391	6.2495e-33	6.7333e-31	photosystem I subunit XI [Nicotiana attenuata]
comp15431_c0	1346	104.933	37.1455	1.4982	2.3696e-06	4.4072e-05	2-oxoacid-dependent dioxygenase [Prunus mume]
comp15433_c0	2475	160.475	58.1169	1.4653	1.1267e-08	2.8695e-07	skip-2, putative [Ricinus communis]
comp15436_c0	1483	50.1748	106.228	-1.0821	1.0085e-08	2.5997e-07	omega-6 fatty acid desaturase [Prunus armeniaca]
comp15438_c0	2039	41.2495	99.5115	-1.2705	1.0097e-09	2.8829e-08	PREDICTED: callose synthase 3-like [Vitis vinifera]
comp15470_c0	1114	75.3792	3.15257	4.5796	1.1438e-16	5.8209e-15	PREDICTED: phospholipase D alpha 1-like [Vitis vinifera]
comp15470_c1	572	27.8615	1.37068	4.3453	6.9799e-07	1.4053e-05	unnamed protein product [Vitis vinifera]
comp15470_c2	1299	50.6572	2.46723	4.3598	2.1173e-11	7.0958e-10	phospholipase D [Jatropha curcas]
comp15497_c0	1687	1.9298	57.1657	-4.8886	1.8109e-16	9.1311e-15	PREDICTED: tryptophan aminotransferase-related protein 4-like [Vitis vinifera]
comp15498_c0	2878	25.3286	202.761	-3.0009	1.8299e-42	2.7581e-40	pseudo-response regulator 5 [Castanea sativa]
comp15504_c0	1658	34.3709	84.7082	-1.3013	1.0875e-08	2.7826e-07	PREDICTED: ribosome production factor 2 homolog [Vitis vinifera]
comp15537_c0	889	81.8958	4.24912	4.2686	2.7169e-17	1.4383e-15	predicted protein [Populus trichocarpa]
comp15552_c0	1606	126.77	52.9262	1.2602	1.3813e-05	0.00022253	chloroplast acyl-ACP thioesterase [Jatropha curcas]
comp15559_c0	1787	0.361837	13.8439	-5.2578	4.6562e-05	0.00067629	PREDICTED: polygalacturonase At1g48100-like [Vitis vinifera]
comp15564_c0	2511	70.6789	168.332	-1.252	3.4183e-15	1.5662e-13	pectin methylesterase 1 [Pyrus communis]
comp15569_c0	1538	24.4867	3.28964	2.896	0.00011978	0.0016014	expansin [Prunus cerasus]
comp15574_c0	1140	11.3376	50.7153	-2.1613	4.1087e-09	1.1121e-07	JHL07K02.5 [Jatropha curcas]
comp15584_c0	997	87.444	35.9119	1.2839	0.00023084	0.0028771	eukaryotic initiation factor 4A, partial [Anthurium andraeanum]
comp15590_c0	2877	60.9093	13.1586	2.2107	4.6512e-07	9.6837e-06	PREDICTED: uncharacterized protein LOC100262916 [Vitis vinifera]
comp15614_c0	2224	25.3286	92.5211	-1.869	1.9068e-13	7.5456e-12	NAD dependent epimerase/dehydratase, putative [Ricinus communis]
comp15620_c0	896	0.241225	23.5757	-6.6108	1.6946e-07	3.7724e-06	unknown [Lotus japonicus]
comp15627_c0	483	22.4339	3.28964	2.7697	0.00034177	0.0040809	--
comp15637_c0	3864	134.198	320.131	-1.2543	1.5647e-27	1.3922e-25	predicted protein [Populus trichocarpa]
comp15653_c0	1299	59.4619	122.402	-1.0416	1.8618e-09	5.2134e-08	PREDICTED: ribulose-phosphate 3-epimerase, chloroplastic-like [Glycine max]
comp15661_c0	785	27.379	66.3671	-1.2774	5.6102e-07	1.1522e-05	PREDICTED: H/ACA ribonucleoprotein complex subunit 2-like protein [Vitis vinifera]
comp15671_c0	1128	72.8499	28.3731	1.3604	0.00035635	0.0042348	PREDICTED: uncharacterized protein LOC100790691 [Glycine max]
comp15716_c0	501	0.603062	21.5197	-5.1572	3.9228e-07	8.2911e-06	acyl-CoA oxidase 5, partial [Prunus persica]
comp15716_c1	388	0.474007	20.6973	-5.4484	6.2545e-07	1.2722e-05	acyl-CoA oxidase 5, partial [Prunus persica]
comp15716_c2	376	0.723675	19.1896	-4.7288	2.0042e-06	3.7916e-05	acyl-CoA oxidase 5, partial [Prunus persica]
comp15717_c0	2409	19.1774	57.2945	-1.579	1.395e-07	3.141e-06	COL domain class transcription factor [Malus x domestica]
comp15722_c0	2692	77.9156	26.8654	1.5362	3.1019e-05	0.00046855	PREDICTED: cation/calcium exchanger 4 [Vitis vinifera]
comp15730_c0	2542	161.314	56.9601	1.5019	4.4916e-09	1.2098e-07	--
comp15736_c0	1314	34.2539	71.137	-1.0543	3.9294e-06	7.0332e-05	PREDICTED: uncharacterized protein LOC100783725 [Glycine max]
comp15751_c0	815	10.7345	105.131	-3.2919	2.4637e-24	1.8669e-22	uncharacterized protein LOC100306223 [Glycine max]
comp15754_c0	6430	38.7166	78.1303	-1.0129	2.3516e-06	4.3796e-05	PREDICTED: protein RRP5 homolog [Vitis vinifera]
comp15766_c0	3255	145.82	48.8456	1.5779	5.0228e-09	1.345e-07	predicted protein [Populus trichocarpa]
comp15773_c0	972	1.81039	89.2314	-5.6232	4.4376e-25	3.4871e-23	hypothetical protein POPTRDRAFT_712066 [Populus trichocarpa]
comp15795_c0	2528	84.9859	31.5257	1.4307	4.9451e-05	0.00071449	ethylene response factor 4 [Malus x domestica]
comp15826_c0	3589	34.857	83.3375	-1.2575	2.7719e-08	6.8568e-07	predicted protein [Populus trichocarpa]
comp15834_c0	1421	3.8596	25.3645	-2.7163	3.5771e-06	6.4443e-05	PREDICTED: LOW QUALITY PROTEIN: 1-aminocyclopropane-1-carboxylate oxidase homolog 1-like [Glycine max]
comp15842_c0	3866	422.627	135.012	1.6463	3.9276e-25	3.0951e-23	calcium-dependent calmodulin-independent protein kinase [Malus hupehensis]
comp15862_c0	1557	113.617	32.211	1.8186	4.3728e-09	1.179e-07	PREDICTED: phytochrome A-associated F-box protein-like [Vitis vinifera]
comp15878_c0	1493	20.9287	53.4566	-1.3529	3.3637e-06	6.0918e-05	cinnamyl alcohol dehydrogenase [Sinopodophyllum hexandrum]
comp15883_c0	1891	58.9795	131.174	-1.1532	3.6858e-11	1.2074e-09	hydrolase [Arabidopsis lyrata subsp. lyrata]
comp15890_c0	561	1.32674	19.7378	-3.895	3.4331e-06	6.2094e-05	--
comp15919_c0	474	17.0064	56.3666	-1.7288	3.8256e-08	9.2236e-07	hypothetical protein VITISV_006821 [Vitis vinifera]
comp15920_c0	1054	41.8525	120.76	-1.5288	6.1955e-14	2.5582e-12	PREDICTED: cytochrome b6-f complex iron-sulfur subunit, chloroplastic-like [Glycine max]
comp15945_c1	1274	36.9074	137.479	-1.8972	1.5777e-19	9.3988e-18	predicted protein [Populus trichocarpa]
comp15983_c0	1908	0.120612	20.5602	-7.4133	2.0871e-06	3.9401e-05	PREDICTED: probable glycosyltransferase At5g03795 [Vitis vinifera]
comp16226_c0	2343	156.439	8.6353	4.1792	3.8223e-31	3.8903e-29	PREDICTED: monocopper oxidase-like protein SKU5-like [Vitis vinifera]
comp16321_c0	1934	415.636	130.626	1.6699	2.3515e-25	1.8692e-23	conserved hypothetical protein [Ricinus communis]
comp16501_c0	1616	195.875	49.7558	1.977	1.3225e-16	6.7053e-15	WRKY domain class transcription factor [Malus x domestica]
comp16512_c0	1623	15.4384	36.5972	-1.2452	0.00025252	0.0031126	predicted protein [Populus trichocarpa]
comp16580_c0	3192	0.603062	11.3767	-4.2376	0.00032533	0.0039082	PREDICTED: uncharacterized protein LOC100258054 [Vitis vinifera]
comp16706_c0	445	0.241225	15.0775	-5.9659	2.2402e-05	0.00034635	--
comp16817_c0	408	1.20612	31.3886	-4.7018	1.2441e-09	3.5304e-08	--
comp16881_c0	1771	0.844287	15.0775	-4.1585	3.7648e-05	0.00055919	PREDICTED: cytochrome P450 71A1-like [Vitis vinifera]
comp17060_c0	2912	3.01531	18.3671	-2.6067	0.0001077	0.0014533	PREDICTED: sucrose synthase 2-like [Glycine max]
comp17246_c1	4494	2.17102	28.6473	-3.7219	3.2918e-08	8.0064e-07	hypothetical protein RCOM_0708150 [Ricinus communis]
comp17443_c0	1837	11.0963	32.074	-1.5313	0.00010844	0.0014618	PREDICTED: aldehyde dehydrogenase family 3 member I1, chloroplastic-like [Glycine max]
comp17467_c0	1045	165.849	38.105	2.1218	7.8225e-16	3.7853e-14	predicted protein [Populus trichocarpa]
comp17674_c0	2096	35.9425	4.66032	2.9472	2.4818e-06	4.591e-05	PREDICTED: uncharacterized protein LOC100245695 [Vitis vinifera]
comp17739_c0	3535	14.8353	0.411205	5.173	0.00015935	0.0020702	hypothetical protein [Beta vulgaris subsp. vulgaris]
comp17768_c0	1826	35.8219	7.26462	2.3019	6.7589e-05	0.00094824	predicted protein [Populus trichocarpa]
comp17903_c0	1579	137.035	19.0525	2.8465	2.169e-19	1.2838e-17	AP2 domain class transcription factor [Malus x domestica]
comp18061_c0	1901	2.05041	32.3481	-3.9797	2.2849e-09	6.3275e-08	PREDICTED: uncharacterized protein LOC100853647 [Vitis vinifera]
comp18068_c1	3246	35.5807	93.8493	-1.3993	3.3518e-10	1.0126e-08	transferase, transferring glycosyl groups, putative [Ricinus communis]
comp18116_c0	3692	19.9011	100.745	-2.3398	6.6035e-18	3.6355e-16	PREDICTED: squamosa promoter-binding-like protein 12-like [Vitis vinifera]
comp18122_c0	1029	39.0784	97.0471	-1.3123	7.7749e-10	2.2455e-08	unknown [Medicago truncatula]
comp18122_c1	1170	38.2341	77.0735	-1.0114	2.8107e-06	5.1684e-05	phosphoglycerate kinase, putative [Ricinus communis]
comp18169_c0	802	0.241225	13.8439	-5.8427	4.7379e-05	0.0006867	conserved hypothetical protein [Ricinus communis]
comp18190_c0	1067	29.5332	3.97498	2.8933	2.4213e-05	0.00037164	ARF domain class transcription factor [Malus x domestica]
comp18358_c0	2609	12.1819	34.4041	-1.4978	7.5595e-05	0.0010499	multidrug resistance protein 1, 2, putative [Ricinus communis]
comp18399_c0	2727	22.6751	54.8273	-1.2738	5.6082e-06	9.7593e-05	PREDICTED: WRKY transcription factor 44-like [Vitis vinifera]
comp18550_c0	649	0.603062	15.7628	-4.7081	1.667e-05	0.0002647	PREDICTED: acyl carrier protein 4, chloroplastic [Vitis vinifera]
comp18595_c0	3107	193.704	94.9965	1.0279	1.9997e-05	0.0003132	receptor protein kinase, putative [Ricinus communis]
comp18603_c0	991	2.29164	18.0875	-2.9805	4.7434e-05	0.00068715	PREDICTED: oxygen-evolving enhancer protein 3-1, chloroplastic [Vitis vinifera]
comp18628_c0	2152	36.6662	8.22409	2.1565	0.00012478	0.0016603	ser/thr protein kinase [Malus x domestica]
comp18629_c0	1892	26.2935	61.2695	-1.2205	2.8884e-06	5.2935e-05	unnamed protein product [Vitis vinifera]
comp18646_c0	1141	24.9668	3.83791	2.7016	0.00020052	0.0025335	cyclin-dependent protein kinase, putative [Ricinus communis]
comp18652_c0	1854	326.67	32.8964	3.3118	7.1679e-52	1.3449e-49	endo-1,3-beta-glucanase [Pyrus pyrifolia]
comp18656_c0	309	4.70388	30.8691	-2.7142	3.2027e-07	6.8691e-06	putative allergen Pru p 1.05 [Prunus dulcis x Prunus persica]
comp18683_c0	910	97.9373	11.9249	3.0379	2.5018e-15	1.1598e-13	PREDICTED: probable pectinesterase/pectinesterase inhibitor 7-like [Glycine max]
comp18683_c1	1601	234.13	25.6318	3.1913	2.7783e-36	3.4058e-34	Pectinesterase-2 precursor, putative [Ricinus communis]
comp18687_c0	1916	148.956	27.2766	2.4492	1.9208e-17	1.0307e-15	protein phosphatase 2C [Prunus avium]
comp18690_c0	651	2.17102	16.037	-2.885	0.00015664	0.0020389	conserved hypothetical protein [Ricinus communis]
comp18723_c0	865	131.226	357.728	-1.4468	6.7375e-36	8.1865e-34	GAST-like gene product [Fragaria x ananassa]
comp18760_c0	1588	18.4537	119.249	-2.692	1.3797e-23	1.0148e-21	glyceraldehyde-3-phosphate dehydrogenase B [Pyrus x bretschneideri]
comp18769_c0	4216	385.7	952.354	-1.304	3.9565e-82	1.2689e-79	predicted protein [Populus trichocarpa]
comp18788_c0	419	42.2144	87.0383	-1.0439	3.8891e-07	8.2325e-06	--
comp18803_c0	1138	34.4952	7.26462	2.2474	0.00012265	0.0016351	PREDICTED: uncharacterized protein LOC100260376 [Vitis vinifera]
comp18819_c0	2138	349.535	99.5115	1.8125	1.0059e-24	7.7932e-23	s-adenosylmethionine synthetase, putative [Ricinus communis]
comp18831_c0	3357	523.5	75.3875	2.7958	7.5849e-68	1.9924e-65	RecName: Full=Pectinesterase/pectinesterase inhibitor PPE8B; Includes: RecName: Full=Pectinesterase inhibitor PPE8B; AltName: Full=Pectin methylesterase inhibitor PPE8B; Includes: RecName: Full=Pectinesterase PPE8B; Short=PE PPE8B; AltName: Full=Pectin methylesterase PPE8B; Flags: Precursor
comp18864_c0	1165	77.795	400.629	-2.3645	6.4508e-67	1.6785e-64	conserved hypothetical protein [Ricinus communis]
comp18887_c0	2156	25.5698	3.15257	3.0198	5.5876e-05	0.00079853	hypothetical protein VITISV_028596 [Vitis vinifera]
comp18907_c0	2511	40.5258	150.912	-1.8968	2.8147e-21	1.8488e-19	calmodulin binding protein, putative [Ricinus communis]
comp18908_c1	1392	68.6285	20.5602	1.739	1.1582e-05	0.00018925	predicted protein [Populus trichocarpa]
comp18917_c0	1752	54.3962	8.76688	2.6334	6.7707e-08	1.5867e-06	PREDICTED: probable isoaspartyl peptidase/L-asparaginase 2-like [Glycine max]
comp18975_c0	1766	18.4537	73.4686	-1.9932	1.1613e-11	3.9939e-10	predicted protein [Populus trichocarpa]
comp19000_c0	797	57.0497	191.242	-1.7451	2.3809e-24	1.8091e-22	hypothetical protein ARALYDRAFT_483796 [Arabidopsis lyrata subsp. lyrata]
comp19000_c1	1446	71.6438	215.325	-1.5876	1.3e-24	1.0016e-22	unnamed protein product [Vitis vinifera]
comp19014_c0	2144	230.129	110.203	1.0623	1.3365e-06	2.6052e-05	PREDICTED: citrate synthase, glyoxysomal [Vitis vinifera]
comp19016_c0	3445	13.0261	32.6222	-1.3244	0.00033726	0.0040357	polyribonucleotide nucleotidyltransferase, putative [Ricinus communis]
comp19024_c0	1651	0.723675	20.5602	-4.8284	8.1503e-07	1.6314e-05	putative plastidic glutamine synthetase [Crataegus crus-galli]
comp19034_c0	3454	94.7809	39.6086	1.2588	0.00017393	0.0022323	ABI3L domain class transcription factor [Malus x domestica]
comp19036_c0	2720	25.8111	1.09655	4.557	1.2744e-06	2.4859e-05	cellulose synthase-like protein CslE [Nicotiana tabacum]
comp19037_c1	1059	36.3043	9.32064	1.9616	0.00040313	0.0047316	sigma factor sigb regulation protein rsbq, putative [Ricinus communis]
comp19067_c0	1435	41.8525	7.81289	2.4214	7.8813e-06	0.00013328	PREDICTED: mitochondrial outer membrane protein porin of 36 kDa-like [Brachypodium distachyon]
comp19073_c0	1064	232.42	1751.66	-2.9139	0	0	RecName: Full=Ribulose bisphosphate carboxylase small chain, chloroplastic; Short=RuBisCO small subunit; Flags: Precursor
comp19076_c0	1070	18.3331	207.239	-3.4988	3.4371e-48	5.852e-46	hypothetical protein POPTRDRAFT_831063 [Populus trichocarpa]
comp19089_c1	4135	475.628	128.876	1.8839	3.357e-35	3.9739e-33	circadian clock-associated FKF1 [Glycine max]
comp19122_c0	1074	586.036	186.14	1.6546	1.6368e-34	1.8733e-32	PREDICTED: zinc finger A20 and AN1 domain-containing stress-associated protein 8 isoform 1 [Vitis vinifera]
comp19131_c0	1174	6.51307	60.8693	-3.2243	1.4916e-14	6.4561e-13	PREDICTED: chlorophyll a-b binding protein 13, chloroplastic-like [Vitis vinifera]
comp19137_c0	1452	99.9744	29.6766	1.7522	9.8794e-08	2.2689e-06	unnamed protein product [Vitis vinifera]
comp19140_c0	3086	36.425	77.2983	-1.0855	9.7579e-07	1.9307e-05	predicted protein [Populus trichocarpa]
comp19157_c0	3902	82.9934	171.061	-1.0434	1.1439e-12	4.2869e-11	predicted protein [Populus trichocarpa]
comp19165_c0	704	694.45	26.7283	4.6994	1.4785e-141	9.9466e-139	conserved hypothetical protein [Ricinus communis]
comp19190_c0	1132	650.99	162.279	2.0042	1.6233e-52	3.1311e-50	--
comp19197_c0	230	1054.92	321.979	1.7121	1.6356e-64	4.1011e-62	--
comp19203_c0	3614	847.086	158.652	2.4166	1.1481e-89	4.2222e-87	ethylene responsive factor, partial [Prunus persica]
comp19208_c0	2034	1139.36	328.409	1.7947	1.9432e-75	5.6418e-73	conserved hypothetical protein [Ricinus communis]
comp19237_c0	2685	2447.1	82.2218	4.8954	0	0	ARF domain class transcription factor [Malus x domestica]
comp19244_c0	1170	17.0051	55.9293	-1.7176	4.8275e-08	1.1518e-06	PREDICTED: uncharacterized protein LOC100266950 [Vitis vinifera]
comp19250_c0	486	125.919	2.05602	5.9365	7.795e-29	7.2391e-27	expansin [Prunus armeniaca]
comp19250_c1	1348	161.138	451.689	-1.487	2.8094e-46	4.6124e-44	expansin 3 [Malus x domestica]
comp19281_c0	742	196.853	36.7343	2.4219	3.2399e-22	2.2681e-20	unknown [Lotus japonicus]
comp19305_c0	1031	19.7804	47.1515	-1.2532	3.0456e-05	0.00046131	unknown [Populus trichocarpa x Populus deltoides]
comp19308_c0	1795	492.528	163.699	1.5892	2.8243e-27	2.473e-25	PREDICTED: LOW QUALITY PROTEIN: aldehyde dehydrogenase family 2 member B4, mitochondrial-like [Glycine max]
comp19314_c0	1540	166.127	79.7271	1.0591	4.2588e-05	0.00062448	--
comp19322_c0	1786	392.394	138.121	1.5064	4.5306e-20	2.7882e-18	predicted protein [Populus trichocarpa]
comp19333_c0	1861	204.785	92.1099	1.1527	5.4448e-07	1.1201e-05	--
comp19341_c1	1505	102.521	32.0712	1.6766	2.1478e-07	4.6867e-06	PREDICTED: probable tyrosine-protein phosphatase At1g05000 isoform 1 [Vitis vinifera]
comp19343_c0	2247	129.386	27.4136	2.2387	1.2e-13	4.8038e-12	hypothetical protein VITISV_021146 [Vitis vinifera]
comp19345_c0	1310	411.257	141.18	1.5425	7.2861e-22	4.9499e-20	calcium binding protein [Sesbania rostrata]
comp19356_c0	1864	725.311	51.4006	3.8187	8.8278e-129	5.2932e-126	PREDICTED: putative UDP-rhamnose:rhamnosyltransferase 1 [Vitis vinifera]
comp19357_c0	1422	69.714	2.19309	4.9904	4.1793e-16	2.0475e-14	Serine carboxypeptidase [Prunus mume]
comp19357_c1	1240	23.5423	2.87843	3.0319	0.00010643	0.0014396	PREDICTED: uncharacterized protein LOC100241419 [Vitis vinifera]
comp19361_c1	5339	830.121	113.159	2.875	3.6422e-110	1.7027e-107	predicted protein [Populus trichocarpa]
comp19363_c0	809	0	50.6412	-6.6622	1.9495e-14	8.3235e-13	--
comp19368_c0	1306	380.626	123.775	1.6207	3.4568e-22	2.4077e-20	COR413-PM2, putative [Ricinus communis]
comp19385_c0	1262	14.3529	35.3636	-1.3009	0.00022176	0.002774	PREDICTED: RING finger protein 126 [Vitis vinifera]
comp19395_c1	611	125.552	292.99	-1.2226	1.2795e-24	9.8856e-23	alpha-tubulin [Gossypium hirsutum]
comp19400_c0	1887	312.264	14.9404	4.3855	2.5644e-62	6.2045e-60	uncharacterized protein [Arabidopsis thaliana]
comp19405_c0	1585	7.23675	33.1705	-2.1965	1.6326e-06	3.1336e-05	PREDICTED: esterase-like [Glycine max]
comp19424_c0	544	58.9614	6.30514	3.2252	2.1799e-10	6.7406e-09	--
comp19430_c0	1212	14.4735	42.217	-1.5444	8.0855e-06	0.00013648	PREDICTED: thylakoid membrane protein slr0575 [Vitis vinifera]
comp19436_c0	4741	5.91001	26.8613	-2.1843	1.6914e-05	0.00026843	predicted protein [Populus trichocarpa]
comp19441_c0	1449	596.196	292.469	1.0275	7.4403e-14	3.0313e-12	predicted protein [Populus trichocarpa]
comp19444_c0	3621	25.208	0.274136	6.5228	6.6673e-07	1.3492e-05	conserved hypothetical protein [Ricinus communis]
comp19468_c0	916	19.9011	57.4316	-1.529	2.2759e-07	4.9585e-06	predicted protein [Populus trichocarpa]
comp19471_c0	2355	262.331	17.8189	3.8799	2.2828e-48	3.985e-46	PREDICTED: proline dehydrogenase 2, mitochondrial-like [Glycine max]
comp19472_c0	2006	6.75791	53.8678	-2.9948	2.0147e-12	7.4093e-11	protein with unknown function [Ricinus communis]
comp19481_c0	1690	216.258	96.6331	1.1622	2.037e-07	4.4627e-06	putative mitogen-activated protein kinase MAPK [Prunus armeniaca]
comp19481_c1	2051	80.0867	30.4292	1.3961	0.00012116	0.0016171	conserved hypothetical protein [Ricinus communis]
comp19494_c1	2302	63.6834	1.50775	5.4004	3.5198e-15	1.61e-13	JHL06B08.8 [Jatropha curcas]
comp19521_c0	649	23.037	46.4661	-1.0122	0.00027382	0.0033345	Mitochondrial chaperone BCS1 [Medicago truncatula]
comp19523_c0	1561	218.67	73.8798	1.5655	1.1919e-12	4.4606e-11	protein binding protein, putative [Ricinus communis]
comp19526_c0	1957	58.6176	17.6818	1.7291	5.5243e-05	0.00079142	PREDICTED: uncharacterized protein LOC100250497 [Vitis vinifera]
comp19529_c0	3257	377.379	123.582	1.6105	8.9316e-22	6.0086e-20	lipoxygenase [Sesbania rostrata]
comp19531_c0	1412	94.46	39.0658	1.2738	0.00014732	0.0019239	PREDICTED: DCN1-like protein 4 isoform 2 [Vitis vinifera]
comp19545_c0	2810	186.467	15.2146	3.6154	6.4607e-33	6.9338e-31	trehalose-6-phosphate synthase, putative [Ricinus communis]
comp19552_c0	1536	55.6023	16.8594	1.7216	9.1556e-05	0.0012502	Protein SIS1, putative [Ricinus communis]
comp19568_c0	1781	129.781	28.3731	2.1935	2.6034e-13	1.0243e-11	PREDICTED: E3 ubiquitin-protein ligase RING1-like [Glycine max]
comp19575_c0	1410	65.4925	6.85341	3.2564	1.7557e-11	5.9491e-10	PREDICTED: uncharacterized protein LOC100263249 [Vitis vinifera]
comp19576_c0	3191	167.73	76.617	1.1304	9.2083e-06	0.00015374	conserved hypothetical protein [Ricinus communis]
comp19591_c0	1842	61.7512	11.3767	2.4404	4.818e-08	1.1506e-06	gibberellin 2-oxidase [Malus x domestica]
comp19599_c0	1345	15.6796	96.6331	-2.6236	5.1702e-19	3.0213e-17	anthocyanidin reductase [Prunus avium]
comp19603_c1	1890	150.283	30.4292	2.3042	3.145e-16	1.5518e-14	PREDICTED: 3-ketoacyl-CoA synthase 11 [Vitis vinifera]
comp19609_c0	1507	150.283	46.8773	1.6807	3.1091e-10	9.4235e-09	predicted protein [Populus trichocarpa]
comp19621_c0	1642	0.120612	17.9559	-7.2179	7.808e-06	0.00013229	multicopper oxidase [Cucumis melo subsp. melo]
comp19640_c0	1677	154.505	42.08	1.8764	2.04e-12	7.4923e-11	aldehyde dehydrogenase, putative [Ricinus communis]
comp19644_c0	2674	220.962	30.2921	2.8668	1.5844e-30	1.5664e-28	putative COBL7 (COBRA-LIKE 7) [Malus x domestica]
comp19648_c0	2821	239.302	34.8153	2.781	9.1873e-32	9.5265e-30	predicted protein [Populus trichocarpa]
comp19650_c0	2328	52.587	124.184	-1.2397	1.7713e-11	5.9946e-10	predicted protein [Populus trichocarpa]
comp19654_c0	1907	98.4197	10.2801	3.2591	1.6158e-16	8.1624e-15	hypothetical protein VITISV_021177 [Vitis vinifera]
comp19659_c0	1489	56.2054	134.738	-1.2614	1.4758e-12	5.4784e-11	predicted protein [Populus trichocarpa]
comp19682_c0	2016	101.595	28.9543	1.811	3.1998e-08	7.8173e-07	predicted protein [Populus trichocarpa]
comp19700_c0	1992	86.2198	5.75687	3.9047	4.4813e-17	2.3321e-15	PREDICTED: receptor-like serine/threonine-protein kinase ALE2 [Vitis vinifera]
comp19721_c1	2525	6.99552	29.6067	-2.0814	1.0521e-05	0.00017346	similar to glucan endo-1,3-beta-glucosidase [Lupinus angustifolius]
comp19738_c0	852	36.5456	102.524	-1.4882	9.9677e-12	3.4539e-10	thioredoxin f-type, putative [Ricinus communis]
comp19739_c0	1151	2.17102	146.877	-6.0801	7.6881e-40	1.0603e-37	xyloglucan endotransglucosylase/hydrolase 5 [Malus x domestica]
comp19741_c0	1537	78.6393	31.1145	1.3377	0.00026666	0.0032573	predicted protein [Populus trichocarpa]
comp19753_c0	1870	1.08551	12.8844	-3.5692	0.00025256	0.0031126	unnamed protein product [Vitis vinifera]
comp19787_c0	1285	71.1613	3.28964	4.4351	1.4621e-15	6.9175e-14	--
comp19803_c0	3096	179.246	69.3565	1.3698	1.6949e-08	4.2692e-07	ATP binding protein, putative [Ricinus communis]
comp19805_c0	1462	55.9557	10.2801	2.4444	1.9763e-07	4.3469e-06	predicted protein [Populus trichocarpa]
comp19816_c0	1863	76.1064	20.8344	1.8691	8.7221e-07	1.7395e-05	--
comp19837_c0	1954	115.504	40.0856	1.5268	4.596e-07	9.5891e-06	PREDICTED: uncharacterized protein LOC100248838 [Vitis vinifera]
comp19840_c0	1650	165.439	45.3833	1.8661	4.4225e-13	1.7084e-11	PREDICTED: CBL-interacting serine/threonine-protein kinase 7 [Vitis vinifera]
comp19847_c0	1014	15.5602	0	4.9598	0.00012415	0.0016527	predicted protein [Populus trichocarpa]
comp19855_c0	2088	50.2954	15.2146	1.725	0.00019368	0.0024584	predicted protein [Populus trichocarpa]
comp19857_c0	2541	161.741	65.9298	1.2947	4.3476e-07	9.0982e-06	Cyclic nucleotide-gated ion channel, putative [Ricinus communis]
comp19863_c0	1045	29.146	87.8511	-1.5918	5.7185e-11	1.8383e-09	PREDICTED: putative H/ACA ribonucleoprotein complex subunit 1-like protein 1-like [Glycine max]
comp19869_c0	1630	0.120612	15.3516	-6.9919	3.0583e-05	0.00046247	predicted protein [Populus trichocarpa]
comp19936_c0	3657	160.185	75.2505	1.09	3.233e-05	0.00048701	protein with unknown function [Ricinus communis]
comp19957_c2	1715	36.425	110.57	-1.602	1.6273e-13	6.4861e-12	predicted protein [Populus trichocarpa]
comp19977_c0	2335	96.5056	3.42671	4.8157	2.1511e-21	1.4297e-19	PREDICTED: uncharacterized protein At5g39865-like isoform 1 [Vitis vinifera]
comp19997_c0	1876	228.678	103.077	1.1496	1.3046e-07	2.9543e-06	UDP-glucosyltransferase, putative [Ricinus communis]
comp20027_c0	4416	506.9	185.744	1.4484	1.0772e-23	7.9869e-22	Cellulose synthase A catalytic subunit 3 [UDP-forming], putative [Ricinus communis]
comp20033_c0	1332	50.8984	13.981	1.8642	5.989e-05	0.00085061	--
comp20071_c0	3380	132.191	63.4626	1.0586	0.00026324	0.0032221	predicted protein [Populus trichocarpa]
comp20074_c0	1856	0.48245	15.4887	-5.0047	1.7477e-05	0.00027625	PREDICTED: glucose-1-phosphate adenylyltransferase large subunit 1, chloroplastic [Vitis vinifera]
comp20075_c0	1788	68.772	24.124	1.5114	0.00011676	0.0015641	PREDICTED: pirin-like protein-like [Vitis vinifera]
comp20077_c0	2096	125.256	18.5042	2.759	3.1239e-17	1.6443e-15	PREDICTED: uncharacterized protein LOC100246343 [Vitis vinifera]
comp20093_c0	1030	21.5896	52.2216	-1.2743	9.3135e-06	0.00015531	uncharacterized protein LOC100526953 [Glycine max]
comp20103_c0	1066	4.70388	21.5005	-2.1924	0.00011513	0.0015446	conserved hypothetical protein [Ricinus communis]
comp20122_c0	2005	52.9151	17.5447	1.5926	0.00038121	0.0044953	Os10g0204100 [Oryza sativa Japonica Group]
comp20146_c0	3035	77.0738	20.711	1.8958	5.4457e-07	1.1201e-05	PREDICTED: proline-rich receptor-like protein kinase PERK9 [Vitis vinifera]
comp20166_c0	1788	32.0829	64.2836	-1.0026	2.0861e-05	0.00032397	aldo-keto reductase, putative [Ricinus communis]
comp20170_c0	954	16.2827	39.6072	-1.2824	0.00010667	0.0014423	PREDICTED: 50S ribosomal protein L17, chloroplastic-like [Vitis vinifera]
comp20186_c0	1331	120.857	48.6592	1.3125	9.3716e-06	0.00015619	predicted protein [Populus trichocarpa]
comp20187_c0	1461	63.7099	169.934	-1.4154	1.7375e-17	9.3967e-16	hypothetical protein VITISV_000397 [Vitis vinifera]
comp20194_c0	2487	15.085	36.3231	-1.2678	0.00022838	0.002849	unnamed protein product [Vitis vinifera]
comp20222_c0	1614	201.423	39.6127	2.3462	9.4812e-22	6.3628e-20	PREDICTED: protein IQ-DOMAIN 1 [Vitis vinifera]
comp20322_c0	1893	40.1639	108.284	-1.4308	8.1086e-12	2.8346e-10	PREDICTED: protein notum homolog [Glycine max]
comp20328_c0	2167	25.9317	70.4531	-1.4419	3.0328e-08	7.4554e-07	isochorismate synthase, putative [Ricinus communis]
comp20399_c0	1809	58.6176	13.1586	2.1553	1.242e-06	2.4295e-05	PREDICTED: F-box/kelch-repeat protein SKIP11-like [Glycine max]
comp20399_c2	1470	45.5915	8.6353	2.4004	3.5721e-06	6.4396e-05	conserved hypothetical protein [Ricinus communis]
comp20429_c0	1967	6.63368	43.8632	-2.7251	1.0394e-09	2.9648e-08	cytochrome P450 [Populus trichocarpa]
comp20443_c0	1265	11.9406	34.9524	-1.5495	4.7309e-05	0.00068605	PREDICTED: uncharacterized protein LOC100265613 [Vitis vinifera]
comp20497_c0	929	2.17102	23.965	-3.4645	7.6402e-07	1.5326e-05	unknown [Medicago truncatula]
comp20523_c0	2402	0.844287	13.981	-4.0496	7.9738e-05	0.0011024	predicted protein [Populus trichocarpa]
comp20544_c0	1767	3.98021	25.2329	-2.6644	4.5713e-06	8.0772e-05	cytochrome P450 [Citrus sinensis]
comp20555_c0	1503	1.80919	17.8189	-3.3	2.7391e-05	0.00041717	--
comp20580_c0	2598	37.6311	5.20859	2.853	2.3001e-06	4.2953e-05	Cellulose synthase A catalytic subunit 3 [UDP-forming], putative [Ricinus communis]
comp20608_c0	1069	16.0415	0	5.0037	9.4831e-05	0.0012923	--
comp20672_c0	2217	1.32674	36.6041	-4.7861	4.9006e-11	1.5846e-09	predicted protein [Populus trichocarpa]
comp20703_c0	1952	2.77409	28.3772	-3.3546	1.0211e-07	2.3372e-06	predicted protein [Populus trichocarpa]
comp20784_c0	1378	1.20612	91.9015	-6.2516	2.0816e-25	1.6642e-23	cysteine protease, putative [Ricinus communis]
comp20805_c0	1265	37.1559	1.50775	4.6231	5.4051e-09	1.4377e-07	f-box family protein [Populus trichocarpa]
comp20824_c0	791	16.5311	0.411205	5.3292	6.2419e-05	0.00088335	PREDICTED: uncharacterized protein LOC100244862 [Vitis vinifera]
comp20845_c0	1047	10.6139	35.2265	-1.7307	1.3634e-05	0.00021979	PREDICTED: auxin-responsive protein IAA27-like isoform 1 [Vitis vinifera]
comp20845_c1	2985	229.422	71.3139	1.6857	6.3404e-15	2.8344e-13	protein phosphatase 2a, regulatory subunit, putative [Ricinus communis]
comp20882_c0	1736	19.298	43.0394	-1.1572	0.00014608	0.0019087	unknown [Glycine max]
comp20920_c1	3897	260.511	111.168	1.2286	1.3322e-09	3.7686e-08	predicted protein [Populus trichocarpa]
comp20978_c0	2694	28.1027	67.7076	-1.2686	4.8123e-07	9.9929e-06	PREDICTED: phosphomethylpyrimidine synthase-like [Glycine max]
comp21024_c0	483	0.603062	13.2956	-4.4625	8.746e-05	0.0011996	polyphenol oxidase II [Prunus persica]
comp21024_c1	1628	2.53286	35.9119	-3.8256	4.5658e-10	1.357e-08	polyphenol oxidase II [Prunus persica]
comp21030_c1	1472	21.8308	2.19309	3.3153	8.8787e-05	0.001216	short chain alcohol dehydrogenase, putative [Ricinus communis]
comp21044_c1	1401	18.9362	44.273	-1.2253	6.7061e-05	0.00094227	calcium dependent protein kinase 13 [Populus trichocarpa]
comp21054_c0	872	7.96042	26.4542	-1.7326	0.00016218	0.0021031	PREDICTED: U3 small nucleolar ribonucleoprotein protein IMP3 [Vitis vinifera]
comp21055_c0	1867	29.4294	482.442	-4.035	1.2392e-118	6.5731e-116	PREDICTED: epidermis-specific secreted glycoprotein EP1-like [Vitis vinifera]
comp21157_c0	1449	0.361837	14.3922	-5.3138	3.2733e-05	0.00049228	hypothetical protein VITISV_026363 [Vitis vinifera]
comp21178_c0	1648	0.844287	60.8693	-6.1718	2.0573e-17	1.1018e-15	conserved hypothetical protein [Ricinus communis]
comp21227_c0	990	10.3727	31.2516	-1.5911	9.374e-05	0.0012781	PREDICTED: uncharacterized protein LOC100245848 [Vitis vinifera]
comp21244_c0	1388	163.202	53.1838	1.6176	2.4363e-10	7.4914e-09	unnamed protein product [Vitis vinifera]
comp21245_c0	2838	145.69	41.8058	1.8011	4.3691e-11	1.4178e-09	PREDICTED: transcription factor bHLH13 [Vitis vinifera]
comp21248_c1	1510	78.8805	26.18	1.5912	1.4638e-05	0.00023487	squalene epoxidase 2, partial [Eriobotrya japonica]
comp21272_c0	3451	123.015	40.0088	1.6204	3.6824e-08	8.8939e-07	predicted protein [Populus trichocarpa]
comp21301_c0	1683	112.167	27.9619	2.0041	2.4581e-10	7.5416e-09	BRASSINAZOLE-RESISTANT 2 protein, putative [Ricinus communis]
comp21301_c1	3210	116.788	24.9464	2.227	2.2435e-12	8.2071e-11	triacylglycerol lipase, putative [Ricinus communis]
comp21317_c0	2068	16.1524	44.4101	-1.4591	9.481e-06	0.00015791	PREDICTED: uncharacterized protein LOC100254381 [Vitis vinifera]
comp21336_c0	2969	75.9858	24.2611	1.6471	1.1195e-05	0.00018325	electron transporter, putative [Ricinus communis]
comp21337_c0	1761	100.599	29.3216	1.7786	6.074e-08	1.4307e-06	predicted protein [Populus trichocarpa]
comp21341_c0	1897	202.508	89.7852	1.1734	3.7253e-07	7.9222e-06	predicted protein [Populus trichocarpa]
comp21375_c0	1900	25.5698	53.6019	-1.0678	5.4118e-05	0.00077703	Glucan endo-1,3-beta-glucosidase precursor, putative [Ricinus communis]
comp21378_c0	5677	74.4227	4.52325	4.0403	2.6165e-15	1.2089e-13	nbs-lrr resistance protein [Populus trichocarpa]
comp21391_c0	2508	717.018	168.53	2.089	1.6114e-61	3.7987e-59	unnamed protein product [Thellungiella halophila]
comp21404_c0	1524	222.168	99.7925	1.1546	1.7112e-07	3.8063e-06	PREDICTED: bifunctional nitrilase/nitrile hydratase NIT4A-like [Glycine max]
comp21406_c0	2588	59.5825	125.143	-1.0706	6.4752e-10	1.8899e-08	2-oxoisovalerate dehydrogenase subunit beta [Medicago truncatula]
comp21428_c0	899	5.18633	55.2399	-3.4129	8.0295e-14	3.2569e-12	unknown [Populus trichocarpa x Populus deltoides]
comp21464_c0	2532	9.64899	27.5507	-1.5136	0.00036593	0.0043374	hypothetical protein VITISV_001347 [Vitis vinifera]
comp21474_c0	1267	23.8487	110.34	-2.21	1.7665e-18	1.0026e-16	unknown protein [Prunus dulcis]
comp21486_c0	6353	1867.48	432.315	2.1109	7.9399e-160	6.2571e-157	nbs-lrr resistance protein [Populus trichocarpa]
comp21486_c1	2418	365.898	150.537	1.2813	5.5714e-14	2.3039e-12	PREDICTED: tonoplast dicarboxylate transporter-like [Vitis vinifera]
comp21516_c0	3560	135.449	49.2075	1.4608	1.6919e-07	3.7696e-06	PREDICTED: alpha-galactosidase [Vitis vinifera]
comp21527_c0	904	20.4474	87.2522	-2.0933	3.2871e-14	1.3779e-12	RecName: Full=Ribulose bisphosphate carboxylase/oxygenase activase, chloroplastic; Short=RA; Short=RuBisCO activase; Flags: Precursor
comp21527_c1	292	8.56469	30.0179	-1.8094	3.8617e-05	0.00057172	putative rubisco activase [Rhododendron rubropunctatum]
comp21527_c2	655	16.2827	47.6997	-1.5506	1.9853e-06	3.7583e-05	RecName: Full=Ribulose bisphosphate carboxylase/oxygenase activase, chloroplastic; Short=RA; Short=RuBisCO activase; Flags: Precursor
comp21562_c0	733	0.603062	64.4221	-6.7391	7.129e-18	3.9092e-16	putative 16kDa membrane protein [Nicotiana tabacum]
comp21574_c0	1885	19.5392	45.3696	-1.2154	5.9227e-05	0.00084293	PREDICTED: uncharacterized protein LOC100247357 [Vitis vinifera]
comp21603_c0	718	2190.59	252.326	3.118	0	0	metallothionein-like protein [Pyrus pyrifolia]
comp21613_c0	1927	19.5392	1.27062	3.9428	5.9691e-05	0.00084866	cytochrome P450 [Populus trichocarpa]
comp21617_c1	2296	106.266	29.3326	1.8571	7.4664e-09	1.952e-07	Trehalose synthase-like protein [Medicago truncatula]
comp21620_c0	1211	13.0261	33.3076	-1.3544	0.0002418	0.0030001	PREDICTED: uncharacterized protein LOC100264617 [Vitis vinifera]
comp21622_c0	2168	109.165	31.2516	1.8045	1.0997e-08	2.8085e-07	PREDICTED: uncharacterized protein LOC100262874 [Vitis vinifera]
comp21634_c0	2346	87.2426	13.1586	2.729	2.6273e-12	9.5602e-11	unnamed protein product [Vitis vinifera]
comp21637_c1	1075	97.6961	40.2981	1.2776	0.00010784	0.0014544	PREDICTED: glutaredoxin-C1 [Vitis vinifera]
comp21639_c0	325	2.17102	20.4232	-3.2338	8.2709e-06	0.00013893	histone H4 [Zea mays]
comp21639_c1	288	1.56796	14.3922	-3.1983	0.00019341	0.0024561	histone h4 [Oryza sativa Indica Group]
comp21640_c0	1055	133.303	13.9823	3.253	8.8783e-22	5.9873e-20	predicted protein [Populus trichocarpa]
comp21655_c1	1916	22.7957	63.1885	-1.4709	1.1112e-07	2.5373e-06	Glucan endo-1,3-beta-glucosidase precursor, putative [Ricinus communis]
comp21659_c0	283	14.9559	0.685341	4.4478	0.00025074	0.0030957	--
comp21660_c0	2473	183.778	69.0851	1.4115	3.915e-09	1.0618e-07	predicted protein [Populus trichocarpa]
comp21676_c1	911	2.29164	19.5994	-3.0964	1.7259e-05	0.00027343	PREDICTED: aspartic proteinase nepenthesin-2 [Vitis vinifera]
comp21693_c0	495	1.80919	31.5257	-4.1231	2.706e-09	7.4267e-08	histone H4 [Zea mays]
comp21703_c0	3910	187.672	42.3555	2.1476	5.0587e-18	2.8018e-16	predicted protein [Populus trichocarpa]
comp21706_c0	1437	34.2539	202.45	-2.5632	2.7564e-37	3.4875e-35	hypothetical protein VITISV_007322 [Vitis vinifera]
comp21712_c0	1051	44.5144	104.446	-1.2304	8.3303e-10	2.3996e-08	RING-H2 zinc finger protein [Manihot esculenta]
comp21718_c0	2121	38.1135	89.3685	-1.2295	1.3827e-08	3.4988e-07	oligopeptide transporter, putative [Ricinus communis]
comp21721_c0	2274	2.53286	15.8999	-2.6502	0.00028361	0.0034445	PREDICTED: pentatricopeptide repeat-containing protein At2g29760, chloroplastic [Vitis vinifera]
comp21725_c0	754	11.82	39.6127	-1.7447	3.5974e-06	6.4725e-05	predicted protein [Populus trichocarpa]
comp21725_c1	1172	23.037	57.1917	-1.3119	2.3617e-06	4.3954e-05	FK506-binding protein, putative [Ricinus communis]
comp21728_c0	2494	13.2674	34.9085	-1.3957	0.00013064	0.0017291	hypothetical protein RCOM_1750150 [Ricinus communis]
comp21732_c0	1834	17081	521.14	5.0346	0	0	PREDICTED: protein E6-like [Glycine max]
comp21733_c0	2525	143.963	70.5874	1.0282	0.00023502	0.0029251	unnamed protein product [Vitis vinifera]
comp21741_c0	1030	0.48245	26.6145	-5.7857	1.6646e-08	4.1967e-07	Auxin-induced in root cultures protein 12 precursor, putative [Ricinus communis]
comp21754_c0	957	7864.77	1671.86	2.234	0	0	abscisic stress ripening-like protein [Prunus persica]
comp21761_c0	2207	16.1621	36.7343	-1.1845	0.00037354	0.0044124	PREDICTED: methionyl-tRNA synthetase-like [Glycine max]
comp21773_c0	1283	183.454	84.1599	1.1242	4.04e-06	7.2125e-05	NADH-ubiquinone oxidoreductase 24 kDa subunit [Medicago truncatula]
comp21805_c0	1100	7358.08	2825.4	1.3809	5.7545e-292	8.8178e-289	type II SK2 dehydrin [Prunus persica]
comp21809_c0	3506	5.54817	35.2265	-2.6666	6.0379e-08	1.4234e-06	PREDICTED: receptor protein kinase CLAVATA1-like [Vitis vinifera]
comp21844_c0	2403	181.176	77.5793	1.2236	4.7964e-07	9.9695e-06	class II knotted-like homeobox protein [Prunus persica]
comp21851_c0	686	12.5437	295.881	-4.56	5.5468e-77	1.6812e-74	--
comp21854_c0	2275	26.1729	0.411205	5.9921	3.7606e-07	7.985e-06	PREDICTED: probable indole-3-acetic acid-amido synthetase GH3.1 [Vitis vinifera]
comp21855_c0	761	8.08103	42.2184	-2.3853	1.7679e-08	4.4409e-07	--
comp21879_c0	1891	17.3682	0.411205	5.4004	3.9489e-05	0.00058407	PREDICTED: phosphate transporter PHO1 homolog 9-like [Glycine max]
comp21913_c0	1188	4.10082	25.9059	-2.6593	3.4782e-06	6.2826e-05	peroxiredoxin [Populus trichocarpa]
comp21946_c0	1572	34.0127	0.274136	6.955	1.0136e-08	2.6104e-07	threonine dehydratase/deaminase, putative [Ricinus communis]
comp21949_c0	2145	8.68409	55.6579	-2.6801	8.7806e-12	3.0579e-10	conserved hypothetical protein [Ricinus communis]
comp21964_c0	1605	201.19	4.66032	5.432	1.5671e-44	2.4986e-42	PREDICTED: calmodulin-like protein 5 [Vitis vinifera]
comp21980_c0	860	2.41225	20.5602	-3.0914	1.087e-05	0.00017857	PREDICTED: deoxyuridine 5&apos;-triphosphate nucleotidohydrolase-like [Vitis vinifera]
comp21988_c1	2907	177.054	65.7215	1.4298	4.8036e-09	1.2888e-07	predicted protein [Populus trichocarpa]
comp21996_c0	612	345.486	2429.68	-2.8141	0	0	predicted protein [Populus trichocarpa]
comp22005_c0	855	87.3234	30.8308	1.502	1.5927e-05	0.00025372	uncharacterized protein LOC100499951 [Glycine max]
comp22007_c0	2248	94.922	37.9679	1.322	7.604e-05	0.001055	predicted protein [Populus trichocarpa]
comp22012_c0	1546	5.91001	29.4697	-2.318	3.4566e-06	6.2476e-05	PREDICTED: scarecrow-like transcription factor PAT1-like [Vitis vinifera]
comp22012_c1	701	2.8947	17.1335	-2.5653	0.00020465	0.0025799	Chitin-inducible gibberellin-responsive protein, putative [Ricinus communis]
comp22023_c0	1148	21.8308	2.33016	3.2279	0.00011134	0.0014965	conserved hypothetical protein [Ricinus communis]
comp22032_c0	1305	11.3376	31.9369	-1.4941	0.00014018	0.0018394	unknown [Medicago truncatula]
comp22036_c0	1782	274.876	71.9608	1.9335	6.6147e-22	4.5049e-20	Methylthioribose-1-phosphate isomerase, putative [Ricinus communis]
comp22046_c0	2124	234.895	116.757	1.0085	4.4375e-06	7.8606e-05	protein binding protein, putative [Ricinus communis]
comp22050_c0	961	38.2341	105.817	-1.4686	6.7793e-12	2.3881e-10	conserved hypothetical protein [Ricinus communis]
comp22073_c0	3024	116.268	860.188	-2.8872	7.1373e-169	6.562e-166	ethylene responsive transcription factor 3a [Prunus salicina]
comp22076_c0	641	20.5041	120.005	-2.5491	1.1394e-22	8.1209e-21	putative allergen Pru p 1.03 [Prunus dulcis x Prunus persica]
comp22088_c0	739	0.378723	10.8558	-4.8412	0.00033761	0.0040382	--
comp22102_c0	1276	22.5545	50.5782	-1.1651	3.5693e-05	0.00053301	WHY domain class transcription factor [Malus x domestica]
comp22104_c0	785	3.37715	21.2456	-2.6533	2.692e-05	0.00041046	hypothetical protein VITISV_011279 [Vitis vinifera]
comp22105_c0	3536	16.0415	52.3601	-1.7067	1.4284e-07	3.2082e-06	PREDICTED: polyribonucleotide nucleotidyltransferase-like [Vitis vinifera]
comp22106_c0	1183	37.7517	1.78189	4.4051	6.6142e-09	1.7441e-07	unknown [Lotus japonicus]
comp22118_c0	2660	134.495	29.7452	2.1768	1.3463e-13	5.3819e-12	PREDICTED: aspartic proteinase nepenthesin-2-like [Vitis vinifera]
comp22124_c0	1735	25.4492	1.50775	4.0772	3.4854e-06	6.2915e-05	--
comp22164_c0	2307	21.7054	0.548273	5.307	4.5429e-06	8.0373e-05	PREDICTED: purple acid phosphatase 23-like [Glycine max]
comp22200_c0	4828	37.2692	107.049	-1.5222	1.8216e-12	6.717e-11	RecName: Full=Maturase K; AltName: Full=Intron maturase
comp22221_c0	1842	153.308	29.8809	2.3591	4.7211e-17	2.4523e-15	zinc/iron transporter, putative [Ricinus communis]
comp22223_c0	964	0.844287	19.8749	-4.5571	1.4908e-06	2.8815e-05	predicted protein [Populus trichocarpa]
comp22234_c0	2477	11.5788	43.3602	-1.9049	3.6306e-07	7.7327e-06	PREDICTED: uncharacterized protein LOC100819200 isoform 1 [Glycine max]
comp22261_c0	1649	4.34205	36.0489	-3.0535	6.7297e-09	1.7712e-07	predicted protein [Populus trichocarpa]
comp22262_c0	3545	7.11613	42.08	-2.564	5.9626e-09	1.5798e-07	PREDICTED: uncharacterized protein LOC100249441 [Vitis vinifera]
comp22266_c0	2552	64.3516	23.8499	1.432	0.00040852	0.0047826	PREDICTED: monoglyceride lipase [Vitis vinifera]
comp22280_c0	1468	21.5896	0.959478	4.4919	1.0243e-05	0.00016938	predicted protein [Populus trichocarpa]
comp22284_c0	2148	132.247	53.3195	1.3105	3.6955e-06	6.623e-05	conserved hypothetical protein [Ricinus communis]
comp22290_c1	619	29.3088	4.79739	2.611	8.1748e-05	0.0011274	AP2 domain class transcription factor [Malus x domestica]
comp22341_c0	1973	11.6994	41.9429	-1.842	8.9724e-07	1.7868e-05	predicted protein [Populus trichocarpa]
comp22395_c0	1298	649.546	284.142	1.1928	1.8485e-20	1.1587e-18	conserved hypothetical protein [Ricinus communis]
comp22401_c0	1237	131.349	61.5436	1.0937	0.00015761	0.0020506	predicted protein [Populus trichocarpa]
comp22408_c0	2601	27.8627	62.3647	-1.1624	4.5666e-06	8.0741e-05	Pre-rRNA-processing protein ESF1, putative [Ricinus communis]
comp22424_c0	1074	113.272	907.562	-3.0022	1.1171e-183	1.1412e-180	--
comp22427_c0	1832	284.68	612.487	-1.1053	3.7546e-44	5.8508e-42	conserved hypothetical protein [Ricinus communis]
comp22443_c1	1886	11.82	30.9774	-1.39	0.00032475	0.0039033	PREDICTED: probable methyltransferase PMT10 [Vitis vinifera]
comp22476_c0	5909	13.0261	34.5412	-1.4069	0.00013181	0.0017429	PREDICTED: protein KIAA0664 homolog [Vitis vinifera]
comp22481_c0	1114	206.403	429.56	-1.0574	6.4536e-30	6.2239e-28	calcium ion binding protein, putative [Ricinus communis]
comp22517_c0	3745	169.493	48.3632	1.8092	9.5358e-13	3.5931e-11	PREDICTED: uncharacterized protein LOC100253419 [Vitis vinifera]
comp22532_c0	2441	36.8411	75.2614	-1.0306	2.8418e-06	5.2186e-05	PREDICTED: DUF246 domain-containing protein At1g04910-like [Vitis vinifera]
comp22538_c0	4837	856.13	111.87	2.936	1.999e-116	1.0403e-113	PREDICTED: exportin-1 isoform 1 [Vitis vinifera]
comp22548_c0	2841	20.6247	46.6032	-1.1761	6.596e-05	0.00093059	PREDICTED: zinc finger CCCH domain-containing protein 55-like [Glycine max]
comp22565_c0	2626	259.741	89.0944	1.5437	2.1372e-14	9.0688e-13	PREDICTED: CBL-interacting serine/threonine-protein kinase 23 [Vitis vinifera]
comp22576_c0	4207	791.133	71.1521	3.4749	5.7009e-129	3.4942e-126	predicted protein [Populus trichocarpa]
comp22596_c0	8099	435.875	54.8342	2.9908	1.7478e-61	4.0853e-59	PREDICTED: glutamate synthase 1 [NADH], chloroplastic-like [Vitis vinifera]
comp22601_c0	2064	32.686	85.8047	-1.3924	2.1126e-09	5.8741e-08	fiddlehead-like protein [Gossypium hirsutum]
comp22606_c0	3089	205.709	71.869	1.5172	2.2539e-11	7.5264e-10	PREDICTED: uncharacterized protein LOC100854837 [Vitis vinifera]
comp22631_c0	2088	31.5196	0.822409	5.2603	3.4264e-08	8.312e-07	hypothetical protein VITISV_004432 [Vitis vinifera]
comp22633_c0	1861	1.80919	20.5602	-3.5064	4.278e-06	7.6078e-05	cytochrome P450, putative [Ricinus communis]
comp22671_c0	1783	135.558	26.2403	2.369	2.4407e-15	1.1353e-13	fasciclin-like arabinogalactan protein 19 [Gossypium hirsutum]
comp22672_c0	1873	30.6356	5.07153	2.5947	6.0588e-05	0.00085964	serine carboxypeptidase, putative [Ricinus communis]
comp22677_c0	1414	94.5601	18.0587	2.3885	2.9076e-11	9.639e-10	predicted protein [Populus trichocarpa]
comp22704_c0	2074	13.388	55.2714	-2.0456	2.4313e-09	6.7261e-08	photosystem II protein I, partial [Eleusine coracana]
comp22722_c0	316	0.241225	58.0265	-7.9102	6.9342e-15	3.0848e-13	--
comp22728_c0	1809	60.3062	18.2301	1.726	4.4383e-05	0.00064703	Protein ABIL2, putative [Ricinus communis]
comp22730_c0	879	44.7472	10.4172	2.1028	3.2482e-05	0.00048877	Rho GDP-dissociation inhibitor, putative [Ricinus communis]
comp22730_c1	1513	21.7102	50.304	-1.2123	2.4189e-05	0.00037148	predicted protein [Populus trichocarpa]
comp22730_c2	2666	136.654	29.4697	2.2132	4.1487e-14	1.7233e-12	PREDICTED: BTB/POZ domain-containing protein At3g19850 [Vitis vinifera]
comp22732_c0	4670	408.196	131.136	1.6382	4.0062e-24	3.0027e-22	PREDICTED: ubiquitin carboxyl-terminal hydrolase 22-like [Vitis vinifera]
comp22735_c2	1340	238.57	102.801	1.2146	1.0029e-08	2.5875e-07	PAE [Litchi chinensis]
comp22747_c0	1821	81.0528	15.2146	2.4134	5.5132e-10	1.6229e-08	predicted protein [Populus trichocarpa]
comp22763_c0	1140	92.5749	291.684	-1.6557	2.7958e-34	3.1475e-32	dehydration-responsive protein RD22 [Prunus persica]
comp22763_c1	416	14.1117	50.167	-1.8299	8.6218e-08	1.995e-06	dehydration-responsive protein RD22 [Prunus persica]
comp22782_c0	2441	10.2521	43.8618	-2.0971	7.2887e-08	1.6965e-06	PREDICTED: DNA replication licensing factor mcm5-A-like [Vitis vinifera]
comp22802_c0	2045	25.8038	165.99	-2.6854	4.0357e-32	4.2164e-30	PREDICTED: dnaJ homolog subfamily B member 7 [Vitis vinifera]
comp22821_c0	1261	323.303	82.9989	1.9617	4.6036e-26	3.8362e-24	rubber elongation factor [Morus alba]
comp22847_c0	1681	285.497	55.0795	2.3739	1.2267e-30	1.2259e-28	PREDICTED: uncharacterized protein LOC100245593 [Vitis vinifera]
comp22854_c0	1071	486.197	209.706	1.2132	3.0633e-16	1.5196e-14	cysteine protease inhibitor [Pyrus communis]
comp22867_c0	2130	199.744	91.5616	1.1253	1.4712e-06	2.8475e-05	PREDICTED: uncharacterized protein LOC100797919 [Glycine max]
comp22871_c1	947	1.9298	15.3516	-2.9919	0.00017453	0.0022385	thioredoxin h [Hevea brasiliensis]
comp22872_c0	1776	22.1927	92.4868	-2.0592	9.614e-15	4.2633e-13	predicted protein [Populus trichocarpa]
comp22892_c0	2925	35.4601	75.2724	-1.0859	1.345e-06	2.6199e-05	PREDICTED: uncharacterized protein LOC100819602 [Glycine max]
comp22913_c0	2465	234.953	86.7628	1.4372	1.2132e-11	4.1569e-10	Glucose-6-phosphate isomerase [Medicago truncatula]
comp22918_c0	2327	645.869	302	1.0967	4.2026e-17	2.1954e-15	oligopeptide transporter, putative [Ricinus communis]
comp22933_c0	2882	255.215	49.6187	2.3628	2.18e-27	1.921e-25	PREDICTED: lysosomal acid lipase/cholesteryl ester hydrolase-like [Vitis vinifera]
comp22941_c0	3262	78.5187	28.7843	1.4478	7.9136e-05	0.0010952	PREDICTED: probable receptor protein kinase TMK1-like [Glycine max]
comp22990_c0	2740	129.414	43.0394	1.5883	2.994e-08	7.3732e-07	PREDICTED: uncharacterized protein LOC100246622 isoform 1 [Vitis vinifera]
comp23015_c0	3593	63.6834	17.4077	1.8712	6.6825e-06	0.00011491	PREDICTED: probable receptor protein kinase TMK1-like [Vitis vinifera]
comp23019_c0	2777	134.845	41.8058	1.6895	2.1036e-09	5.8548e-08	PREDICTED: NAC domain-containing protein 8 [Vitis vinifera]
comp23031_c0	1759	116.994	54.8273	1.0935	0.00036344	0.0043125	PREDICTED: E3 ubiquitin-protein ligase PRT1-like [Glycine max]
comp23034_c0	2269	0.48245	14.9199	-4.9507	2.5371e-05	0.00038877	PREDICTED: phosphoinositide phospholipase C 2-like [Vitis vinifera]
comp23050_c0	1113	2.41225	25.4947	-3.4017	3.9964e-07	8.4273e-06	PREDICTED: thymidine kinase-like [Vitis vinifera]
comp23053_c0	1551	26.0523	284.65	-3.4497	6.123e-65	1.5637e-62	thiazole biosynthetic enzyme [Gossypium hirsutum]
comp23058_c0	1845	3.8596	30.913	-3.0017	9.6625e-08	2.2228e-06	PREDICTED: tyrosine decarboxylase 1-like [Vitis vinifera]
comp23059_c0	1833	2.05041	182.164	-6.4732	3.1699e-48	5.4305e-46	PREDICTED: auxin-induced protein 5NG4 [Vitis vinifera]
comp23077_c0	1886	138.106	37.6951	1.8733	3.1657e-11	1.0444e-09	aspartic proteinase [Theobroma cacao]
comp23087_c0	1488	79.1929	0.137068	9.1743	2.2014e-15	1.0257e-13	conserved hypothetical protein [Ricinus communis]
comp23093_c0	1090	22.6751	1.09655	4.3701	7.3141e-06	0.00012453	PREDICTED: aquaporin TIP1-3 [Vitis vinifera]
comp23100_c0	2485	110.242	42.08	1.3895	7.1873e-06	0.00012267	unnamed protein product [Vitis vinifera]
comp23111_c0	1501	116.753	47.9382	1.2842	2.0775e-05	0.000323	PREDICTED: uncharacterized oxidoreductase At4g09670-like [Glycine max]
comp23118_c0	1758	24.6049	3.56377	2.7875	0.00016596	0.0021413	PREDICTED: uncharacterized protein LOC100793448 [Glycine max]
comp23123_c2	563	24.8462	2.74136	3.1801	4.3227e-05	0.00063217	--
comp23123_c3	509	13.7498	65.6529	-2.2554	8.1916e-12	2.86e-10	predicted protein [Populus trichocarpa]
comp23132_c0	1611	143.144	44.136	1.6974	5.7402e-10	1.6879e-08	phospholipase C, putative [Ricinus communis]
comp23141_c0	5399	10.0108	43.1765	-2.1087	8.4626e-08	1.9598e-06	Myosin heavy chain, fast skeletal muscle, embryonic, putative [Ricinus communis]
comp23175_c0	1506	256.621	99.5115	1.3667	1.6568e-11	5.6277e-10	Thioredoxin II, putative [Ricinus communis]
comp23179_c0	2368	79.4836	25.3576	1.6482	6.9383e-06	0.00011894	Mitogen-activated protein kinase organizer [Medicago truncatula]
comp23182_c0	1822	9.32575	42.217	-2.1785	7.1942e-08	1.6802e-06	predicted protein [Populus trichocarpa]
comp23186_c0	4063	237.968	28.6459	3.0544	3.6045e-35	4.2487e-33	phytoene synthase [Prunus mume]
comp23201_c0	3388	13.2674	151.469	-3.5131	8.8882e-36	1.0705e-33	beta-galactosidase [Prunus persica]
comp23210_c0	1454	147.526	26.4569	2.4793	1.4576e-17	7.8988e-16	predicted protein [Populus trichocarpa]
comp23221_c0	766	16.4033	51.3691	-1.6469	3.2625e-07	6.9865e-06	60S ribosomal protein L31A [Hevea brasiliensis]
comp23222_c0	3153	224.088	40.5722	2.4655	1.1518e-25	9.3988e-24	integral membrane single C2 domain protein [Populus trichocarpa]
comp23223_c0	1422	155.228	60.7212	1.3541	2.1339e-07	4.6601e-06	Cinnamyl alcohol dehydrogenase [Prunus mume]
comp23240_c0	1803	98.5379	38.7903	1.345	4.059e-05	0.00059933	polygalacturonase-like protein [Fragaria x ananassa]
comp23250_c0	1316	171.873	72.7819	1.2397	6.5901e-07	1.3365e-05	PREDICTED: aldose 1-epimerase [Vitis vinifera]
comp23280_c0	474	6.39246	81.864	-3.6788	1.2924e-20	8.2136e-19	--
comp23297_c0	3393	10.1314	28.9214	-1.5133	0.00026163	0.0032044	protein phosphatase-2c, putative [Ricinus communis]
comp23308_c0	3620	370.465	180.498	1.0374	2.4687e-09	6.8229e-08	PREDICTED: probable UDP-N-acetylglucosamine--peptide N-acetylglucosaminyltransferase SEC-like [Glycine max]
comp23316_c0	4430	27.8615	56.4817	-1.0195	5.5913e-05	0.00079865	ATP-dependent helicase, putative [Ricinus communis]
comp23319_c0	1103	71.885	15.6258	2.2018	4.798e-08	1.1473e-06	PREDICTED: putative methyltransferase DDB_G0268948 isoform 1 [Vitis vinifera]
comp23328_c1	2990	242.009	98.6891	1.2941	6.4826e-10	1.8901e-08	Oxysterol-binding protein, putative [Ricinus communis]
comp23341_c0	1961	129.779	63.0514	1.0415	0.00039109	0.0045981	serine carboxypeptidase, putative [Ricinus communis]
comp23354_c0	2414	116.116	342.997	-1.5626	1.4714e-37	1.8789e-35	PREDICTED: putative clathrin assembly protein At2g25430-like isoform 1 [Glycine max]
comp23403_c0	1968	140.201	372.006	-1.4078	3.8548e-36	4.7045e-34	PREDICTED: zinc transporter 5 isoform 1 [Vitis vinifera]
comp23407_c0	5880	65.0101	18.7783	1.7916	1.1745e-05	0.00019158	PREDICTED: Werner syndrome ATP-dependent helicase-like [Vitis vinifera]
comp23425_c0	1917	26.1729	2.87843	3.1847	2.6616e-05	0.00040626	hypothetical protein VITISV_039900 [Vitis vinifera]
comp23440_c0	1843	5.30695	45.175	-3.0896	7.0631e-11	2.2548e-09	predicted protein [Populus trichocarpa]
comp23459_c0	2242	91.6546	26.3171	1.8002	1.7387e-07	3.8612e-06	PREDICTED: RNA polymerase sigma factor rpoD [Vitis vinifera]
comp23477_c0	1850	258.333	8.77237	4.8801	9.2095e-55	1.8541e-52	PREDICTED: monoglyceride lipase isoform 1 [Vitis vinifera]
comp23503_c0	1611	12.3025	82.2409	-2.7409	5.382e-17	2.7799e-15	ribonucleoside-diphosphate reductase small chain, putative [Ricinus communis]
comp23504_c0	361	3.13592	127.246	-5.3426	4.7373e-35	5.5366e-33	--
comp23514_c0	2673	446.387	219.723	1.0226	1.236e-10	3.8919e-09	ABC transporter family protein [Populus trichocarpa]
comp23529_c0	1854	20.0217	49.4816	-1.3053	1.203e-05	0.00019596	oxidoreductase [Arabidopsis lyrata subsp. lyrata]
comp23550_c0	2237	0.603062	12.6103	-4.3861	0.00013946	0.0018329	unnamed protein product [Vitis vinifera]
comp23551_c0	2077	177.785	47.5586	1.9024	2.325e-14	9.8506e-13	PREDICTED: probable protein phosphatase 2C 6-like [Vitis vinifera]
comp23566_c0	2088	1243.94	595.182	1.0635	2.097e-29	1.9673e-27	plasma membrane intrinsic protein 2-2 [Pyrus communis]
comp23570_c0	2528	23.0876	147.658	-2.6771	1.1041e-28	1.0118e-26	Periplasmic beta-glucosidase precursor, putative [Ricinus communis]
comp23584_c0	1538	1214.9	533.398	1.1876	1.6506e-36	2.0324e-34	mitochondrial NAD-dependent malic acid dehydrogenase [Pyrus pyrifolia]
comp23658_c0	2360	308.041	99.0894	1.6363	1.4744e-18	8.4373e-17	pyrroline-5-carboxylate synthetase [Malus hupehensis]
comp23667_c0	2874	1.32674	34.13	-4.6851	2.4321e-10	7.4868e-09	CMT-type cytosine DNA-methyltransferase 3b [Malus x domestica]
comp23689_c0	2329	86.3585	17.5447	2.2993	6.3413e-10	1.8567e-08	unnamed protein product [Thellungiella halophila]
comp23694_c0	1342	336.805	154.982	1.1198	5.0396e-10	1.4898e-08	unknown [Lotus japonicus]
comp23695_c0	1811	616.855	118.838	2.3759	2.945e-64	7.3179e-62	PREDICTED: aspartate aminotransferase, chloroplastic [Vitis vinifera]
comp23707_c1	1062	265.327	49.2075	2.4308	1.6026e-29	1.5086e-27	BZIP domain class transcription factor [Malus x domestica]
comp23735_c0	995	0.964899	14.118	-3.871	8.8357e-05	0.0012113	PREDICTED: bidirectional sugar transporter SWEET17 [Vitis vinifera]
comp23747_c0	2078	508.607	5.75687	6.4651	1.369e-110	6.5105e-108	multicopper oxidase, putative [Ricinus communis]
comp23750_c0	2666	26.1729	98.1409	-1.9068	1.8892e-14	8.0788e-13	PREDICTED: nuclear transcription factor Y subunit C-9-like isoform 2 [Vitis vinifera]
comp23752_c0	1914	436.735	93.8917	2.2177	1.0386e-41	1.5237e-39	predicted protein [Populus trichocarpa]
comp23763_c0	1844	12.3025	48.7853	-1.9875	3.3811e-08	8.2165e-07	PREDICTED: COBW domain-containing protein 2-like isoform 1 [Vitis vinifera]
comp23765_c1	1554	0.603062	44.957	-6.2201	3.0961e-13	1.213e-11	plasma membrane H+-ATPase [Daucus carota]
comp23766_c0	1630	7.47797	75.9372	-3.3441	3.3727e-18	1.8869e-16	predicted protein [Populus trichocarpa]
comp23822_c0	1195	574.173	256.226	1.1641	2.1957e-17	1.1737e-15	remorin [Pyrus x bretschneideri]
comp23842_c0	1202	603.896	174.219	1.7934	9.0426e-41	1.299e-38	unknown [Lotus japonicus]
comp23843_c0	1230	767.499	305.648	1.3283	1.1841e-29	1.1262e-27	hairpin-inducing protein [Casuarina glauca]
comp23844_c0	2058	9.16413	29.7397	-1.6983	7.672e-05	0.0010637	PREDICTED: beta-glucosidase 18-like [Glycine max]
comp23863_c0	3458	181.477	399.28	-1.1376	2.3596e-30	2.2917e-28	protease inhibitor/seed storage/lipid transfer protein family protein [Arabidopsis lyrata subsp. lyrata]
comp23891_c0	1073	4.94511	27.0024	-2.449	5.0629e-06	8.8889e-05	Squamosa promoter-binding protein, putative [Ricinus communis]
comp23912_c0	1491	3.49776	60.173	-4.1046	2.2122e-16	1.1094e-14	zinc finger protein [Malus x domestica]
comp23913_c0	1749	6.15123	43.5904	-2.8251	6.4733e-10	1.8899e-08	PREDICTED: 7-ethoxycoumarin O-deethylase-like [Vitis vinifera]
comp23921_c0	1604	272.295	9.86891	4.7861	3.8682e-57	8.0219e-55	predicted protein [Populus trichocarpa]
comp23925_c0	1110	1.68857	13.7068	-3.021	0.00037076	0.0043833	PREDICTED: tryptophan aminotransferase-related protein 4-like [Glycine max]
comp23947_c0	2473	11.3376	35.3636	-1.6412	2.3432e-05	0.00036065	kinase, putative [Ricinus communis]
comp23954_c1	3069	63.9246	128.293	-1.005	1.7396e-09	4.8961e-08	PREDICTED: protein MEI2-like 2-like [Vitis vinifera]
comp23961_c0	1996	95.4358	617.306	-2.6934	6.9315e-115	3.4761e-112	PREDICTED: fasciclin-like arabinogalactan protein 1-like [Glycine max]
comp23963_c0	1948	267.722	102.387	1.3867	2.9473e-12	1.0682e-10	WRKY transcription factor, putative [Ricinus communis]
comp23981_c0	2615	36.2416	93.3174	-1.3645	6.7702e-10	1.9677e-08	PREDICTED: extended synaptotagmin-2 isoform 2 [Vitis vinifera]
comp23989_c0	392	21.2302	1.09655	4.2751	1.6429e-05	0.00026102	--
comp23997_c0	1627	56.9291	11.5137	2.3058	4.9162e-07	1.0188e-05	hypothetical protein ARALYDRAFT_907844 [Arabidopsis lyrata subsp. lyrata]
comp23998_c0	1689	29.7913	5.07153	2.5544	9.1104e-05	0.0012452	conserved hypothetical protein [Ricinus communis]
comp24007_c0	2546	2247.29	633.237	1.8274	1.2578e-151	9.1299e-149	vacuolar acid invertase [Prunus cerasus]
comp24028_c0	3335	249.08	42.6282	2.5467	1.4338e-29	1.3544e-27	oligopeptide transporter, putative [Ricinus communis]
comp24032_c0	2222	629.839	98.6891	2.674	7.6085e-77	2.2811e-74	predicted protein [Populus trichocarpa]
comp24033_c0	1536	235.159	98.1409	1.2607	3.1551e-09	8.6333e-08	Urease accessory protein ureH, putative [Ricinus communis]
comp24071_c2	2532	6.03062	60.1126	-3.3173	1.186e-14	5.209e-13	carotenoid cleavage dioxygenase 4 [Malus x domestica]
comp24079_c0	696	0.120612	57.0766	-8.8864	2.9458e-13	1.1574e-11	--
comp24103_c0	1084	68.7491	16.6223	2.0482	4.5688e-07	9.5396e-06	PREDICTED: inositol oxygenase 1 [Vitis vinifera]
comp24115_c0	1165	26.5347	89.3973	-1.7523	3.0033e-12	1.0857e-10	PREDICTED: glucan endo-1,3-beta-glucosidase-like protein 3 [Vitis vinifera]
comp24117_c0	3381	25.3286	66.4781	-1.3921	1.3582e-07	3.0705e-06	predicted protein [Populus trichocarpa]
comp24142_c0	417	3.49776	21.9309	-2.6485	2.0279e-05	0.00031655	aquaporin [Prunus mume]
comp24142_c1	1064	9.26424	75.5753	-3.0282	5.895e-17	3.0392e-15	aquaporin PIP2 [Prunus humilis]
comp24151_c0	3108	238.967	89.1533	1.4225	1.3227e-11	4.5208e-10	predicted protein [Populus trichocarpa]
comp24169_c2	1076	533.592	6.57928	6.3417	3.3162e-116	1.6938e-113	GST-like protein [Malus x domestica]
comp24182_c0	451	0.120612	12.3361	-6.6764	0.00015932	0.0020702	--
comp24217_c0	784	132.966	18.5974	2.8379	8.515e-19	4.934e-17	--
comp24217_c1	310	31.2386	3.15257	3.3087	2.8193e-06	5.1807e-05	--
comp24231_c0	1810	63.8281	6.71634	3.2484	3.349e-11	1.101e-09	HSF domain class transcription factor [Malus x domestica]
comp24239_c0	1194	31.592	93.6176	-1.5672	2.0501e-11	6.8792e-10	--
comp24245_c0	934	131.767	60.6568	1.1192	0.00010166	0.0013785	predicted protein [Populus trichocarpa]
comp24255_c0	1598	13.7498	143.665	-3.3852	3.0034e-33	3.2743e-31	unknown [Lotus japonicus]
comp24303_c0	2994	39.5609	355.715	-3.1686	3.6823e-76	1.0921e-73	PREDICTED: uncharacterized protein LOC100813803 [Glycine max]
comp24334_c0	3640	17.8506	47.2022	-1.4029	8.1353e-06	0.00013716	PREDICTED: uncharacterized protein LOC100246194 [Vitis vinifera]
comp24337_c0	3132	181.629	89.5056	1.0209	4.1995e-05	0.00061645	PREDICTED: F-box/LRR-repeat protein 14 [Vitis vinifera]
comp24340_c1	724	1.80919	14.9404	-3.0458	0.0001925	0.0024457	predicted protein [Populus trichocarpa]
comp24349_c0	1822	101.918	239.136	-1.2304	1.5596e-20	9.8439e-19	hypothetical protein VITISV_005886 [Vitis vinifera]
comp24360_c2	1633	57.6527	19.4637	1.5666	0.00026109	0.0032006	conserved hypothetical protein [Ricinus communis]
comp24374_c0	930	19.7636	43.9989	-1.1546	0.00012579	0.0016713	uncharacterized protein LOC100305930 [Glycine max]
comp24378_c0	2495	563.271	172.711	1.7055	5.015e-35	5.8365e-33	xyloglucan endotransglucosylase/hydrolase 3 [Malus x domestica]
comp24405_c0	4206	644.562	200.423	1.6853	5.0718e-39	6.7907e-37	PREDICTED: ATPase 11, plasma membrane-type-like [Glycine max]
comp24409_c0	2658	5.7894	73.0574	-3.6575	1.6497e-18	9.3816e-17	PREDICTED: subtilisin-like protease-like isoform 1 [Vitis vinifera]
comp24413_c0	1653	4.70388	22.2051	-2.239	7.4783e-05	0.0010407	PREDICTED: uncharacterized protein LOC100253004 [Vitis vinifera]
comp24436_c0	1627	32.8066	68.3971	-1.0599	5.6277e-06	9.787e-05	Protein grpE, putative [Ricinus communis]
comp24442_c0	2353	0	51.6747	-6.6914	1.1189e-14	4.9457e-13	RecName: Full=(E,E)-alpha-farnesene synthase; Short=MdASF1; AltName: Full=Prenyltransferase
comp24446_c0	1360	7.7192	32.3837	-2.0687	4.3574e-06	7.729e-05	PREDICTED: uncharacterized protein LOC100260760 [Vitis vinifera]
comp24453_c0	789	0.120612	15.2146	-6.9789	3.2909e-05	0.00049438	conserved hypothetical protein [Ricinus communis]
comp24459_c0	2780	6.03062	35.6377	-2.563	8.6473e-08	1.9992e-06	hypothetical protein POPTRDRAFT_246659 [Populus trichocarpa]
comp24477_c0	5628	27.9821	5.20859	2.4255	0.00025407	0.0031285	non-ltr retroelement reverse transcriptase [Rosa rugosa]
comp24481_c0	2214	19.9011	49.0704	-1.302	1.3477e-05	0.00021764	PREDICTED: magnesium transporter MRS2-A, chloroplastic [Vitis vinifera]
comp24483_c1	2099	10.6139	51.0936	-2.2672	1.4906e-09	4.2038e-08	unnamed protein product [Vitis vinifera]
comp24504_c0	3026	1267.86	267.04	2.2473	5.5727e-120	3.0138e-117	polygalacturonase inhibiting protein [Prunus mahaleb]
comp24505_c0	2017	67.1799	9.45634	2.8287	3.3843e-10	1.0191e-08	PREDICTED: transcription factor ASG4-like [Glycine max]
comp24506_c1	3775	517.128	220.541	1.2295	1.2286e-17	6.684e-16	sucrose synthase 1 [Prunus persica]
comp24508_c0	898	271.274	132.439	1.0344	3.6633e-07	7.7963e-06	PREDICTED: V-type proton ATPase subunit G [Vitis vinifera]
comp24509_c0	963	75.8652	165.853	-1.1284	2.0955e-13	8.2806e-12	hypothetical protein MTR_3g087510 [Medicago truncatula]
comp24548_c0	3914	14.8353	35.4582	-1.2571	0.00029141	0.00353	PREDICTED: structural maintenance of chromosomes protein 5 [Vitis vinifera]
comp24562_c0	1450	128.935	12.3361	3.3857	6.0907e-22	4.1582e-20	hypothetical protein VITISV_026093 [Vitis vinifera]
comp24580_c0	551	0.844287	24.9464	-4.885	5.3603e-08	1.2713e-06	--
comp24586_c0	2636	319.724	129	1.3095	6.4746e-13	2.4666e-11	protein with unknown function [Ricinus communis]
comp24589_c1	4942	101.801	37.5567	1.4386	7.9677e-06	0.00013458	PREDICTED: uncharacterized protein LOC100263414 [Vitis vinifera]
comp24590_c0	2517	7.11613	80.322	-3.4966	1.0972e-19	6.6077e-18	sieve element occlusion a [Malus x domestica]
comp24596_c2	1605	321.173	83.6116	1.9416	1.7254e-25	1.3956e-23	unknown [Medicago truncatula]
comp24605_c0	3243	19.1774	42.3541	-1.1431	0.0001844	0.0023525	ATP binding protein, putative [Ricinus communis]
comp24654_c0	1926	9.16293	28.5225	-1.6382	0.00014796	0.0019313	GTP-binding protein engB, putative [Ricinus communis]
comp24674_c0	3855	18.9362	48.5263	-1.3576	9.1249e-06	0.00015244	predicted protein [Populus trichocarpa]
comp24689_c0	1906	6.27185	29.4697	-2.2323	5.2185e-06	9.1388e-05	ammonium transporter [Malus hupehensis]
comp24707_c0	3916	117.233	29.0585	2.0123	8.4353e-11	2.6743e-09	PREDICTED: TMV resistance protein N-like [Glycine max]
comp24721_c0	3548	34.3745	93.2119	-1.4392	1.9579e-10	6.0677e-09	PREDICTED: uncharacterized protein LOC100261548 [Vitis vinifera]
comp24733_c0	5230	382.346	152.897	1.3223	1.962e-15	9.188e-14	unnamed protein product [Vitis vinifera]
comp24736_c0	2169	55.4805	9.0465	2.6165	5.7157e-08	1.3509e-06	PREDICTED: BRO1 domain-containing protein BROX [Vitis vinifera]
comp24765_c0	3267	14.2323	37.0084	-1.3787	9.2216e-05	0.0012579	PREDICTED: uncharacterized WD repeat-containing protein C1672.07 isoform 1 [Vitis vinifera]
comp24775_c0	754	60.3062	5.89393	3.355	5.5931e-11	1.8001e-09	uncharacterized protein LOC100500349 [Glycine max]
comp24778_c0	2089	335.289	142.015	1.2394	3.8026e-12	1.3675e-10	PREDICTED: dihydrolipoyllysine-residue succinyltransferase component of 2-oxoglutarate dehydrogenase complex 2, mitochondrial [Vitis vinifera]
comp24782_c0	3916	84.4335	33.1705	1.3479	0.00014034	0.0018407	PREDICTED: ABC transporter G family member 3-like [Glycine max]
comp24787_c0	3318	8.68409	33.0334	-1.9275	7.8677e-06	0.00013313	phototropin 1 [Fragaria x ananassa]
comp24793_c0	2376	1666.34	805.017	1.0496	1.0936e-37	1.4161e-35	PREDICTED: ATP synthase subunit beta, mitochondrial-like [Vitis vinifera]
comp24809_c1	941	24.6049	1.50775	4.0285	5.5741e-06	9.7061e-05	PREDICTED: flavonoid 3&apos;-monooxygenase-like [Glycine max]
comp24812_c0	386	10.1314	39.2015	-1.9521	9.5178e-07	1.8859e-05	hypothetical protein Poptr_cp018 [Populus trichocarpa]
comp24812_c1	3288	46.5564	122.539	-1.3962	7.5785e-13	2.8753e-11	photosystem II protein CP43 [Didierea madagascariensis]
comp24818_c0	1496	155.776	21.2456	2.8742	4.5583e-22	3.1431e-20	PREDICTED: transcription factor bHLH149 [Vitis vinifera]
comp24824_c0	2337	186.467	57.2945	1.7024	1.319e-12	4.9297e-11	protein with unknown function [Ricinus communis]
comp24831_c0	2538	4.82329	25.0835	-2.3786	1.4486e-05	0.00023285	bHLH33 [Malus x domestica]
comp24836_c0	1287	1.44735	20.5273	-3.8261	2.4431e-06	4.5265e-05	PREDICTED: thylakoid lumenal 19 kDa protein, chloroplastic-like [Glycine max]
comp24848_c0	1421	750.933	193.677	1.955	5.8197e-58	1.2253e-55	unknown [Glycine max]
comp24856_c0	819	10.4933	56.0609	-2.4175	6.4309e-11	2.0625e-09	conserved hypothetical protein [Ricinus communis]
comp24873_c0	506	0.361837	13.2956	-5.1995	6.6382e-05	0.00093511	--
comp24902_c0	1563	220.697	62.5004	1.8201	2.6835e-16	1.3385e-14	conserved hypothetical protein [Ricinus communis]
comp24916_c0	3241	12.1819	50.6399	-2.0555	1.0338e-08	2.6575e-07	unnamed protein product [Vitis vinifera]
comp24929_c0	2235	123.387	489.691	-1.9887	1.4949e-68	3.9646e-66	unknown [Populus trichocarpa]
comp24933_c0	3949	5.42756	22.2051	-2.0325	0.00016409	0.0021248	PREDICTED: histidine kinase 1-like [Vitis vinifera]
comp24940_c0	2882	18.4537	41.2575	-1.1607	0.00019528	0.0024765	PREDICTED: pentatricopeptide repeat-containing protein At2g37230 [Vitis vinifera]
comp24956_c0	1293	0	14.5361	-4.8616	3.3283e-05	0.00049946	--
comp24966_c2	6241	46.0643	12.8776	1.8388	0.00016116	0.0020918	hypothetical protein VITISV_008538 [Vitis vinifera]
comp24978_c0	829	3.49776	18.5056	-2.4035	0.00018168	0.0023211	Disease resistance response protein, putative [Ricinus communis]
comp24981_c0	1613	0.603062	13.1586	-4.4476	9.5993e-05	0.0013059	zinc finger protein, putative [Ricinus communis]
comp24986_c0	2193	96.8385	20.4232	2.2454	1.2689e-10	3.9863e-09	predicted protein [Populus trichocarpa]
comp24987_c0	684	110.752	572.487	-2.3699	5.0184e-95	1.9495e-92	dehydrin-like protein [Prunus persica]
comp24990_c0	5493	73.816	150.918	-1.0318	3.2533e-11	1.0708e-09	photosystem I P700 chlorophyll A apoprotein A1 [Oryza sativa Indica Group]
comp25029_c0	2417	6.51307	32.8964	-2.3365	8.5147e-07	1.703e-05	unnamed protein product [Vitis vinifera]
comp25031_c0	2566	7.47797	27.2615	-1.8661	6.632e-05	0.00093471	PREDICTED: uncharacterized protein LOC100263216 [Vitis vinifera]
comp25038_c0	2484	138.658	49.8928	1.4746	9.2302e-08	2.1286e-06	PREDICTED: cellulose synthase-like protein G2-like [Vitis vinifera]
comp25048_c0	1096	0	10.9655	-4.4549	0.00036853	0.0043608	predicted protein [Populus trichocarpa]
comp25064_c0	2668	94.5601	305.019	-1.6896	1.4707e-36	1.8191e-34	PREDICTED: subtilisin-like protease-like [Glycine max]
comp25070_c0	2264	5.7894	24.2611	-2.0672	7.0571e-05	0.00098506	conserved hypothetical protein [Ricinus communis]
comp25077_c0	2388	16.8857	53.3195	-1.6589	1.7409e-07	3.8631e-06	PREDICTED: amidophosphoribosyltransferase, chloroplastic [Vitis vinifera]
comp25081_c0	2074	60.8996	20.4232	1.5762	0.00016042	0.0020831	hypothetical protein VITISV_021899 [Vitis vinifera]
comp25085_c0	4222	50.5752	102.663	-1.0214	5.3681e-08	1.272e-06	PREDICTED: pentatricopeptide repeat-containing protein At5g12100, mitochondrial-like [Vitis vinifera]
comp25089_c0	2141	2.8947	18.6413	-2.687	7.6742e-05	0.0010637	unnamed protein product [Vitis vinifera]
comp25092_c0	935	0.603062	15.4887	-4.6828	2.0008e-05	0.0003132	predicted protein [Populus trichocarpa]
comp25096_c0	2651	130.621	50.5604	1.3693	1.4859e-06	2.8741e-05	GATA transcription factor, putative [Ricinus communis]
comp25103_c0	1432	38.4754	0.274136	7.1329	1.3177e-09	3.7316e-08	Xyloglucan endotransglucosylase/hydrolase protein 2 precursor, putative [Ricinus communis]
comp25128_c0	2848	160.407	76.8953	1.0608	5.5967e-05	0.00079901	PREDICTED: cation/H(+) antiporter 20-like [Vitis vinifera]
comp25134_c0	2528	31.8417	81.8229	-1.3616	7.8581e-09	2.0486e-07	predicted protein [Populus trichocarpa]
comp25136_c0	1864	144.602	71.1384	1.0234	0.00024693	0.0030576	hypothetical protein VITISV_020872 [Vitis vinifera]
comp25140_c0	1813	19.9951	56.3378	-1.4945	4.2326e-07	8.8845e-06	PREDICTED: uncharacterized protein LOC100254717 [Vitis vinifera]
comp25140_c1	758	49.5657	10.4172	2.2504	4.056e-06	7.2316e-05	PREDICTED: tropinone reductase homolog At1g07440 [Vitis vinifera]
comp25151_c0	2313	4.34205	70.4531	-4.0202	9.4753e-19	5.479e-17	PREDICTED: uncharacterized protein LOC100267847 [Vitis vinifera]
comp25161_c0	1703	12.6908	60.4718	-2.2525	5.5422e-11	1.7858e-09	PREDICTED: uncharacterized protein LOC100854402 [Vitis vinifera]
comp25171_c0	2469	68.5899	165.99	-1.275	2.669e-15	1.231e-13	predicted protein [Populus trichocarpa]
comp25176_c1	3008	248.589	103.075	1.2701	8.3345e-10	2.3996e-08	PREDICTED: calcium-dependent protein kinase 10-like [Glycine max]
comp25178_c0	1650	1.68857	21.7939	-3.69	1.5301e-06	2.9534e-05	PREDICTED: uncharacterized protein LOC100261724 [Vitis vinifera]
comp25188_c0	3344	105.199	256.404	-1.2853	5.4583e-23	3.9723e-21	PREDICTED: auxin response factor 2 [Vitis vinifera]
comp25208_c1	453	4.94511	40.2981	-3.0266	1.0044e-09	2.8709e-08	predicted protein [Populus trichocarpa]
comp25218_c0	1538	9.40777	40.161	-2.0939	2.6369e-07	5.7043e-06	PREDICTED: GDSL esterase/lipase At1g28580 [Vitis vinifera]
comp25221_c1	1981	59.9444	126.103	-1.0729	5.2965e-10	1.5641e-08	PREDICTED: putative E3 ubiquitin-protein ligase XBAT31 isoform 1 [Vitis vinifera]
comp25225_c0	1212	139.307	21.1798	2.7175	1.1769e-18	6.7766e-17	epoxide hydrolase 1 [Prunus persica]
comp25231_c0	1629	115.547	16.0384	2.8489	1.3113e-16	6.6609e-15	predicted protein [Populus trichocarpa]
comp25233_c0	2410	60.065	154.065	-1.3589	2.5613e-15	1.1853e-13	PREDICTED: polyphenol oxidase A1, chloroplastic-like [Glycine max]
comp25252_c0	3612	1382.86	549.755	1.3308	2.9107e-52	5.5368e-50	pentatricopeptide repeat-containing protein, putative [Ricinus communis]
comp25257_c0	586	23.4048	1.78189	3.7153	1.8206e-05	0.00028678	predicted protein [Populus trichocarpa]
comp25262_c0	2919	493.854	224.012	1.1405	1.4934e-14	6.4561e-13	predicted protein [Populus trichocarpa]
comp25269_c0	1004	0.120612	13.8439	-6.8427	6.9084e-05	0.00096725	leucine-rich repeat transmembrane protein kinase, putative [Ricinus communis]
comp25269_c1	2904	0.48245	23.3016	-5.5939	1.2457e-07	2.8279e-06	PREDICTED: LRR receptor-like serine/threonine-protein kinase FLS2-like [Vitis vinifera]
comp25279_c0	1896	494.149	214.49	1.204	3.0983e-16	1.5315e-14	cinnamyl alcohol dehydrogenase [Hevea brasiliensis]
comp25282_c0	1911	68.4934	448.796	-2.712	1.5272e-84	5.0752e-82	cytochrome P450, putative [Ricinus communis]
comp25292_c0	2665	33.289	432.992	-3.7012	4.8323e-102	2.0506e-99	mannose-binding protein 2 [Malus x domestica]
comp25336_c0	1378	152.215	4.11205	5.2101	9.4562e-34	1.0475e-31	predicted protein [Populus trichocarpa]
comp25358_c0	1028	655.805	261.693	1.3254	1.8159e-25	1.4645e-23	cold induced plasma membrane protein [Jatropha curcas]
comp25369_c0	5583	629.602	59.0764	3.4138	2.784e-101	1.1635e-98	unnamed protein product [Vitis vinifera]
comp25378_c0	2338	42.335	2.33016	4.1833	1.5435e-09	4.3486e-08	PREDICTED: cytochrome P450 76C1-like [Vitis vinifera]
comp25381_c1	2063	3.13592	23.1645	-2.885	5.5365e-06	9.6468e-05	BHLH domain class transcription factor [Malus x domestica]
comp25401_c0	3587	501.444	222.599	1.1716	1.4062e-15	6.6755e-14	conserved hypothetical protein [Ricinus communis]
comp25421_c0	3169	529.141	51.6747	3.3561	5.3083e-84	1.743e-81	PREDICTED: copper methylamine oxidase-like [Vitis vinifera]
comp25427_c0	3379	53.1877	145.704	-1.4539	1.1943e-15	5.6893e-14	predicted protein [Populus trichocarpa]
comp25428_c0	1730	486.268	120.525	2.0124	6.3196e-40	8.7592e-38	PREDICTED: uncharacterized protein LOC100257198 isoform 1 [Vitis vinifera]
comp25429_c1	4071	779.026	265.774	1.5515	2.2923e-40	3.2591e-38	PREDICTED: uncharacterized protein LOC100264164 [Vitis vinifera]
comp25431_c0	2028	168.498	388.338	-1.2046	1.474e-31	1.517e-29	conserved hypothetical protein [Ricinus communis]
comp25433_c0	3671	67.1691	228.357	-1.7654	4.1433e-29	3.8608e-27	ATP binding protein, putative [Ricinus communis]
comp25443_c0	2222	46.1523	96.3576	-1.062	6.8561e-08	1.6039e-06	dead box ATP-dependent RNA helicase, putative [Ricinus communis]
comp25444_c0	1730	61.7536	14.2551	2.115	9.3959e-07	1.8644e-05	conserved hypothetical protein [Ricinus communis]
comp25483_c0	1395	33.1431	1.78189	4.2172	8.3752e-08	1.9412e-06	COL domain class transcription factor [Malus x domestica]
comp25499_c0	3535	8.56589	35.2265	-2.04	1.9747e-06	3.7409e-05	unnamed protein product [Vitis vinifera]
comp25537_c0	1522	15.4384	35.6377	-1.2069	0.00039371	0.004623	predicted protein [Populus trichocarpa]
comp25537_c1	629	150.162	62.9143	1.2551	2.4717e-06	4.5754e-05	PREDICTED: uncharacterized protein At2g27730, mitochondrial isoform 3 [Vitis vinifera]
comp25544_c0	2589	3.37715	26.8654	-2.9919	6.8648e-07	1.3831e-05	putative auxin influx carrier protein [Prunus avium]
comp25549_c0	1910	0	852.29	-10.735	1.4421e-133	9.04e-131	--
comp25576_c1	2144	57.2933	13.1586	2.1224	2.1763e-06	4.0862e-05	predicted protein [Populus trichocarpa]
comp25581_c0	836	22.3133	2.87843	2.9545	0.00020219	0.00255	unknown [Lotus japonicus]
comp25581_c1	2572	27.4996	2.74136	3.3264	1.0505e-05	0.00017329	predicted protein [Populus trichocarpa]
comp25589_c0	1838	470.556	27.452	4.0994	6.4049e-89	2.2649e-86	mandelonitrile glucosyltransferase UGT85A19 [Prunus dulcis]
comp25614_c0	2208	0.964899	22.2051	-4.5244	3.7525e-07	7.9739e-06	unnamed protein product [Vitis vinifera]
comp25637_c0	907	41.7319	102.116	-1.291	4.1919e-10	1.25e-08	PREDICTED: uncharacterized protein LOC100257932 [Vitis vinifera]
comp25638_c0	2288	571	159.413	1.8407	2.3637e-40	3.3433e-38	predicted protein [Populus trichocarpa]
comp25642_c0	1350	14.8353	54.8273	-1.8859	1.273e-08	3.2301e-07	hypothetical protein VITISV_028922 [Vitis vinifera]
comp25644_c0	1175	382.221	91.8357	2.0573	7.7389e-33	8.2415e-31	xyloglucan endotransglycosylase [Malus x domestica]
comp25662_c0	2130	47.0437	9.59478	2.2937	5.2582e-06	9.2025e-05	conserved hypothetical protein [Ricinus communis]
comp25664_c0	4476	528.924	170.376	1.6343	1.2016e-30	1.2052e-28	PREDICTED: putative E3 ubiquitin-protein ligase LIN-1-like [Vitis vinifera]
comp25667_c0	2302	633.604	164.474	1.9457	8.272e-49	1.4532e-46	betaine-aldehyde dehydrogenase [Pyrus betulifolia]
comp25670_c1	3052	17.3682	44.4101	-1.3544	2.2483e-05	0.00034737	PREDICTED: uncharacterized protein LOC100786142 [Glycine max]
comp25675_c0	1353	0.241225	12.8844	-5.7391	8.5584e-05	0.001175	PREDICTED: uncharacterized protein LOC100853547 [Vitis vinifera]
comp25680_c0	2216	93.1128	0.685341	7.086	3.4776e-21	2.2676e-19	YUC6 [Fragaria vesca]
comp25688_c0	3119	182.487	638.774	-1.8075	2.607e-80	8.1711e-78	sorbitol transporter [Prunus cerasus]
comp25711_c0	2800	287.429	84.1818	1.7716	7.1959e-20	4.3621e-18	putative receptor protein kinase PERK1 [Glycine max]
comp25740_c0	2447	1.68857	17.4077	-3.3658	2.9961e-05	0.00045431	PREDICTED: DEAD-box ATP-dependent RNA helicase 37-like [Vitis vinifera]
comp25743_c0	2647	162.508	71.4126	1.1863	4.0614e-06	7.2366e-05	PREDICTED: beta-glucosidase-like SFR2, chloroplastic-like [Vitis vinifera]
comp25745_c0	2191	13.1468	69.7938	-2.4084	3.4219e-13	1.3331e-11	PREDICTED: uncharacterized protein LOC100777738 [Glycine max]
comp25745_c1	1036	12.4231	52.7713	-2.0867	3.8534e-09	1.0492e-07	unnamed protein product [Vitis vinifera]
comp25759_c0	1361	73.5736	409.146	-2.4754	2.9098e-71	7.9464e-69	hypothetical protein POPTRDRAFT_716206 [Populus trichocarpa]
comp25767_c0	3430	107.995	39.2015	1.462	2.9539e-06	5.4028e-05	PREDICTED: chaperone protein ClpB1 [Vitis vinifera]
comp25771_c1	2923	16.5239	42.4912	-1.3626	3.1701e-05	0.00047807	--
comp25786_c0	1002	20.6247	53.0454	-1.3629	3.3271e-06	6.0334e-05	PREDICTED: putative pterin-4-alpha-carbinolamine dehydratase [Vitis vinifera]
comp25791_c0	1237	396.212	26.5912	3.8972	2.2121e-72	6.1014e-70	--
comp25802_c0	4355	495.904	220.688	1.1681	2.5019e-15	1.1598e-13	predicted protein [Populus trichocarpa]
comp25815_c1	703	338.451	922.035	-1.4459	1.1697e-89	4.245e-87	auxin-repressed protein like-protein [Malus x domestica]
comp25816_c0	407	85.9448	32.2713	1.4132	5.5558e-05	0.00079523	actin, partial [Aconitum balfourii]
comp25816_c2	3905	255.175	122.734	1.056	4.308e-07	9.0222e-06	actin 3, partial [Eriobotrya japonica]
comp25827_c0	2172	17.4888	42.6282	-1.2854	5.6861e-05	0.00081093	PREDICTED: uncharacterized protein LOC100251040 isoform 1 [Vitis vinifera]
comp25867_c0	2207	62.4772	22.068	1.5014	0.00026351	0.0032231	PREDICTED: aspartate aminotransferase, mitochondrial [Vitis vinifera]
comp25886_c1	4063	2.29164	23.5757	-3.3629	1.1991e-06	2.3474e-05	PREDICTED: uncharacterized protein LOC100266999 [Vitis vinifera]
comp25890_c0	2307	77.4332	255.358	-1.7215	1.6747e-31	1.7171e-29	light-harvesting complex II protein Lhcb6 [Populus trichocarpa]
comp25905_c0	2551	31.6101	100.588	-1.67	5.8482e-13	2.2341e-11	alcohol dehydrogenase, partial [Pyrus pyrifolia]
comp25919_c0	2069	10.7345	29.5958	-1.4631	0.00029334	0.0035518	predicted protein [Populus trichocarpa]
comp25931_c0	936	64.0548	21.9309	1.5463	0.00014405	0.0018856	PREDICTED: probable ADP-ribosylation factor GTPase-activating protein AGD11 [Vitis vinifera]
comp25935_c0	1260	176.596	78.9486	1.1615	2.7039e-06	4.9785e-05	unknown [Lotus japonicus]
comp25961_c0	1588	20.866	47.7984	-1.1958	4.465e-05	0.00065023	PREDICTED: cytochrome c-type biogenesis ccda-like chloroplastic protein 2 [Vitis vinifera]
comp25975_c0	3672	1876.83	700.601	1.4216	3.6159e-80	1.1206e-77	autoinhibited H+ ATPase [Populus trichocarpa]
comp25977_c0	958	51.7439	111.535	-1.108	2.5955e-09	7.1523e-08	histone H4, putative [Pediculus humanus corporis]
comp26008_c0	4061	19.298	56.5886	-1.5521	2.1977e-07	4.7919e-06	PREDICTED: DNA topoisomerase 1-like [Vitis vinifera]
comp26022_c0	922	2.53286	48.3851	-4.2557	1.1822e-13	4.7465e-12	PREDICTED: uncharacterized protein LOC100819509 [Glycine max]
comp26034_c0	3094	71.1613	507.538	-2.8343	6.0239e-99	2.408e-96	ABA 8&apos;-hydroxylase [Prunus avium]
comp26053_c0	3408	185.984	24.6723	2.9142	1.9088e-26	1.625e-24	NAK-type protein kinase precursor [Glycine max]
comp26054_c0	3376	8.68409	150.227	-4.1126	1.6298e-38	2.1612e-36	PREDICTED: uncharacterized protein LOC100261221 [Vitis vinifera]
comp26062_c0	1701	3.25654	41.9429	-3.687	2.6035e-11	8.6621e-10	PREDICTED: uncharacterized protein LOC100854700 [Vitis vinifera]
comp26065_c0	2844	14.5941	45.2325	-1.632	1.8602e-06	3.5434e-05	conserved hypothetical protein [Ricinus communis]
comp26065_c1	940	16.5227	53.7609	-1.7021	1.018e-07	2.3321e-06	PREDICTED: 30S ribosomal protein 1, chloroplastic-like [Glycine max]
comp26081_c0	1272	55.7145	13.7068	2.0232	6.9448e-06	0.00011898	predicted protein [Populus trichocarpa]
comp26081_c1	3367	99.0023	33.1705	1.5776	1.4626e-06	2.833e-05	Protein MLO, putative [Ricinus communis]
comp26085_c0	1282	8.68289	104.172	-3.5846	2.0109e-25	1.6123e-23	predicted protein [Populus trichocarpa]
comp26088_c0	1957	0.603062	278.527	-8.8513	1.0405e-58	2.2777e-56	leucoanthocyanidin reductase [Prunus avium]
comp26090_c0	1275	115.667	19.6008	2.561	1.125e-14	4.9647e-13	NAC domain protein, IPR003441 [Populus trichocarpa]
comp26092_c0	1925	3.01531	20.5602	-2.7695	2.5802e-05	0.00039494	PREDICTED: EH domain-containing protein 1-like [Vitis vinifera]
comp26102_c0	442	102.016	5.75687	4.1474	8.982e-21	5.7348e-19	--
comp26111_c0	5521	116.939	45.9343	1.3481	7.4071e-06	0.00012588	PREDICTED: TMV resistance protein N-like [Glycine max]
comp26122_c1	1573	92.9789	30.7033	1.5985	2.2924e-06	4.2896e-05	MADS1 [Prunus avium]
comp26138_c1	392	0.120612	288.379	-11.223	6.8781e-43	1.0481e-40	--
comp26142_c0	3969	25.3286	78.403	-1.6301	3.5309e-10	1.0597e-08	PREDICTED: uncharacterized protein LOC100256371 [Vitis vinifera]
comp26154_c0	2501	606.682	257.825	1.2345	1.369e-20	8.6607e-19	nitrate transporter [Citrus trifoliata]
comp26165_c0	2428	400.829	38.083	3.3958	7.9417e-65	2.0096e-62	GH3 [Dimocarpus longan]
comp26190_c0	2492	56.4671	123.777	-1.1323	2.0682e-10	6.4023e-09	predicted protein [Populus trichocarpa]
comp26192_c0	3042	65.3032	184.905	-1.5016	3.9526e-20	2.4499e-18	PREDICTED: DEAD-box ATP-dependent RNA helicase 3, chloroplastic [Vitis vinifera]
comp26201_c0	371	0.723675	36.7343	-5.6656	3.2267e-11	1.0633e-09	chlorophyll a-b binding protein 8 [Zea mays]
comp26202_c0	1330	22.5545	46.4661	-1.0428	0.00021136	0.0026547	Red chlorophyll catabolite reductase, chloroplast precursor, putative [Ricinus communis]
comp26212_c0	1973	75.1415	17.8189	2.0762	9.7931e-08	2.2509e-06	WRKY transcription factor NtEIG-D48 [Nicotiana tabacum]
comp26214_c0	1830	93.9752	848.28	-3.1742	3.59e-179	3.5364e-176	Aspartic proteinase nepenthesin-1 precursor, putative [Ricinus communis]
comp26220_c0	765	24.0031	1.78189	3.7517	1.3083e-05	0.0002119	beta-glucosidase [Rosa hybrid cultivar]
comp26220_c1	2017	84.811	9.32064	3.1858	3.9371e-14	1.6379e-12	amygdalin hydrolase isoform AH I precursor [Prunus serotina]
comp26220_c2	728	26.5347	2.33016	3.5094	8.7695e-06	0.00014686	amygdalin hydrolase isoform AH I precursor [Prunus serotina]
comp26223_c0	741	3.13592	19.3266	-2.6236	6.7775e-05	0.00095036	PREDICTED: uncharacterized protein LOC100799451 [Glycine max]
comp26224_c1	931	3.25654	16.9965	-2.3838	0.00035257	0.0041953	ATP-binding cassette transporter, putative [Ricinus communis]
comp26224_c2	1725	4.46266	18.9332	-2.0849	0.00042089	0.0049232	hypothetical protein VITISV_044205 [Vitis vinifera]
comp26224_c3	1937	8.68409	51.1566	-2.5585	1.4708e-10	4.6049e-09	PREDICTED: pleiotropic drug resistance protein 2-like isoform 2 [Vitis vinifera]
comp26232_c1	1531	13.9922	54.8396	-1.9706	5.6617e-09	1.5015e-07	unknown [Lotus japonicus]
comp26234_c0	2432	6.39246	27.415	-2.1005	2.0435e-05	0.00031876	PREDICTED: uncharacterized protein LOC100266912 [Vitis vinifera]
comp26243_c0	2794	23.037	3.28964	2.808	0.00025153	0.0031041	protein phosphatase 2c, putative [Ricinus communis]
comp26247_c0	1898	105.537	25.9059	2.0264	5.8223e-10	1.7102e-08	predicted protein [Populus trichocarpa]
comp26254_c0	1414	41.1288	7.12755	2.5287	4.9689e-06	8.7461e-05	unnamed protein product [Vitis vinifera]
comp26264_c0	822	1.931	20.8344	-3.4315	4.3125e-06	7.6641e-05	unknown [Lotus japonicus]
comp26264_c1	1011	0.603062	16.4482	-4.7695	1.058e-05	0.00017411	cytochrome P450 [Populus trichocarpa]
comp26274_c0	1778	470.807	122.18	1.9461	1.002e-36	1.2505e-34	Serine acetyltransferase 3, mitochondrial precursor, putative [Ricinus communis]
comp26278_c0	3030	184.415	74.7022	1.3037	5.4672e-08	1.2944e-06	CBL-interacting serine/threonine-protein kinase, putative [Ricinus communis]
comp26292_c0	2963	11.5788	30.8842	-1.4154	0.00028584	0.0034655	predicted protein [Populus trichocarpa]
comp26302_c0	2054	16.8857	39.3386	-1.2201	0.00017806	0.0022769	unnamed protein product [Vitis vinifera]
comp26307_c0	3131	14.8896	36.0668	-1.2764	0.00022674	0.0028312	PREDICTED: transducin beta-like protein 3-like [Vitis vinifera]
comp26309_c0	6375	49.2099	141.591	-1.5247	4.9394e-16	2.4113e-14	predicted protein [Populus trichocarpa]
comp26312_c0	1532	0.241225	65.9367	-8.0946	2.0464e-16	1.03e-14	peroxidase 1 [Litchi chinensis]
comp26328_c0	1271	11.3376	31.9369	-1.4941	0.00014018	0.0018394	unnamed protein product [Vitis vinifera]
comp26329_c0	1336	21.58	48.9334	-1.1811	4.1393e-05	0.00060903	predicted protein [Populus trichocarpa]
comp26342_c0	1443	0.723675	17.2706	-4.5768	7.1551e-06	0.0001222	methyltransferase [Prunus armeniaca]
comp26347_c0	675	141.797	381.82	-1.4291	1.1218e-37	1.4458e-35	conserved hypothetical protein [Ricinus communis]
comp26348_c4	3227	250.576	71.6469	1.8063	4.4915e-18	2.5027e-16	oxidoreductase, putative [Ricinus communis]
comp26354_c0	939	213.989	79.8025	1.423	1.5003e-10	4.6919e-09	Cis-zeatin O-glucosyltransferase [Medicago truncatula]
comp26354_c1	1374	258.02	87.4495	1.561	1.3814e-14	5.9909e-13	predicted protein [Populus trichocarpa]
comp26371_c0	2315	4.10082	28.7843	-2.8113	5.4329e-07	1.1191e-05	unnamed protein product [Vitis vinifera]
comp26425_c0	2475	6.39246	30.2797	-2.2439	3.6562e-06	6.5644e-05	PREDICTED: pentatricopeptide repeat-containing protein At5g46580, chloroplastic [Vitis vinifera]
comp26430_c0	2089	72.6099	12.062	2.5897	6.9922e-10	2.028e-08	PREDICTED: uncharacterized protein LOC100256507 [Vitis vinifera]
comp26438_c2	1411	202.876	32.4852	2.6427	1.497e-25	1.2144e-23	unknown [Lotus japonicus]
comp26442_c0	2458	197.591	53.5951	1.8823	1.5444e-15	7.2818e-14	unnamed protein product [Vitis vinifera]
comp26453_c0	2675	11.9406	32.9005	-1.4622	0.00013533	0.0017835	PREDICTED: pentatricopeptide repeat-containing protein At4g16390, chloroplastic [Vitis vinifera]
comp26469_c0	1724	142.203	23.4387	2.601	4.9385e-18	2.7407e-16	predicted protein [Populus trichocarpa]
comp26508_c0	2163	27.2584	54.989	-1.0124	7.5238e-05	0.0010465	glucose-6-phosphate 1-dehydrogenase, putative [Ricinus communis]
comp26517_c0	1824	2.8947	19.6008	-2.7594	4.0974e-05	0.00060403	PREDICTED: amino acid permease 6 [Vitis vinifera]
comp26540_c0	2205	136.881	34.4041	1.9923	3.4419e-12	1.2393e-10	PREDICTED: uncharacterized protein LOC100265113 [Vitis vinifera]
comp26543_c0	2253	70.9201	22.6163	1.6488	2.1578e-05	0.00033455	Aspartic proteinase oryzasin-1 precursor, putative [Ricinus communis]
comp26564_c1	1911	35.8436	2.05602	4.1238	3.214e-08	7.8396e-07	Zeamatin precursor, putative [Ricinus communis]
comp26584_c0	983	74.1598	14.6663	2.3381	6.6467e-09	1.751e-07	ccaat-binding transcription factor, putative [Ricinus communis]
comp26600_c0	2460	171.16	43.1244	1.9888	7.8537e-15	3.4883e-13	hypothetical protein VITISV_005183 [Vitis vinifera]
comp26607_c0	2216	476.51	132.674	1.8446	4.4765e-34	5.0191e-32	CBL-interacting serine/threonine-protein kinase, putative [Ricinus communis]
comp26613_c0	1846	79.966	15.8999	2.3304	1.8816e-09	5.2634e-08	PREDICTED: receptor-like protein kinase HSL1 [Vitis vinifera]
comp26630_c0	3442	8.56348	30.9774	-1.8549	2.2515e-05	0.00034752	unnamed protein product [Vitis vinifera]
comp26644_c0	3920	64.1634	221.775	-1.7893	1.0202e-28	9.3796e-27	PREDICTED: pentatricopeptide repeat-containing protein At5g27460-like [Vitis vinifera]
comp26654_c1	2185	14.7147	42.7653	-1.5392	7.3603e-06	0.00012524	DNA binding protein, putative [Ricinus communis]
comp26655_c0	1262	456.03	167.049	1.4489	1.7254e-21	1.1495e-19	Conserved hypothetical protein [Malus x domestica]
comp26656_c0	1319	384.633	38.6532	3.3148	8.2474e-61	1.8957e-58	predicted protein [Populus trichocarpa]
comp26659_c0	5015	253.045	515.832	-1.0275	1.9755e-34	2.2423e-32	predicted protein [Populus trichocarpa]
comp26673_c0	573	67.1823	21.654	1.6334	4.1532e-05	0.00061062	MYB6 [Malus x domestica]
comp26673_c1	933	130.612	46.7403	1.4826	1.8756e-07	4.1354e-06	MYB6 [Malus x domestica]
comp26677_c0	4705	71.2819	184.224	-1.3699	3.579e-18	1.9983e-16	arginase [Malus hupehensis]
comp26677_c1	2905	111.703	913.235	-3.0313	3.3618e-186	3.7091e-183	alpha/beta amyrin synthase [Malus x domestica]
comp26687_c0	1633	666.913	245.381	1.4425	2.0112e-30	1.9671e-28	6-phosphogluconolactonase [Rosa rugosa]
comp26700_c0	1073	407.711	149.495	1.4475	2.403e-19	1.4192e-17	hypothetical protein [Jatropha curcas]
comp26716_c0	994	24.7255	61.3805	-1.3118	1.0117e-06	1.9947e-05	blue copper-like protein [Gossypium hirsutum]
comp26755_c0	2350	1.9298	16.5853	-3.1034	7.5951e-05	0.0010543	unnamed protein product [Vitis vinifera]
comp26764_c1	1855	69.3521	15.7628	2.1374	1.6063e-07	3.5875e-06	CBL-interacting serine/threonine-protein kinase, putative [Ricinus communis]
comp26772_c0	1927	128.693	34.2671	1.909	7.4216e-11	2.3665e-09	annexin, putative [Ricinus communis]
comp26801_c1	1805	178.129	3.0155	5.8844	4.5353e-40	6.3499e-38	R2R3-MYB transcription factor [Prunus avium]
comp26820_c0	2867	60.4268	19.6008	1.6243	0.00011018	0.0014824	hypothetical protein MTR_7g034610 [Medicago truncatula]
comp26828_c0	810	1.20612	14.2551	-3.563	0.0001194	0.0015972	ripening-induced protein [Fragaria vesca]
comp26851_c6	1646	4.22144	21.0921	-2.3209	8.5217e-05	0.0011717	transcription factor MADS5 [Prunus avium]
comp26869_c0	1061	5.06572	79.6243	-3.9744	7.0488e-21	4.5425e-19	Alcohol acyl-transferase [Prunus mume]
comp26869_c1	766	1.32674	43.2382	-5.0264	7.0548e-13	2.6839e-11	hydroxycinnamoyl-coenzyme A shikimate/quinate hydroxycinnamoyltransferase 1 [Pyrus x bretschneideri]
comp26871_c0	1626	4.70388	23.1645	-2.3	4.1401e-05	0.00060903	Os09g0530000 [Oryza sativa Japonica Group]
comp26891_c0	997	31.3665	109.516	-1.8038	4.2257e-15	1.9201e-13	--
comp26897_c0	2453	1.80919	51.6747	-4.836	5.2875e-15	2.3752e-13	predicted protein [Populus trichocarpa]
comp26900_c0	1658	96.6081	24.7216	1.9664	7.3335e-09	1.9191e-07	PREDICTED: probable protein phosphatase 2C 25-like [Vitis vinifera]
comp26946_c0	1461	17.3682	56.335	-1.6976	5.2898e-08	1.2556e-06	pak inhibitor skb15, putative [Ricinus communis]
comp26947_c1	2574	33.1684	6.57928	2.3338	0.00010736	0.0014494	predicted protein [Populus trichocarpa]
comp26948_c0	2044	7.85066	37.4196	-2.2529	2.505e-07	5.4318e-06	cytochrome b559
comp26959_c0	2555	3.25654	43.4493	-3.7379	9.575e-12	3.322e-10	GBSSII-2 [Prunus persica]
comp26964_c0	3445	2.05041	70.0419	-5.0942	5.966e-20	3.6326e-18	NBS-LRR type disease resistance protein [Malus x domestica]
comp26974_c0	2091	8.32226	29.3326	-1.8175	4.535e-05	0.00065973	PREDICTED: DEAD-box ATP-dependent RNA helicase 22 [Vitis vinifera]
comp26977_c1	1417	1.44735	17.2706	-3.5768	2.237e-05	0.00034608	predicted protein [Populus trichocarpa]
comp26989_c3	1262	38.9578	9.0465	2.1065	0.00010338	0.0014012	hypothetical protein RCOM_1122760 [Ricinus communis]
comp26996_c0	1107	30.492	70.5901	-1.211	5.7763e-07	1.1819e-05	glutathione transferase [Carica papaya]
comp26997_c1	816	968.332	447.324	1.1142	1.0176e-25	8.3532e-24	putative auxin-repressed protein [Prunus armeniaca]
comp27000_c0	1579	750.324	335.651	1.1606	4.2458e-22	2.9424e-20	polyubiquitin 14 [Arabidopsis thaliana]
comp27002_c0	941	84.9883	24.686	1.7836	6.0098e-07	1.2256e-05	CI small heat shock protein 1 [Prunus salicina]
comp27013_c0	1073	30.2737	0.548273	5.787	4.8004e-08	1.1473e-06	hypothetical protein VITISV_026093 [Vitis vinifera]
comp27018_c0	1255	28.5851	79.9108	-1.4831	2.0028e-09	5.5913e-08	50S ribosomal protein L3 [Medicago truncatula]
comp27026_c1	2099	152.695	34.5398	2.1443	6.4441e-15	2.8761e-13	PREDICTED: triose phosphate/phosphate translocator, chloroplastic [Vitis vinifera]
comp27029_c0	2098	375.107	148.719	1.3347	1.9444e-15	9.1208e-14	UDP-glucose:flavonoid 3-O-glucosyltransferase [Prunus persica]
comp27033_c1	2005	18.3331	51.2594	-1.4834	1.5557e-06	3.0007e-05	PREDICTED: potassium transporter 11-like [Vitis vinifera]
comp27035_c0	1397	0	17.9559	-5.1664	3.5853e-06	6.4549e-05	leucine-rich repeat family protein [Citrus trifoliata]
comp27037_c1	1539	81.1698	29.471	1.4616	5.0963e-05	0.00073518	PREDICTED: homeobox-leucine zipper protein HAT22 [Vitis vinifera]
comp27038_c0	1812	2.65347	20.5424	-2.9527	1.5676e-05	0.00025008	RecName: Full=Cytochrome P450 77A3
comp27044_c0	4059	82.8607	25.2206	1.7161	1.9185e-06	3.6468e-05	PREDICTED: l-Ala-D/L-Glu epimerase [Vitis vinifera]
comp27048_c0	4559	35.5807	78.8142	-1.1474	3.1763e-07	6.8177e-06	PREDICTED: probable lysine-specific demethylase JMJ14-like [Vitis vinifera]
comp27063_c0	3849	173.263	413.505	-1.2549	4.2727e-35	5.0149e-33	ATP binding protein, putative [Ricinus communis]
comp27070_c2	2058	18.4537	48.7963	-1.4029	5.7257e-06	9.9387e-05	bifunctional purine biosynthesis protein, putative [Ricinus communis]
comp27087_c0	2579	439.111	153.512	1.5162	1.5591e-22	1.1055e-20	hexokinase 1 [Cucumis melo]
comp27087_c1	1319	87.8469	32.211	1.4474	2.9932e-05	0.00045425	PREDICTED: monoglyceride lipase-like [Glycine max]
comp27094_c0	1371	735.173	206.591	1.8313	5.1456e-51	9.3992e-49	predicted protein [Populus trichocarpa]
comp27119_c0	1316	271.138	114.589	1.2426	3.8004e-10	1.1369e-08	epoxide hydrolase 3 [Prunus persica]
comp27127_c1	1993	92.1467	28.099	1.7134	5.3163e-07	1.0967e-05	predicted protein [Populus trichocarpa]
comp27128_c0	1360	0.603062	36.4602	-5.9179	4.2058e-11	1.3696e-09	pinene/camphene synthase [Malus x domestica]
comp27128_c1	968	0.48245	24.183	-5.6475	7.2609e-08	1.6915e-06	pinene/camphene synthase [Malus x domestica]
comp27142_c0	2899	24.3637	0.959478	4.6663	2.1825e-06	4.095e-05	PREDICTED: uncharacterized protein LOC100784525 [Glycine max]
comp27143_c0	1505	21.2278	68.5355	-1.6909	2.1201e-09	5.889e-08	predicted protein [Populus trichocarpa]
comp27147_c0	2088	89.9769	8.36116	3.4278	5.8316e-16	2.8318e-14	predicted protein [Populus trichocarpa]
comp27185_c1	2556	48.848	1.50775	5.0178	9.4061e-12	3.2675e-10	unnamed protein product [Vitis vinifera]
comp27188_c0	917	111.833	49.1952	1.1848	0.0001349	0.0017794	PREDICTED: U-box domain-containing protein 27-like [Vitis vinifera]
comp27197_c0	1935	63.5628	22.8904	1.4734	0.00030219	0.0036557	predicted protein [Populus trichocarpa]
comp27207_c0	1613	52.9235	131.029	-1.3079	9.9482e-13	3.7434e-11	PREDICTED: uncharacterized protein LOC100242330 [Vitis vinifera]
comp27211_c0	1691	487.76	178.599	1.4495	6.8441e-23	4.9547e-21	predicted protein [Populus trichocarpa]
comp27217_c2	2499	223.248	73.1944	1.6088	1.7411e-13	6.9099e-12	3-ketoacyl-CoA synthase 10 [Gossypium hirsutum]
comp27219_c0	676	9.64899	31.7998	-1.7206	3.8034e-05	0.0005637	--
comp27220_c0	1957	38.8336	7.94996	2.2883	3.6193e-05	0.00053932	pepsin A, putative [Ricinus communis]
comp27234_c0	1511	5.91001	22.7533	-1.9448	0.00019401	0.0024615	DNA replication licensing factor MCM3, putative [Ricinus communis]
comp27234_c1	1312	3.61837	18.5042	-2.3544	0.00021046	0.0026483	PREDICTED: DNA replication licensing factor MCM3 homolog 1-like [Vitis vinifera]
comp27236_c0	1737	31.8417	6.71634	2.2452	0.00022667	0.0028312	predicted protein [Populus trichocarpa]
comp27249_c0	1845	119.048	37.5567	1.6644	2.8331e-08	6.9959e-07	ATP binding protein, putative [Ricinus communis]
comp27254_c0	2574	6.39246	53.4566	-3.0639	1.5585e-12	5.7701e-11	PREDICTED: ABC transporter G family member 22-like [Vitis vinifera]
comp27257_c0	5051	6.27185	39.0644	-2.6389	1.3564e-08	3.4387e-07	DNA polymerase alpha catalytic subunit, putative [Ricinus communis]
comp27268_c1	3315	168.251	73.3315	1.1981	2.1304e-06	4.0137e-05	glutamate-gated kainate-type ion channel receptor subunit GluR5 [Populus trichocarpa]
comp27280_c0	1100	5.06572	101.705	-4.3275	3.7971e-27	3.3039e-25	cytochrome P450, putative [Ricinus communis]
comp27296_c0	1840	30.6295	6.031	2.3445	0.00018805	0.0023935	PREDICTED: UPF0496 protein 4 [Vitis vinifera]
comp27299_c0	1791	115.16	47.0144	1.2925	2.0813e-05	0.00032342	PREDICTED: alpha-amylase [Vitis vinifera]
comp27301_c0	1993	1.32674	25.3576	-4.2565	7.8363e-08	1.8194e-06	DNA binding protein, putative [Ricinus communis]
comp27307_c0	3914	129.002	42.9024	1.5883	3.1479e-08	7.7115e-07	Boron transporter, putative [Ricinus communis]
comp27308_c0	3155	2.29164	16.3029	-2.8307	0.00015582	0.0020292	predicted protein [Populus trichocarpa]
comp27311_c0	2126	35.4625	100.039	-1.4962	1.5304e-11	5.2112e-10	pectin methyl esterase [Solanum tuberosum]
comp27312_c0	2657	1.9298	19.8831	-3.365	8.1847e-06	0.00013774	PREDICTED: MADS-box transcription factor 27 [Vitis vinifera]
comp27317_c0	1594	32.9272	71.8224	-1.1252	1.4117e-06	2.7421e-05	ccaat-binding transcription factor subunit A, putative [Ricinus communis]
comp27324_c0	714	0.723675	12.8844	-4.1541	0.00013949	0.0018329	predicted protein [Populus trichocarpa]
comp27329_c0	6180	954.491	463.037	1.0436	5.2592e-22	3.6085e-20	predicted protein [Populus trichocarpa]
comp27330_c0	2181	913.369	331.968	1.4602	5.3128e-42	7.8783e-40	PREDICTED: glutamate decarboxylase 1-like [Glycine max]
comp27331_c0	2979	50.2954	4.11205	3.6125	5.5015e-10	1.6212e-08	predicted protein [Populus trichocarpa]
comp27336_c0	2939	6.87491	32.074	-2.222	2.1176e-06	3.9923e-05	PREDICTED: DNA replication licensing factor MCM4 [Vitis vinifera]
comp27347_c0	1628	342.057	111.345	1.6192	4.5388e-20	2.7882e-18	catalytic, putative [Ricinus communis]
comp27367_c0	4233	45.7121	108.695	-1.2496	2.6053e-10	7.9403e-09	PREDICTED: carbamoyl-phosphate synthase large chain-like [Vitis vinifera]
comp27380_c0	2118	790.758	327.045	1.2737	4.5734e-28	4.1359e-26	PREDICTED: E3 ubiquitin ligase BIG BROTHER-related-like [Glycine max]
comp27383_c0	1535	148.227	43.0394	1.7841	4.3128e-11	1.4011e-09	sterol-C5(6)-desaturase homolog [Nicotiana tabacum]
comp27389_c0	1639	17.127	0.959478	4.1579	0.0001264	0.0016786	--
comp27403_c1	883	46.3152	101.025	-1.1252	1.0619e-08	2.7221e-07	--
comp27403_c2	2261	103.606	221.091	-1.0935	8.9159e-17	4.554e-15	--
comp27417_c0	1494	15.4384	40.2981	-1.3842	4.3154e-05	0.00063145	PREDICTED: uncharacterized protein LOC100265361 [Vitis vinifera]
comp27428_c0	1209	132.312	50.9894	1.3757	1.132e-06	2.2222e-05	PREDICTED: uncharacterized protein LOC100261066 isoform 1 [Vitis vinifera]
comp27450_c0	2193	203.353	476.16	-1.2275	3.7849e-39	5.1174e-37	predicted protein [Populus trichocarpa]
comp27455_c0	3768	29.6707	70.83	-1.2553	3.1194e-07	6.7009e-06	PREDICTED: uncharacterized protein LOC100257153 [Vitis vinifera]
comp27458_c0	1919	15.0657	58.047	-1.946	2.6127e-09	7.192e-08	PREDICTED: UDP-glycosyltransferase 73C2-like [Glycine max]
comp27460_c2	1511	71.1613	21.6568	1.7163	1.0181e-05	0.00016846	beta-alanine n-methyltransferase related [Populus trichocarpa]
comp27470_c0	1350	461.889	206.475	1.1616	3.2022e-14	1.3464e-12	predicted protein [Populus trichocarpa]
comp27480_c0	2542	354.318	1092.12	-1.624	8.5086e-121	4.7291e-118	Protein YIF1A, putative [Ricinus communis]
comp27481_c0	1767	13.0261	60.5842	-2.2175	7.4881e-11	2.385e-09	zinc transporter-like precursor [Solanum lycopersicum]
comp27483_c0	1821	2.77409	173.935	-5.9704	5.2758e-47	8.8193e-45	Aspartic proteinase nepenthesin-1 precursor, putative [Ricinus communis]
comp27489_c0	2737	193.981	424.551	-1.13	6.3524e-32	6.6117e-30	ATP binding protein, putative [Ricinus communis]
comp27491_c0	3956	3.73899	36.5972	-3.291	1.9131e-09	5.3463e-08	PREDICTED: uncharacterized protein LOC100257111 [Vitis vinifera]
comp27520_c0	4182	55.7857	16.8594	1.7263	8.5625e-05	0.001175	PREDICTED: uncharacterized protein LOC100249908 [Vitis vinifera]
comp27528_c0	1211	293.413	122.402	1.2613	3.595e-11	1.179e-09	hypothetical protein 33 [Hevea brasiliensis]
comp27531_c0	1701	28.7058	142.828	-2.3149	1.751e-24	1.3379e-22	DnaJ protein, putative [Arabidopsis thaliana]
comp27540_c0	2869	30.3955	98.8755	-1.7018	5.2472e-13	2.0101e-11	S-locus-specific glycoprotein S6 precursor, putative [Ricinus communis]
comp27550_c0	3069	18.8155	48.111	-1.3544	1.0253e-05	0.00016944	UDP-glucosyltransferase family 1 protein [Citrus sinensis]
comp27550_c1	1234	17.9713	60.173	-1.7434	1.1415e-08	2.9045e-07	UDP-glucosyltransferase family 1 protein [Citrus sinensis]
comp27552_c0	2948	16.8857	54.29	-1.6849	1.0432e-07	2.3859e-06	ATP-binding cassette transporter, putative [Ricinus communis]
comp27591_c3	890	0	745.677	-10.542	8.5728e-121	4.7291e-118	--
comp27591_c5	1945	0.241225	633.092	-11.358	6.7291e-90	2.5081e-87	--
comp27592_c0	3336	271.186	54.852	2.3057	4.9111e-28	4.4267e-26	Cyclic nucleotide-gated ion channel, putative [Ricinus communis]
comp27620_c0	5430	26.5347	61.153	-1.2045	3.5279e-06	6.3641e-05	predicted protein [Populus trichocarpa]
comp27631_c0	1512	9.28716	71.1631	-2.9378	1.0367e-15	4.973e-14	leucine-rich repeat family protein [Citrus trifoliata]
comp27645_c1	6418	92.6303	20.4232	2.1813	7.6451e-10	2.2104e-08	hypothetical protein VITISV_009583 [Vitis vinifera]
comp27647_c0	1927	156.555	45.5067	1.7825	1.2841e-11	4.3943e-10	predicted protein [Populus trichocarpa]
comp27649_c0	4684	2.05041	18.2301	-3.1523	3.0084e-05	0.00045592	Os08g0544300 [Oryza sativa Japonica Group]
comp27658_c0	1092	33.7715	0.959478	5.1374	1.2649e-08	3.2127e-07	C2H2L domain class transcription factor [Malus x domestica]
comp27662_c0	2045	15.3178	46.0549	-1.5881	2.17e-06	4.0773e-05	PREDICTED: beta-amyrin 24-hydroxylase [Vitis vinifera]
comp27668_c0	2891	287.364	139.187	1.0459	1.1365e-07	2.5907e-06	apple fruit acidity-related protein [Malus x domestica]
comp27674_c0	1875	56.8085	118.704	-1.0632	2.0727e-09	5.7747e-08	argininosuccinate synthase, putative [Ricinus communis]
comp27685_c0	1605	32.8066	75.3875	-1.2003	2.7745e-07	5.9881e-06	extracellular calcium sensing receptor [Castanopsis chinensis]
comp27722_c0	3558	41.3701	102.527	-1.3093	2.7511e-10	8.3754e-09	serine endopeptidase degp2, putative [Ricinus communis]
comp27732_c0	950	20.2581	94.0288	-2.2146	5.2502e-16	2.554e-14	PREDICTED: uncharacterized protein LOC100775902 [Glycine max]
comp27746_c0	1931	0.723675	20.8344	-4.8475	6.814e-07	1.3739e-05	(E)-nerolidol synthase [Malus x domestica]
comp27761_c0	6042	1318.04	3393.43	-1.3643	1.0196e-303	1.7577e-300	hypothetical protein VITISV_006821 [Vitis vinifera]
comp27773_c0	1179	2.8947	16.3193	-2.4951	0.00034649	0.00413	Metalloendoproteinase 1 precursor, putative [Ricinus communis]
comp27795_c0	2807	152.333	321.881	-1.0793	2.3266e-23	1.7067e-21	aldo-keto reductase, putative [Ricinus communis]
comp27799_c0	2599	8.56348	28.3786	-1.7285	9.5674e-05	0.0013032	PREDICTED: pentatricopeptide repeat-containing protein At1g09900-like isoform 1 [Vitis vinifera]
comp27801_c0	4350	262.637	116.508	1.1726	7.3017e-09	1.9126e-07	big map kinase/bmk, putative [Ricinus communis]
comp27823_c0	2870	10.4933	47.8368	-2.1887	9.0811e-09	2.3541e-07	predicted protein [Populus trichocarpa]
comp27864_c0	2127	39.5609	186.329	-2.2357	1.9809e-30	1.9444e-28	polyphenol oxidase V [Malus x domestica]
comp27878_c0	2092	16.4129	40.5626	-1.3053	7.4031e-05	0.0010308	PREDICTED: uncharacterized protein all1601-like [Glycine max]
comp27879_c0	1712	3.49776	44.4074	-3.6663	7.4241e-12	2.6086e-10	PREDICTED: UDP-glycosyltransferase 91C1-like [Vitis vinifera]
comp27882_c0	869	4.8245	98.2779	-4.3484	2.4784e-26	2.0905e-24	unnamed protein product [Vitis vinifera]
comp27886_c1	3213	43.1889	11.7879	1.8734	0.0002053	0.0025869	gtpase activating protein, putative [Ricinus communis]
comp27894_c1	2070	391.623	1085.12	-1.4703	3.1417e-107	1.3977e-104	cytochrome P450, putative [Ricinus communis]
comp27897_c0	634	22.8452	62.2674	-1.4466	1.8127e-07	4.0126e-06	hypothetical protein VITISV_028028 [Vitis vinifera]
comp27901_c0	4266	109.516	38.9274	1.4923	1.5674e-06	3.019e-05	predicted protein [Populus trichocarpa]
comp27909_c0	1683	70.0758	166.66	-1.2499	4.9675e-15	2.2388e-13	predicted protein [Populus trichocarpa]
comp27912_c0	2509	3.01531	16.8662	-2.4838	0.00028392	0.0034468	unnamed protein product [Vitis vinifera]
comp27915_c1	2178	353.27	33.5817	3.395	2.4427e-57	5.1041e-55	PREDICTED: adipocyte plasma membrane-associated protein-like [Vitis vinifera]
comp27924_c0	1611	495.033	145.018	1.7713	4.8924e-33	5.2919e-31	TPA: hypothetical protein ZEAMMB73_070975 [Zea mays]
comp27928_c0	5671	24.6013	54.549	-1.1488	2.0751e-05	0.00032282	predicted protein [Populus trichocarpa]
comp27936_c0	1841	8.68651	27.9496	-1.686	0.00013463	0.0017767	unnamed protein product [Vitis vinifera]
comp27941_c0	1937	17.0064	165.286	-3.2808	3.1958e-37	4.0249e-35	cytochrome P450 [Populus trichocarpa]
comp27942_c0	2310	1.80919	73.337	-5.3411	6.7644e-21	4.3695e-19	UDP-glucose:flavonoid 7-O-glucosyltransferase [Malus x domestica]
comp27952_c0	1938	802.896	122.528	2.7121	3.2375e-99	1.3132e-96	UDP-glucosyltransferase family 1 protein [Citrus sinensis]
comp27999_c0	2777	7.23675	42.4912	-2.5537	5.363e-09	1.4278e-07	ARF domain class transcription factor [Malus x domestica]
comp28003_c0	2328	24.4843	56.7531	-1.2128	7.2592e-06	0.00012367	PREDICTED: zinc finger and SCAN domain-containing protein 10-like [Vitis vinifera]
comp28005_c5	7709	431.34	213.236	1.0164	3.4087e-10	1.0253e-08	PREDICTED: anaphase-promoting complex subunit 2-like [Vitis vinifera]
comp28026_c0	1293	76.4647	172.158	-1.1709	2.0174e-14	8.5738e-13	unnamed protein product [Vitis vinifera]
comp28029_c0	3350	8.68409	27.5507	-1.6656	0.00016683	0.0021492	hypothetical protein VITISV_033250 [Vitis vinifera]
comp28036_c0	2551	21.8308	47.1816	-1.1119	0.00010389	0.0014074	PREDICTED: uncharacterized protein LOC100258138 [Vitis vinifera]
comp28046_c0	1673	63.0803	194.729	-1.6262	5.4226e-23	3.9568e-21	PREDICTED: H/ACA ribonucleoprotein complex subunit 4 [Vitis vinifera]
comp28060_c0	6178	74.5385	25.0835	1.5712	3.138e-05	0.00047349	PREDICTED: uncharacterized protein LOC100249222 [Vitis vinifera]
comp28083_c0	2034	103.815	46.7403	1.1513	0.00036799	0.0043581	PREDICTED: solute carrier family 22 member 3-like [Vitis vinifera]
comp28096_c2	1083	95.1089	18.7797	2.3404	4.9447e-11	1.597e-09	amino acid transporter, putative [Ricinus communis]
comp28106_c0	1428	743.855	98.1642	2.9218	7.8595e-101	3.2355e-98	conserved hypothetical protein [Ricinus communis]
comp28116_c0	1256	3.49776	45.7808	-3.7102	2.9856e-12	1.0807e-10	2-oxoglutarate-dependent dioxygenase [Populus trichocarpa]
comp28117_c0	2348	127.953	274.674	-1.1021	1.2097e-20	7.7058e-19	PREDICTED: chaperonin CPN60-2, mitochondrial isoform 1 [Vitis vinifera]
comp28118_c0	1713	0.361837	62.3688	-7.4293	1.4786e-16	7.483e-15	predicted protein [Populus trichocarpa]
comp28120_c0	1726	24.9668	4.10656	2.604	0.00028431	0.00345	AP2 domain class transcription factor [Malus x domestica]
comp28123_c1	1808	7.59858	32.7593	-2.1081	3.0783e-06	5.6192e-05	predicted protein [Populus trichocarpa]
comp28124_c0	2104	26.8966	670.055	-4.6388	1.0098e-172	9.6047e-170	polyphenol oxidase [Prunus salicina var. cordata]
comp28136_c0	3437	52.2252	166.264	-1.6707	1.9668e-20	1.2274e-18	potassium channel [Malus hupehensis]
comp28145_c0	1896	107.828	36.5767	1.5597	6.6095e-07	1.3395e-05	cytochrome P450, putative [Ricinus communis]
comp28167_c0	1825	783.085	197.241	1.9892	4.5832e-62	1.0898e-59	Dihydroflavonol-4-reductase [Medicago truncatula]
comp28173_c1	3249	360.014	885.458	-1.2984	4.1868e-76	1.2285e-73	--
comp28188_c0	2590	8.56348	25.9059	-1.597	0.00036523	0.0043309	predicted protein [Populus trichocarpa]
comp28191_c0	2442	28.075	60.0359	-1.0965	1.414e-05	0.00022767	predicted protein [Populus trichocarpa]
comp28197_c0	1355	10.1314	33.3076	-1.717	2.5453e-05	0.00038982	predicted protein [Populus trichocarpa]
comp28202_c1	1453	111.709	35.7762	1.6427	1.0784e-07	2.4643e-06	hypothetical protein [Malus x domestica]
comp28203_c1	2516	22.0721	54.279	-1.2982	4.8929e-06	8.6234e-05	Cucumisin precursor, putative [Ricinus communis]
comp28205_c0	4219	437.916	153.383	1.5135	2.1e-22	1.4814e-20	NAC domain class transcription factor [Malus x domestica]
comp28205_c1	1670	160.732	44.6651	1.8474	1.4731e-12	5.476e-11	predicted protein [Populus trichocarpa]
comp28213_c0	6273	464.487	213.884	1.1188	2.9923e-13	1.174e-11	predicted protein [Populus trichocarpa]
comp28224_c0	3275	196.232	506.185	-1.3671	5.865e-47	9.745e-45	unnamed protein product [Vitis vinifera]
comp28231_c0	1752	49.1954	10.8284	2.1837	7.2155e-06	0.00012308	--
comp28232_c0	1978	216.422	68.1229	1.6676	6.451e-14	2.6596e-12	PREDICTED: cytochrome P450 82A3-like [Vitis vinifera]
comp28247_c0	1366	1.44735	51.5377	-5.1541	4.1617e-15	1.8942e-13	GDSL esterase/lipase [Medicago truncatula]
comp28250_c2	752	11.0963	63.3255	-2.5127	1.5387e-12	5.7042e-11	pathogenesis-related protein 1a [Malus x domestica]
comp28280_c0	1620	5.30695	24.2611	-2.1927	4.1929e-05	0.00061581	TCP domain class transcription factor [Malus x domestica]
comp28286_c0	2694	11.5788	39.6127	-1.7745	2.9083e-06	5.3229e-05	PREDICTED: protein PROLIFERA [Vitis vinifera]
comp28300_c0	3418	147.262	336.794	-1.1935	2.6545e-27	2.3318e-25	S-locus-specific glycoprotein S13 precursor, putative [Ricinus communis]
comp28306_c0	1053	5.18633	37.8308	-2.8668	6.9946e-09	1.8356e-07	hypothetical protein VITISV_026363 [Vitis vinifera]
comp28327_c0	3164	85.9906	22.4792	1.9356	7.2463e-08	1.6905e-06	MYBR domain class transcription factor [Malus x domestica]
comp28334_c0	1708	3.13592	24.9464	-2.9919	1.7138e-06	3.2759e-05	PREDICTED: GDSL esterase/lipase 1 [Vitis vinifera]
comp28369_c0	2446	7.47797	30.5662	-2.0312	9.8601e-06	0.00016354	PREDICTED: cytosolic purine 5&apos;-nucleotidase-like [Glycine max]
comp28382_c0	1768	5.06572	59.0764	-3.5437	5.3219e-15	2.3868e-13	unnamed protein product [Vitis vinifera]
comp28399_c0	4003	300.501	46.7403	2.6846	8.8275e-38	1.1539e-35	PREDICTED: uncharacterized protein LOC100253141 [Vitis vinifera]
comp28403_c0	2240	16.2827	43.7234	-1.4251	1.4651e-05	0.00023495	photosystem II CP47 chlorophyll apoprotein [Prunus persica]
comp28437_c4	2255	41.4907	2.80853	3.8849	6.0694e-09	1.6066e-07	PREDICTED: uncharacterized protein LOC100255128 [Vitis vinifera]
comp28438_c0	2376	142.845	57.5084	1.3126	1.4514e-06	2.8133e-05	PREDICTED: zinc finger CCCH domain-containing protein 48 [Vitis vinifera]
comp28467_c1	4187	226.15	111.985	1.014	5.8111e-06	0.00010068	PREDICTED: tuftelin-interacting protein 11-like [Glycine max]
comp28473_c0	2096	196.388	79.4996	1.3047	1.9837e-08	4.947e-07	PREDICTED: dual specificity protein kinase shkB [Vitis vinifera]
comp28489_c0	1814	53.1925	0.137068	8.6002	1.8811e-11	6.3351e-10	--
comp28489_c1	4031	73.453	0.411205	7.4808	1.1256e-16	5.7389e-15	retrotransposon 4 protein [Hypericum perforatum]
comp28490_c0	2522	16.5263	48.1603	-1.5431	1.8947e-06	3.6042e-05	serine-threonine protein kinase, plant-type, putative [Ricinus communis]
comp28515_c0	1524	20.1423	48.1151	-1.2563	2.459e-05	0.00037723	PREDICTED: protein MAK16 homolog B-like [Vitis vinifera]
comp28518_c0	1215	74.8255	196.361	-1.3919	1.3251e-19	7.9112e-18	unknown [Medicago truncatula]
comp28521_c0	2957	8128.09	1384.57	2.5535	0	0	phosphoenolpyruvate carboxykinase-like protein [Arabidopsis thaliana]
comp28525_c0	2752	236.061	52.234	2.1761	1.0879e-22	7.7936e-21	cell division control 20 [Solanum lycopersicum var. cerasiforme]
comp28552_c2	2104	55.7217	123.397	-1.147	1.5931e-10	4.9706e-09	ethylene-forming-enzyme-like dioxygenase [Prunus armeniaca]
comp28554_c0	3755	148.79	313.485	-1.0751	1.0801e-22	7.7581e-21	5&apos;-3&apos; exoribonuclease [Medicago truncatula]
comp28555_c1	7068	24.5084	77.7177	-1.665	2.5914e-10	7.9068e-09	conserved hypothetical protein [Ricinus communis]
comp28557_c0	2656	282.324	140.794	1.0038	5.6386e-07	1.1563e-05	--
comp28569_c0	1665	4.8245	1035.97	-7.7464	3.0545e-241	3.8295e-238	dehydration-responsive protein RD22 [Prunus persica]
comp28577_c1	1438	35.2237	94.8718	-1.4294	1.6003e-10	4.9874e-09	PREDICTED: receptor-like protein kinase FERONIA-like [Vitis vinifera]
comp28579_c0	1820	786.982	225.117	1.8057	3.2886e-53	6.5257e-51	unknown [Populus trichocarpa]
comp28590_c0	738	15.6796	133.504	-3.0899	3.727e-29	3.4847e-27	chlorophyll A/B binding protein, putative [Ricinus communis]
comp28594_c1	4317	326.739	109.725	1.5743	2.4833e-18	1.3922e-16	predicted protein [Arabidopsis lyrata subsp. lyrata]
comp28595_c1	4545	28.3656	84.2572	-1.5707	1.9337e-10	5.9995e-09	predicted protein [Populus trichocarpa]
comp28597_c0	2971	19.9011	53.7308	-1.4329	1.437e-06	2.7892e-05	beta-D-galactosidase [Pyrus pyrifolia]
comp28598_c0	3277	33.4832	5.75687	2.5401	3.5863e-05	0.00053527	PREDICTED: receptor-like protein kinase HSL1 [Vitis vinifera]
comp28600_c0	3712	16.6445	40.9834	-1.3	7.0747e-05	0.00098703	PREDICTED: ATP-dependent zinc metalloprotease FTSH 12, chloroplastic-like [Vitis vinifera]
comp28604_c1	2310	10.831	30.9774	-1.5161	0.0001555	0.002026	PREDICTED: apurinic endonuclease-redox protein-like [Glycine max]
comp28610_c0	4492	58.0242	203.963	-1.8136	6.4412e-27	5.5869e-25	magnesium chelatase H subunit [Prunus persica]
comp28616_c0	3472	7.96042	27.1395	-1.7695	0.00011094	0.0014919	hypothetical protein VITISV_014420 [Vitis vinifera]
comp28617_c0	3646	12.6643	36.5972	-1.531	3.5605e-05	0.00053228	unnamed protein product [Vitis vinifera]
comp28625_c0	1952	9.76961	35.9119	-1.8781	4.3397e-06	7.7025e-05	PREDICTED: uncharacterized protein LOC100267324 [Vitis vinifera]
comp28631_c0	2255	29.3088	327.71	-3.483	6.1631e-75	1.7525e-72	PREDICTED: isoflavone 2&apos;-hydroxylase-like [Vitis vinifera]
comp28636_c1	4168	36.5456	75.367	-1.0442	2.3273e-06	4.3402e-05	unnamed protein product [Vitis vinifera]
comp28640_c2	419	0.48245	11.3767	-4.5596	0.00027125	0.0033104	histone H3 (partial) [Mus musculus domesticus]
comp28643_c1	1889	100.335	17.4077	2.527	1.0133e-12	3.8077e-11	hypothetical protein VITISV_023146 [Vitis vinifera]
comp28656_c0	3270	42.0165	8.90944	2.2376	2.3918e-05	0.00036794	PREDICTED: receptor-like protein 12-like [Vitis vinifera]
comp28666_c0	1575	5.54817	32.2151	-2.5377	4.0545e-07	8.5368e-06	flavonoid 3-hydroxylase, putative [Ricinus communis]
comp28671_c3	2887	20.866	53.0125	-1.3452	3.983e-06	7.1199e-05	predicted protein [Populus trichocarpa]
comp28714_c0	4986	176.972	84.3162	1.0696	1.9215e-05	0.00030182	Protein CYPRO4, putative [Ricinus communis]
comp28716_c1	2568	86.9869	214.786	-1.304	7.9126e-20	4.7861e-18	PREDICTED: protein TRANSPARENT TESTA 12-like [Vitis vinifera]
comp28724_c0	1226	24.6037	3.56377	2.7874	0.00016606	0.0021413	xyloglucan endotransglucosylase/hydrolase 7 [Malus x domestica]
comp28732_c0	3766	729.881	177.365	2.0409	2.2867e-60	5.1698e-58	predicted protein [Populus trichocarpa]
comp28734_c1	3449	22.4339	46.3017	-1.0454	0.00021214	0.0026609	PREDICTED: DNA replication licensing factor mcm2 [Vitis vinifera]
comp28735_c0	2169	24.7255	49.8778	-1.0124	0.00016293	0.0021109	transposase [Saintpaulia hybrid cultivar]
comp28762_c0	4922	1.08551	15.7628	-3.8601	3.48e-05	0.00052165	predicted protein [Populus trichocarpa]
comp28766_c0	3353	13.991	44.4033	-1.6662	1.7522e-06	3.3445e-05	Serine/threonine protein kinase [Medicago truncatula]
comp28816_c1	1097	2.41225	18.7783	-2.9606	3.5679e-05	0.00053301	unnamed protein product [Vitis vinifera]
comp28823_c0	5212	19.9011	43.8618	-1.1401	0.000145	0.0018963	leucine-rich repeat-containing protein, putative [Ricinus communis]
comp28828_c1	1967	28.1027	66.341	-1.2392	8.9654e-07	1.7867e-05	hypothetical protein VITISV_009902 [Vitis vinifera]
comp28844_c0	3889	31.4581	63.2214	-1.007	2.3243e-05	0.00035796	--
comp28856_c1	2744	58.5634	16.8594	1.7964	3.0571e-05	0.00046247	cyclic nucleotide-gated calmodulin-binding ion channel [Nicotiana tabacum]
comp28867_c0	7440	1.68857	2174.1	-10.33	0	0	--
comp28872_c1	3445	60.9032	134.238	-1.1402	2.9838e-11	9.8799e-10	nop14, putative [Ricinus communis]
comp28874_c0	6070	24.0019	52.4971	-1.1291	3.5903e-05	0.00053557	condensin complex components subunit [Populus trichocarpa]
comp28880_c1	1352	59.0603	19.5596	1.5943	0.0001719	0.0022084	hypothetical protein VITISV_009907 [Vitis vinifera]
comp28888_c0	1172	34873.9	552.947	5.9789	0	0	RecName: Full=Glucan endo-1,3-beta-glucosidase; AltName: Full=(1-
comp28893_c0	2764	13936.8	3998.93	1.8012	0	0	RecName: Full=Metallothionein-like protein 1; Short=MT-1
comp28906_c0	1311	3549.13	1174.79	1.5951	5.0502e-187	5.804e-184	hypothetical protein VITISV_030870 [Vitis vinifera]
comp28909_c0	1458	1898.04	28.9214	6.0362	0	0	expansin [Prunus cerasus]
comp28911_c0	2196	4989.48	4.38618	10.152	0	0	beta-glucosidase, partial [Prunus avium]
comp28920_c0	1797	910.776	62.9143	3.8556	1.7794e-162	1.5337e-159	expansin 2 [Prunus avium]
comp28921_c0	1932	1544.25	629.393	1.2949	5.0753e-55	1.0293e-52	cysteine protease [Prunus armeniaca]
comp28925_c0	694	597.993	165.7	1.8516	1.3717e-42	2.0789e-40	tyrosine-rich hydroxyproline-rich glycoprotein, partial [Petroselinum crispum]
comp28929_c0	1941	1839.91	484.295	1.9257	6.4339e-136	4.127e-133	CBL-interacting serine/threonine-protein kinase, putative [Ricinus communis]
comp28930_c0	716	444.951	166.898	1.4147	4.206e-20	2.5953e-18	--
comp28934_c0	828	253.467	612.367	-1.2726	5.6585e-52	1.069e-49	--
comp28940_c0	1220	949.473	457.364	1.0538	2.2645e-22	1.5934e-20	CuZnSOD [Prunus persica]
comp28941_c0	1680	1399.38	344.59	2.0218	2.3685e-112	1.1461e-109	leucocyanidin oxygenase [Prunus avium]
comp28943_c0	1620	1586.07	780.042	1.0238	5.6024e-34	6.2561e-32	NAD-dependent malate dehydrogenase [Prunus persica]
comp28948_c0	2192	824.245	155.847	2.4029	1.3134e-86	4.5284e-84	xyloglucan endotransglucosylase/hydrolase 10 [Malus x domestica]
comp28950_c0	1067	699.972	237.18	1.5613	7.2859e-37	9.1345e-35	acireductone dioxygenase, putative [Ricinus communis]
comp28951_c0	1431	1603.62	300.755	2.4147	7.5893e-168	6.7525e-165	iron-binding protein [Pyrus pyrifolia]
comp28954_c0	2312	1988.56	502.16	1.9855	2.764e-154	2.1177e-151	predicted protein [Populus trichocarpa]
comp28957_c0	2604	1635.93	347.583	2.2347	5.7309e-153	4.2722e-150	NAM-like protein [Prunus persica]
comp28975_c0	1807	240.144	574.848	-1.2593	2.6194e-48	4.5439e-46	high mobility group box 1 protein [Gossypium hirsutum]
comp28976_c0	1261	508.873	217.126	1.2288	2.3214e-17	1.2385e-15	putative thioredoxin-dependent peroxidase [Citrus hybrid cultivar]
comp29002_c0	1456	192.996	942.188	-2.2874	6.1321e-150	4.3368e-147	conserved hypothetical protein [Ricinus communis]
comp29016_c0	1391	591.346	60.9008	3.2795	1.7491e-91	6.6088e-89	predicted protein [Arabidopsis lyrata subsp. lyrata]
comp29017_c0	1631	534.121	172.705	1.6289	9.4739e-31	9.5369e-29	PREDICTED: succinate dehydrogenase [ubiquinone] iron-sulfur subunit 2, mitochondrial-like [Glycine max]
comp29026_c0	643	235.405	111.575	1.0771	6.7052e-07	1.3559e-05	predicted protein [Populus trichocarpa]
comp29028_c0	2015	729.343	102.801	2.8267	4.6157e-95	1.8187e-92	predicted protein [Populus trichocarpa]
comp29030_c0	556	209.873	103.562	1.019	1.1167e-05	0.00018291	predicted protein [Populus trichocarpa]
comp29036_c0	1126	488.93	173.665	1.4933	3.1416e-24	2.3675e-22	Auxin-responsive protein IAA1, putative [Ricinus communis]
comp29043_c0	553	181.04	67.3005	1.4276	3.4095e-09	9.311e-08	predicted protein [Populus trichocarpa]
comp29051_c0	1092	323.415	135.739	1.2526	5.2563e-12	1.8731e-10	hypothetical protein VITISV_044183 [Vitis vinifera]
comp29073_c0	2028	934.968	94.9883	3.2991	2.0906e-144	1.4416e-141	pectin methylesterase 3 [Pyrus communis]
comp29077_c0	1139	354.938	149.404	1.2483	5.9851e-13	2.2833e-11	glutathione peroxidase [Populus trichocarpa]
comp29078_c0	2373	689.07	236.185	1.5447	1.2807e-35	1.5292e-33	RecName: Full=Phosphoglucomutase, cytoplasmic; Short=PGM; AltName: Full=Glucose phosphomutase
comp29079_c0	2148	657.101	307.585	1.0951	2.5412e-17	1.3479e-15	PREDICTED: eukaryotic peptide chain release factor subunit 1-3 [Vitis vinifera]
comp29081_c0	614	193.126	85.5306	1.175	6.6657e-07	1.3492e-05	Cytochrome c oxidase polypeptide Vc, putative [Ricinus communis]
comp29082_c0	693	353.778	30.5827	3.5321	1.3048e-59	2.879e-57	predicted protein [Populus trichocarpa]
comp29084_c0	720	212.759	91.5383	1.2168	5.889e-08	1.3895e-06	copper chaperone [Jatropha curcas]
comp29094_c0	1294	412.086	192.172	1.1005	1.5617e-11	5.3112e-10	PREDICTED: probable ATP synthase 24 kDa subunit, mitochondrial [Vitis vinifera]
comp29098_c0	1040	84.3612	481.384	-2.5125	1.1729e-84	3.9452e-82	PREDICTED: calvin cycle protein CP12-like [Vitis vinifera]
comp29120_c0	1283	413.342	179.421	1.204	7.9495e-14	3.2292e-12	PREDICTED: ATP synthase subunit O, mitochondrial isoform 1 [Vitis vinifera]
comp29122_c0	1415	445.716	79.2254	2.4921	4.3184e-50	7.7343e-48	hypothetical protein MTR_7g090450 [Medicago truncatula]
comp29128_c0	1274	280.785	111.102	1.3376	5.6245e-12	1.994e-10	uncharacterized protein LOC100305973 [Glycine max]
comp29131_c0	1481	320.46	110.201	1.54	2.4688e-17	1.312e-15	Charged multivesicular body protein 2a, putative [Ricinus communis]
comp29136_c0	1783	472.559	155.298	1.6055	1.0353e-26	8.8961e-25	predicted protein [Populus trichocarpa]
comp29140_c0	3799	550.791	61.4066	3.165	3.2669e-82	1.0601e-79	PREDICTED: receptor-like protein kinase THESEUS 1-like [Vitis vinifera]
comp29145_c0	1544	330.394	149.807	1.1411	3.1432e-10	9.5166e-09	predicted protein [Populus trichocarpa]
comp29165_c0	2798	796.944	208.481	1.9346	2.2852e-60	5.1698e-58	Beta-amylase, putative [Ricinus communis]
comp29173_c0	5269	302.839	57.4316	2.3986	7.3639e-33	7.8725e-31	Receptor protein kinase CLAVATA1 precursor, putative [Ricinus communis]
comp29179_c0	881	190.72	33.3377	2.5162	1.1308e-22	8.0802e-21	--
comp29186_c0	1097	285.728	136.51	1.0656	6.4157e-08	1.5064e-06	conserved hypothetical protein [Ricinus communis]
comp29188_c0	1116	268.271	59.0764	2.183	1.1058e-25	9.0501e-24	PREDICTED: protein translation factor SUI1 homolog isoform 1 [Vitis vinifera]
comp29190_c0	737	190.329	87.0383	1.1288	2.3982e-06	4.4544e-05	PREDICTED: uncharacterized protein LOC100245204 [Vitis vinifera]
comp29208_c0	3039	494.454	232.987	1.0856	3.6172e-13	1.4072e-11	PREDICTED: oligopeptidase A-like [Glycine max]
comp29209_c0	3756	582.554	220.269	1.4031	1.9859e-25	1.5969e-23	phosphoenolpyruvate carboxylase 1 [Gossypium hirsutum]
comp29211_c0	2276	559.238	85.1194	2.7159	8.4916e-70	2.2962e-67	PREDICTED: uncharacterized protein LOC100252003 [Vitis vinifera]
comp29223_c0	3800	344.486	165.991	1.0533	4.7374e-09	1.2723e-07	sucrose phosphate synthase 1f [Prunus persica]
comp29240_c0	670	147.388	69.0824	1.0932	6.314e-05	0.0008931	PREDICTED: uncharacterized protein LOC100249870 isoform 1 [Vitis vinifera]
comp29251_c0	597	31.4907	114.457	-1.8618	3.251e-16	1.6012e-14	RecName: Full=Non-specific lipid-transfer protein 2; Short=LTP 2
comp29277_c0	424	31.9575	150.304	-2.2337	7.6389e-25	5.9351e-23	dehydrin [Prunus dulcis]
comp29282_c0	1485	317.328	31.1145	3.3503	5.0704e-51	9.3235e-49	predicted protein [Populus trichocarpa]
comp29284_c0	6190	548.165	137.207	1.9983	2.7074e-44	4.2918e-42	aminoadipic semialdehyde synthase, putative [Ricinus communis]
comp29308_c0	2090	272.533	106.228	1.3593	5.1848e-12	1.8524e-10	CAMTA domain class transcription factor [Malus x domestica]
comp29315_c0	3637	323.83	126.086	1.3608	5.0434e-14	2.0887e-12	predicted protein [Populus trichocarpa]
comp29348_c0	735	92.0273	33.3076	1.4662	1.5121e-05	0.00024221	unknown [Glycine max]
comp29350_c0	599	95.285	19.1896	2.3119	7.0434e-11	2.2511e-09	predicted protein [Populus trichocarpa]
comp29357_c0	1544	168.497	34.4041	2.2921	7.0084e-18	3.8507e-16	conserved hypothetical protein [Ricinus communis]
comp29363_c0	1477	75.2959	377.445	-2.3256	3.6029e-62	8.6414e-60	chlorophyll A/B binding protein, putative [Ricinus communis]
comp29365_c0	2999	386.203	127.442	1.5995	5.5302e-22	3.785e-20	catalytic, putative [Ricinus communis]
comp29370_c0	975	86.9616	179.422	-1.0449	3.101e-13	1.2132e-11	glycine-rich RNA-binding protein, putative [Ricinus communis]
comp29385_c0	1399	185.029	89.0944	1.0543	1.7353e-05	0.00027461	Eukaryotic translation initiation factor 3 subunit, putative [Ricinus communis]
comp29386_c0	834	51.0191	1.37068	5.2181	2.3482e-12	8.5786e-11	conserved hypothetical protein [Ricinus communis]
comp29418_c0	973	5.91001	227.665	-5.2676	2.8402e-61	6.5831e-59	--
comp29459_c0	2881	443.977	164.208	1.435	1.3504e-20	8.5622e-19	glycerophosphoryl diester phosphodiesterase, putative [Ricinus communis]
comp29463_c0	1049	110.24	47.4462	1.2163	9.575e-05	0.0013035	PREDICTED: NADH dehydrogenase [ubiquinone] 1 beta subcomplex subunit 8, mitochondrial isoform 1 [Vitis vinifera]
comp29478_c0	994	163.181	42.3541	1.9459	9.2503e-14	3.7302e-12	predicted protein [Populus trichocarpa]
comp29479_c0	1528	221.16	108.558	1.0266	5.3546e-06	9.3534e-05	PREDICTED: uncharacterized protein LOC100792662 [Glycine max]
comp29482_c0	1700	194.956	22.2051	3.1342	6.2934e-30	6.0907e-28	stay green 1 [Pyrus x bretschneideri]
comp29491_c0	1101	135.137	40.2981	1.7456	6.6211e-10	1.9264e-08	glutathione S-transferase omega [Jatropha curcas]
comp29504_c0	2317	204.317	85.9418	1.2494	4.5527e-08	1.0919e-06	MLO1 protein [Malus toringoides]
comp29520_c0	1532	146.066	70.1831	1.0574	0.00012785	0.001695	predicted protein [Populus trichocarpa]
comp29523_c0	705	64.0452	135.286	-1.0789	1.0907e-10	3.4422e-09	unknown [Populus trichocarpa]
comp29529_c0	1389	172.838	44.5472	1.956	1.3437e-14	5.8459e-13	uricase [Lotus japonicus]
comp29531_c0	2524	326.641	109.38	1.5784	2.0769e-18	1.1739e-16	amine oxidase, putative [Ricinus communis]
comp29572_c0	2162	445.544	137.898	1.692	1.1189e-27	9.9876e-26	BZIP domain class transcription factor [Malus x domestica]
comp29579_c0	1581	77.6744	3.28964	4.5614	4.2812e-17	2.2322e-15	Peroxidase 16 precursor, putative [Ricinus communis]
comp29588_c0	1968	137.257	3.83791	5.1604	1.6405e-30	1.616e-28	predicted protein [Populus trichocarpa]
comp29590_c0	950	120.009	42.6282	1.4933	4.8923e-07	1.0146e-05	electron transporter, putative [Ricinus communis]
comp29609_c0	1921	73.3324	651.82	-3.152	1.9701e-137	1.2938e-134	PREDICTED: uncharacterized protein LOC100256767 [Vitis vinifera]
comp29616_c0	912	46.197	109.378	-1.2434	2.5888e-10	7.9068e-09	histone H2A-like protein [Solanum melongena]
comp29640_c0	2349	116.065	20.43	2.5062	2.47e-14	1.0449e-12	hypothetical protein VITISV_034024 [Vitis vinifera]
comp29643_c0	4335	231.466	18.093	3.6773	4.7944e-41	6.9235e-39	PREDICTED: uncharacterized protein LOC100254332 [Vitis vinifera]
comp29647_c0	1173	90.8212	188.217	-1.0513	6.6761e-14	2.7443e-12	PREDICTED: 40S ribosomal protein S3-3 [Vitis vinifera]
comp29675_c0	2033	85.6348	348.403	-2.0245	3.3764e-50	6.0868e-48	PREDICTED: 31 kDa ribonucleoprotein, chloroplastic isoform 1 [Vitis vinifera]
comp29677_c0	943	99.3846	21.7939	2.1891	1.6581e-10	5.1617e-09	predicted protein [Populus trichocarpa]
comp29680_c0	1746	223.116	40.2981	2.469	1.3116e-25	1.0672e-23	predicted protein [Populus trichocarpa]
comp29705_c0	1422	152.169	28.2361	2.4301	1.3169e-17	7.1501e-16	predicted protein [Populus trichocarpa]
comp29710_c0	1452	127.126	32.211	1.9806	2.4955e-11	8.3229e-10	JMS10C05.9 [Jatropha curcas]
comp29725_c0	1682	142.083	47.8354	1.5706	9.1548e-09	2.371e-07	glutaredoxin family protein [Cucumis melo subsp. melo]
comp29738_c0	1099	52.4748	174.211	-1.7311	3.8637e-22	2.6844e-20	Photosystem I reaction center subunit III, chloroplast precursor, putative [Ricinus communis]
comp29753_c0	1166	166.992	43.8618	1.9287	7.3137e-14	2.9885e-12	unknown [Prunus armeniaca]
comp29781_c0	932	109.757	50.304	1.1256	0.00035689	0.0042393	predicted protein [Populus trichocarpa]
comp29787_c0	1157	140.031	50.5782	1.4692	8.8899e-08	2.0536e-06	conserved hypothetical protein [Ricinus communis]
comp29815_c0	1462	45.5915	225.614	-2.307	1.3738e-37	1.7624e-35	Plastocyanin A, chloroplast precursor, putative [Ricinus communis]
comp29828_c0	927	195.221	39.8869	2.2911	1.8613e-20	1.1641e-18	PREDICTED: putative invertase inhibitor-like [Glycine max]
comp29832_c0	912	113.134	0.548273	7.6889	1.756e-24	1.338e-22	major latex-like protein [Prunus persica]
comp29838_c0	1567	146.44	64.0109	1.1939	1.0546e-05	0.00017376	predicted protein [Populus trichocarpa]
comp29863_c0	1774	83.576	378.44	-2.1789	1.5902e-58	3.4537e-56	glyceraldehyde-3-phosphate dehydrogenase A [Pyrus x bretschneideri]
comp29888_c0	1402	151.845	46.3291	1.7126	1.2389e-10	3.8963e-09	Pectinesterase precursor, putative [Ricinus communis]
comp29909_c0	1310	17.4888	298.125	-4.0914	1.6742e-74	4.6644e-72	PREDICTED: chlorophyll a-b binding protein CP26, chloroplastic [Vitis vinifera]
comp29916_c0	1608	178.265	25.6318	2.798	2.9627e-24	2.2388e-22	CXE carboxylesterase [Malus pumila]
comp29929_c0	1060	25.3286	219.995	-3.1186	2.9779e-47	5.0083e-45	conserved hypothetical protein [Ricinus communis]
comp29932_c0	1941	183.57	79.1172	1.2143	5.0319e-07	1.0412e-05	Serine/threonine-protein kinase PBS1, putative [Ricinus communis]
comp29944_c0	1419	76.1064	200.128	-1.3948	5.381e-20	3.2982e-18	pathogenesis-induced protein [Phaseolus vulgaris]
comp29945_c0	1880	18.4694	0.959478	4.2667	5.9167e-05	0.00084251	cytochrome P450, putative [Ricinus communis]
comp29951_c0	2280	103.785	247.252	-1.2524	1.3498e-21	9.0363e-20	PREDICTED: protein WAX2-like [Vitis vinifera]
comp29955_c0	1956	145.58	48.111	1.5974	3.4315e-09	9.3618e-08	TLP domain class transcription factor [Malus x domestica]
comp29959_c0	1723	137.948	56.4707	1.2885	3.4299e-06	6.2077e-05	conserved hypothetical protein [Ricinus communis]
comp29964_c0	1411	45.9533	0.274136	7.3891	4.7757e-11	1.546e-09	uncharacterized protein LOC100777741 [Glycine max]
comp29999_c0	1203	9.89022	251.241	-4.6669	4.5143e-66	1.1637e-63	PREDICTED: chlorophyll a-b binding protein 7, chloroplastic-like isoform 1 [Glycine max]
comp30004_c0	2680	152.695	37.1455	2.0394	6.8567e-14	2.8143e-12	PREDICTED: SPX domain-containing membrane protein At4g22990 [Vitis vinifera]
comp30025_c0	1784	266.908	37.8308	2.8187	8.3872e-36	1.0146e-33	--
comp30028_c0	1350	83.0429	16.1741	2.3602	6.4378e-10	1.883e-08	cytosolic ascorbate peroxidase [Vitis vinifera]
comp30033_c0	829	58.7383	13.981	2.0708	2.5615e-06	4.7322e-05	--
comp30057_c0	1108	84.5493	16.3289	2.3724	3.8879e-10	1.1618e-08	PREDICTED: carbonic anhydrase, chloroplastic-like [Glycine max]
comp30108_c0	1311	105.527	41.3946	1.3501	2.0093e-05	0.00031436	glutathione-S-transferase [Pyrus pyrifolia]
comp30139_c0	1305	66.4574	145.465	-1.1302	5.8618e-12	2.0702e-10	conserved hypothetical protein [Ricinus communis]
comp30141_c0	1284	30.7562	224.499	-2.8678	3.3093e-45	5.3378e-43	hypothetical protein POPTRDRAFT_816277 [Populus trichocarpa]
comp30146_c0	3276	53.1901	210.423	-1.9841	2.2191e-30	2.1628e-28	PREDICTED: pentatricopeptide repeat-containing protein At2g29760, chloroplastic-like [Vitis vinifera]
comp30167_c0	1404	185.14	8.22409	4.4926	3.438e-38	4.5156e-36	xyloglucan endotransglucosylase/hydrolase 5 [Rosa x borboniana]
comp30200_c0	453	13.5231	35.2265	-1.3812	0.00013395	0.0017686	--
comp30208_c0	1291	193.711	15.2146	3.6704	1.4156e-34	1.6269e-32	PREDICTED: annexin D4 [Vitis vinifera]
comp30226_c0	1620	44.8678	201.144	-2.1645	1.0214e-31	1.0551e-29	PREDICTED: ferredoxin--NADP reductase, leaf isozyme, chloroplastic-like isoform 1 [Glycine max]
comp30259_c0	1703	120.492	24.8094	2.28	3.9802e-13	1.5441e-11	PREDICTED: uncharacterized protein LOC100259485 [Vitis vinifera]
comp30260_c0	1435	3.73899	24.3981	-2.7061	5.6806e-06	9.8728e-05	PREDICTED: dehydration-responsive protein RD22-like isoform 2 [Vitis vinifera]
comp30266_c0	845	17.6094	159.61	-3.1801	3.0518e-35	3.6282e-33	PREDICTED: photosystem I reaction center subunit II, chloroplastic isoform 1 [Vitis vinifera]
comp30328_c0	1068	10.0108	173.549	-4.1157	3.0811e-44	4.8285e-42	--
comp30423_c0	1439	93.8316	31.6614	1.5673	3.1609e-06	5.7548e-05	Sterol-4-methyl-oxidase [Medicago truncatula]
comp30425_c0	829	26.472	60.9954	-1.2042	3.6439e-06	6.552e-05	predicted protein [Populus trichocarpa]
comp30427_c0	1039	13.991	135.983	-3.2808	6.3532e-31	6.4189e-29	unknown [Medicago truncatula]
comp30433_c0	950	36.1837	78.266	-1.113	5.6665e-07	1.1612e-05	predicted protein [Populus trichocarpa]
comp30494_c0	1714	129.041	23.9869	2.4275	3.8307e-15	1.7493e-13	Rho GDP-dissociation inhibitor, putative [Ricinus communis]
comp30508_c0	1378	76.4912	17.4077	2.1356	3.8124e-08	9.1998e-07	predicted protein [Populus trichocarpa]
comp30510_c0	1769	62.4748	208.542	-1.739	2.6195e-26	2.2028e-24	geranylgeranyl reductase [Prunus persica]
comp30543_c0	1340	23.3988	51.9475	-1.1506	3.2128e-05	0.00048424	predicted protein [Populus trichocarpa]
comp30657_c0	1135	15.8002	40.5722	-1.3605	4.8613e-05	0.00070311	PREDICTED: uncharacterized protein LOC100781046 [Glycine max]
comp30745_c0	1416	98.0579	41.3946	1.2442	0.00016263	0.0021079	peroxidase 2 [Pyrus pyrifolia]
comp30791_c0	3878	163.079	66.4781	1.2946	3.9025e-07	8.2544e-06	predicted protein [Populus trichocarpa]
comp30823_c0	1469	0.241225	286.552	-10.214	5.1462e-50	9.1576e-48	zinc finger protein, putative [Ricinus communis]
comp30861_c0	1587	51.7427	111.436	-1.1068	2.7036e-09	7.4267e-08	predicted protein [Populus trichocarpa]
comp30868_c0	1561	47.5213	134.454	-1.5005	4.7777e-15	2.1568e-13	ARF domain class transcription factor [Malus x domestica]
comp30969_c0	1943	59.5632	126.514	-1.0868	3.6376e-10	1.0906e-08	elongation factor tu, putative [Ricinus communis]
comp31057_c0	586	6.51307	26.5912	-2.0295	3.7722e-05	0.00055999	unnamed protein product [Vitis vinifera]
comp31123_c0	1589	64.0452	15.4887	2.0479	1.1313e-06	2.2222e-05	transferase, transferring glycosyl groups, putative [Ricinus communis]
comp31124_c0	506	50.416	8.22409	2.616	2.3033e-07	5.0141e-06	unknown [Populus trichocarpa]
comp31156_c0	1072	5.42756	152.562	-4.813	4.0561e-41	5.8882e-39	unknown [Lotus japonicus]
comp31192_c0	866	1.08551	208.146	-7.5831	9.5169e-51	1.7269e-48	predicted protein [Populus trichocarpa]
comp31194_c0	979	32.5654	70.6217	-1.1168	1.9236e-06	3.654e-05	predicted protein [Populus trichocarpa]
comp31220_c0	1126	6.99552	70.1789	-3.3265	7.0162e-17	3.6037e-15	predicted protein [Populus trichocarpa]
comp31229_c0	3676	91.6691	246.457	-1.4268	7.2333e-25	5.6359e-23	ATP synthase CF1 beta subunit [Prunus persica]
comp31565_c0	1627	32.8066	114.315	-1.801	1.1373e-15	5.4459e-14	PREDICTED: GDSL esterase/lipase EXL3 [Vitis vinifera]
comp31573_c0	1589	46.7988	10.5543	2.1486	1.546e-05	0.00024691	PREDICTED: CRAL-TRIO domain-containing protein C23B6.04c [Vitis vinifera]
comp31580_c0	2837	111.176	42.7721	1.3781	7.8396e-06	0.00013274	PREDICTED: probable LRR receptor-like serine/threonine-protein kinase At1g63430 isoform 2 [Vitis vinifera]
comp31583_c0	1377	36.0631	75.4821	-1.0656	1.7125e-06	3.2756e-05	PREDICTED: 31 kDa ribonucleoprotein, chloroplastic-like [Vitis vinifera]
comp31606_c0	2098	71.885	13.2956	2.4347	4.1254e-09	1.1156e-07	PREDICTED: protein COBRA [Vitis vinifera]
comp31631_c0	601	26.0523	3.97498	2.7124	0.00014002	0.001839	unknown [Lotus japonicus]
comp31634_c0	898	23.2782	50.0299	-1.1038	6.9131e-05	0.00096742	predicted protein [Populus trichocarpa]
comp31650_c0	1018	27.2584	59.0764	-1.1159	1.3452e-05	0.00021735	PREDICTED: uncharacterized protein At4g13200, chloroplastic [Vitis vinifera]
comp31666_c0	1755	151.61	43.1765	1.812	1.3885e-11	4.7397e-10	alpha-l-fucosidase, putative [Ricinus communis]
comp31750_c0	901	17.3682	39.3276	-1.1791	0.00024122	0.0029942	RecName: Full=CASP-like protein POPTRDRAFT_578614
comp31761_c0	341	0.241225	54.2859	-7.8141	3.8135e-14	1.5889e-12	--
comp31831_c0	1862	70.1603	21.1085	1.7328	9.8684e-06	0.00016358	hypothetical protein VITISV_038107 [Vitis vinifera]
comp31999_c0	3272	54.1586	225.905	-2.0605	9.6234e-34	1.0617e-31	ARF domain class transcription factor [Malus x domestica]
comp32091_c0	862	22.3133	47.6997	-1.0961	0.00010929	0.0014726	predicted protein [Populus trichocarpa]
comp32107_c0	753	18.2125	48.111	-1.4014	6.744e-06	0.00011587	uncharacterized protein LOC100782137 [Glycine max]
comp32124_c0	1312	13.8704	44.1935	-1.6718	1.7709e-06	3.3779e-05	PREDICTED: proliferating cell nuclear antigen [Vitis vinifera]
comp32130_c0	1028	4.94511	105.717	-4.4181	2.364e-28	2.1519e-26	hypothetical protein POPTRDRAFT_726168 [Populus trichocarpa]
comp32137_c0	669	14.5941	34.9524	-1.26	0.00031591	0.003805	PREDICTED: mitochondrial import receptor subunit TOM22 homolog 2 [Vitis vinifera]
comp32163_c0	1631	19.4186	162.015	-3.0606	8.8451e-35	1.0208e-32	ATP synthase [Cucumis melo subsp. melo]
comp32180_c0	745	15.559	42.3541	-1.4448	1.7085e-05	0.00027098	PREDICTED: uncharacterized protein LOC100265554 isoform 1 [Vitis vinifera]
comp32197_c0	2117	47.7625	116.234	-1.2831	3.1327e-11	1.0348e-09	conserved hypothetical protein [Ricinus communis]
comp32255_c0	873	14.3529	57.4343	-2.0006	1.8468e-09	5.1768e-08	Light-regulated protein precursor, putative [Ricinus communis]
comp32365_c0	1099	58.491	15.4887	1.917	1.0559e-05	0.00017388	predicted protein [Populus trichocarpa]
comp32562_c0	2240	31.6005	182.864	-2.5328	1.711e-33	1.8728e-31	cellulase2 [Pyrus communis]
comp32674_c0	483	26.1729	3.15257	3.0535	4.0794e-05	0.0006017	--
comp32828_c0	2383	48.7274	11.2396	2.1161	1.3135e-05	0.00021248	PREDICTED: uncharacterized protein LOC100266793 [Vitis vinifera]
comp32890_c0	1573	16.0415	57.1643	-1.8333	1.0607e-08	2.7215e-07	PREDICTED: F-box/kelch-repeat protein At1g23390 [Vitis vinifera]
comp33192_c0	1226	18.9362	77.9822	-2.042	1.4415e-12	5.3656e-11	PREDICTED: thioredoxin-like protein CDSP32, chloroplastic [Vitis vinifera]
comp33201_c0	1218	23.64	58.254	-1.3011	2.1361e-06	4.0216e-05	PREDICTED: uncharacterized protein LOC100250645 [Vitis vinifera]
comp33218_c0	3809	77.4332	24.2611	1.6743	6.7466e-06	0.00011587	unnamed protein product [Vitis vinifera]
comp33264_c0	2641	33.0478	4.11205	3.0066	4.8908e-06	8.6234e-05	NAC domain class transcription factor [Malus x domestica]
comp33593_c0	858	23.2782	3.56377	2.7075	0.00032379	0.0038948	PREDICTED: uncharacterized protein LOC100787739 [Glycine max]
comp33653_c0	888	12.0612	54.142	-2.1664	1.184e-09	3.3632e-08	uncharacterized protein LOC100305596 [Glycine max]
comp33843_c0	1012	8.80471	38.9274	-2.1444	2.8865e-07	6.2163e-06	PREDICTED: uncharacterized protein LOC100254484 [Vitis vinifera]
comp33978_c0	1477	7.96042	54.9644	-2.7876	5.2427e-12	1.8707e-10	CXE carboxylesterase [Malus pumila]
comp34198_c0	1948	27.7409	57.4261	-1.0497	3.5424e-05	0.00053015	transducin/WD40 domain-containing protein [Arabidopsis thaliana]
comp34252_c0	1455	19.9011	59.4876	-1.5797	7.9962e-08	1.8549e-06	PREDICTED: uncharacterized protein LOC100247252 [Vitis vinifera]
comp34282_c0	1312	17.6094	48.111	-1.45	4.3767e-06	7.7582e-05	PREDICTED: probable S-adenosylmethionine-dependent methyltransferase At5g37990 [Vitis vinifera]
comp34347_c0	2767	35.7013	85.6677	-1.2628	1.6377e-08	4.1326e-07	PREDICTED: elongation factor G, mitochondrial-like [Glycine max]
comp34420_c0	802	2.29164	47.8368	-4.3837	1.1867e-13	4.7576e-12	hypothetical protein [Citrus unshiu]
comp34464_c0	2259	41.8525	11.3767	1.8792	0.00024803	0.0030662	cytosolic alpha-amylase [Malus x domestica]
comp34529_c0	1343	18.6949	45.2325	-1.2747	3.6907e-05	0.00054933	hypothetical protein VITISV_011736 [Vitis vinifera]
comp34609_c0	636	5.42756	44.273	-3.0281	1.5128e-10	4.7256e-09	lipid binding protein, putative [Ricinus communis]
comp34868_c0	2577	34.6158	74.8393	-1.1124	1.0098e-06	1.9938e-05	ATP binding protein, putative [Ricinus communis]
comp34885_c0	747	0.120612	27.0024	-7.8066	9.3494e-08	2.1543e-06	pathogensis-related protein 1a, partial [Prunus persica]
comp34925_c0	2531	41.6113	5.89531	2.8193	8.1242e-07	1.6273e-05	Sodium/potassium/calcium exchanger 6 precursor, putative [Ricinus communis]
comp35010_c0	1452	0.48245	73.0574	-7.2425	2.092e-19	1.2409e-17	PREDICTED: patatin group A-3-like [Vitis vinifera]
comp35070_c0	1362	3.61837	59.7631	-4.0458	3.4916e-16	1.7167e-14	beta-1,3-glucanase [Prunus persica]
comp35116_c0	1390	52.464	13.1586	1.9953	1.6086e-05	0.00025603	unknown [Glycine max]
comp35185_c0	1592	11.217	61.5436	-2.4559	5.3223e-12	1.8942e-10	predicted protein [Populus trichocarpa]
comp35262_c0	1637	2.77409	101.705	-5.1962	2.6749e-28	2.427e-26	short-chain dehydrogenase, putative [Ricinus communis]
comp35312_c0	1497	18.3343	73.1944	-1.9972	1.2065e-11	4.1391e-10	predicted protein [Populus trichocarpa]
comp35468_c0	1316	16.2827	37.6938	-1.211	0.00025968	0.0031876	cyclin-dependent protein kinase, putative [Ricinus communis]
comp35504_c0	1209	11.9406	30.6951	-1.3621	0.00040666	0.0047656	predicted protein [Populus trichocarpa]
comp35611_c0	1912	17.3682	0.822409	4.4004	8.3874e-05	0.001155	PREDICTED: GDSL esterase/lipase At2g30310-like [Glycine max]
comp36214_c0	1057	13.7498	33.982	-1.3054	0.00028637	0.0034705	predicted protein [Populus trichocarpa]
comp36288_c0	1346	81.4134	18.6413	2.1268	1.5569e-08	3.9323e-07	RecName: Full=Annexin-like protein RJ4
comp36332_c0	947	26.0065	3.56377	2.8674	8.1402e-05	0.0011235	--
comp36433_c0	1169	3.49776	23.9965	-2.7783	5.3164e-06	9.2925e-05	conserved hypothetical protein [Ricinus communis]
comp36658_c0	2145	12.1819	114.178	-3.2285	5.9721e-26	4.9318e-24	PREDICTED: L-ascorbate oxidase-like [Vitis vinifera]
comp36697_c0	1047	9.04593	32.211	-1.8322	1.764e-05	0.00027859	predicted protein [Populus trichocarpa]
comp36936_c0	957	5.0609	20.6973	-2.032	0.00027475	0.0033443	PREDICTED: uncharacterized protein LOC100804127 [Glycine max]
comp37384_c0	858	0.361837	40.8463	-6.8187	7.8738e-12	2.7631e-10	ribulose 1,5-bisphosphate carboxylase small subunit [Malus x domestica x Pyrus communis]
comp37634_c0	2420	37.2765	8.49823	2.133	0.00012535	0.001667	PREDICTED: uncharacterized protein LOC100794073 [Glycine max]
comp37761_c0	2020	33.8921	3.28964	3.3649	8.6156e-07	1.7207e-05	Sodium/potassium/calcium exchanger 6 precursor, putative [Ricinus communis]
comp37862_c0	522	1.68857	15.8999	-3.2351	8.3504e-05	0.0011504	unnamed protein product [Vitis vinifera]
comp38231_c0	1155	4.10082	20.9276	-2.3514	8.1863e-05	0.0011284	PREDICTED: uncharacterized protein LOC100264814 [Vitis vinifera]
comp38304_c0	704	5.42756	34.9524	-2.687	6.1378e-08	1.4433e-06	unknown [Lotus japonicus]
comp38580_c0	883	3.98021	22.8904	-2.5238	2.0452e-05	0.00031876	predicted protein [Populus trichocarpa]
comp39065_c0	785	2.53286	24.3981	-3.2679	1.0037e-06	1.983e-05	PREDICTED: uncharacterized protein LOC100250761 [Vitis vinifera]
comp39139_c0	1324	7.96042	34.13	-2.1001	2.0061e-06	3.7926e-05	PREDICTED: UPF0603 protein At1g54780, chloroplastic [Vitis vinifera]
comp40256_c0	1598	11.6994	33.4447	-1.5153	8.5376e-05	0.0011733	predicted protein [Populus trichocarpa]
comp40824_c0	1468	4.46266	48.3851	-3.4386	2.4119e-12	8.7996e-11	fructose-1,6-bisphosphatase, putative [Ricinus communis]
comp41391_c0	1181	5.30695	20.5602	-1.9539	0.00038324	0.0045154	--
comp41497_c0	1167	3.61837	33.7188	-3.2201	1.0682e-08	2.7357e-07	BZIP domain class transcription factor [Malus x domestica]
comp43503_c0	1473	7.96042	26.7283	-1.7475	0.00013937	0.0018329	triacylglycerol lipase, putative [Ricinus communis]
comp44929_c0	700	0	12.6103	-4.6565	0.00012042	0.0016084	--
comp47742_c0	732	1.20612	19.6008	-4.0225	3.1027e-06	5.66e-05	Pectinesterase inhibitor [Medicago truncatula]
comp48031_c0	1311	0.120612	22.068	-7.5154	9.9023e-07	1.9579e-05	PREDICTED: uncharacterized protein LOC100785042 [Glycine max]
comp52327_c0	2054	7.23675	27.5507	-1.9287	4.4565e-05	0.00064933	predicted protein [Populus trichocarpa]
comp58486_c0	1529	0.48245	21.2264	-5.4593	4.4989e-07	9.4007e-06	leucoanthocyanidin reductase [Prunus avium]
comp68008_c0	2925	1.32674	22.2051	-4.0649	6.4813e-07	1.3154e-05	leucine-rich repeat protein, putative [Ricinus communis]
comp8860_c0	1694	5.18633	27.1395	-2.3876	6.2209e-06	0.00010737	unnamed protein product [Vitis vinifera]
comp8863_c0	768	0	15.8999	-4.9909	1.3578e-05	0.00021901	PREDICTED: uncharacterized LOC100266405 [Vitis vinifera]
comp8902_c0	610	0.241225	12.062	-5.6439	0.00014301	0.001873	PREDICTED: uncharacterized protein LOC100256715 [Vitis vinifera]
comp9126_c0	1552	0.964899	12.1991	-3.6602	0.00033308	0.0039944	PREDICTED: uncharacterized protein LOC100267590 [Vitis vinifera]
comp9136_c0	3401	2.8947	16.4482	-2.5064	0.00031884	0.0038386	predicted protein [Populus trichocarpa]
comp9174_c0	1098	0	15.6258	-4.9659	1.6245e-05	0.0002584	Beta-expansin 3 precursor, putative [Ricinus communis]
comp9415_c0	3255	1.80919	13.8439	-2.9358	0.00040408	0.0047406	PREDICTED: LOW QUALITY PROTEIN: WD repeat and HMG-box DNA-binding protein 1-like [Vitis vinifera]
comp9474_c0	2561	2.41225	19.6008	-3.0225	2.0624e-05	0.00032103	PREDICTED: pentatricopeptide repeat-containing protein At3g04760, chloroplastic-like [Vitis vinifera]
comp9565_c0	1610	23.2782	80.4591	-1.7893	2.1321e-11	7.1369e-10	Magnesium-protoporphyrin IX monomethyl ester [oxidative] cyclase, chloroplast precursor, putative [Ricinus communis]
comp9591_c0	904	6.99552	64.4221	-3.2031	3.0093e-15	1.3857e-13	hypothetical protein VITISV_038357 [Vitis vinifera]
comp9608_c0	2143	17.127	69.0824	-2.012	3.7887e-11	1.2381e-09	predicted protein [Populus trichocarpa]
comp9652_c0	757	3.98021	33.7188	-3.0826	1.8283e-08	4.5845e-07	class III chitinase [Rhododendron irroratum]
comp9652_c1	481	1.68857	15.7628	-3.2227	9.166e-05	0.0012509	predicted protein [Populus trichocarpa]
comp9664_c0	1185	20.6247	47.2529	-1.196	4.9267e-05	0.00071221	PREDICTED: 50S ribosomal protein L5, chloroplastic [Vitis vinifera]
comp9676_c0	2759	45.8026	126.378	-1.4642	7.0831e-14	2.8986e-12	dead box ATP-dependent RNA helicase, putative [Ricinus communis]
comp9679_c0	1024	24.0019	49.4816	-1.0437	0.00013048	0.0017277	PREDICTED: stress-related protein-like [Vitis vinifera]
comp9681_c0	3200	23.5194	117.605	-2.322	1.6864e-20	1.062e-18	PREDICTED: ribonucleoside-diphosphate reductase large subunit [Glycine max]
comp9701_c0	356	1.32674	17.8189	-3.7475	1.2656e-05	0.00020546	histone H4 [Zea mays]
comp9710_c0	1809	6.27185	38.6532	-2.6236	1.7587e-08	4.422e-07	PREDICTED: squamosa promoter-binding-like protein 16-like [Glycine max]
comp9715_c0	1156	30.7562	6.85341	2.166	0.00042235	0.0049382	PREDICTED: hyoscyamine 6-dioxygenase [Vitis vinifera]
comp9732_c0	2399	19.9011	43.1834	-1.1176	0.00019541	0.002477	Ubiquitin-protein ligase BRE1A, putative [Ricinus communis]
comp9746_c0	1132	17.73	0.822409	4.4302	6.8356e-05	0.00095753	nucleic acid binding protein, putative [Ricinus communis]
comp9757_c0	1853	32.3241	66.0683	-1.0313	1.1409e-05	0.00018653	unnamed protein product [Vitis vinifera]
comp9788_c0	1929	23.64	57.9799	-1.2943	2.4269e-06	4.5047e-05	predicted protein [Populus trichocarpa]
comp9811_c0	648	2.65347	23.4387	-3.1429	2.2866e-06	4.2816e-05	unknown [Populus trichocarpa]
comp9815_c0	2274	27.0956	67.1634	-1.3096	3.2305e-07	6.9234e-06	conserved hypothetical protein [Ricinus communis]
comp9819_c0	1626	106.863	43.1751	1.3075	3.3251e-05	0.00049926	PREDICTED: heme oxygenase 1, chloroplastic-like [Vitis vinifera]
comp9821_c0	911	48.9686	112.944	-1.2057	2.8635e-10	8.7079e-09	unknown [Lotus japonicus]
comp9826_c0	1466	138.686	67.3005	1.0431	0.00023996	0.0029814	epoxide hydrolase 2 [Prunus persica]
comp9833_c0	2376	188.397	82.1025	1.1983	5.2418e-07	1.0822e-05	predicted protein [Populus trichocarpa]
comp9835_c0	564	27.4996	55.9238	-1.0241	5.8127e-05	0.00082813	predicted protein [Populus trichocarpa]
comp9836_c0	1387	69.3521	185.022	-1.4157	6.6272e-19	3.8564e-17	AP2 domain class transcription factor [Malus x domestica]
comp9839_c0	1825	188.758	67.9858	1.4732	4.7773e-10	1.4184e-08	protein phosphatase 2c, putative [Ricinus communis]
comp9840_c0	2020	121.819	47.9739	1.3444	5.0847e-06	8.9214e-05	PREDICTED: probable nucleoredoxin 2 [Vitis vinifera]
comp9849_c1	2460	166.695	29.3326	2.5066	6.3999e-20	3.8881e-18	predicted protein [Populus trichocarpa]
comp9850_c0	1406	115.185	14.8034	2.96	2.844e-17	1.5028e-15	conserved hypothetical protein [Ricinus communis]
comp9851_c0	2652	88.275	238.225	-1.4322	3.4326e-24	2.5797e-22	predicted protein [Populus trichocarpa]
comp9864_c0	480	22.9164	3.56377	2.6849	0.0003881	0.0045687	remorin [Morus indica]
comp9874_c0	5084	401.518	64.0109	2.6491	4.6436e-49	8.2103e-47	PREDICTED: ABC transporter C family member 9-like [Vitis vinifera]
comp9877_c1	2202	229.304	19.7378	3.5382	2.5396e-39	3.4676e-37	ceramide glucosyltransferase, putative [Ricinus communis]
comp9889_c0	1418	137.884	37.8308	1.8658	3.8273e-11	1.2493e-09	hypothetical protein VITISV_040623 [Vitis vinifera]
comp9893_c0	2564	171.873	77.3065	1.1527	4.4401e-06	7.8606e-05	senescence-related protein [Camellia sinensis]
comp9895_c0	1593	63.0803	241.516	-1.9369	8.7534e-34	9.7353e-32	inorganic phosphate transporter, putative [Ricinus communis]
comp9895_c1	558	20.6247	87.5866	-2.0863	3.2505e-14	1.3646e-12	unknown [Lotus japonicus]
comp9896_c0	820	25.1055	2.87843	3.1246	4.6793e-05	0.00067893	--
comp9898_c0	1017	44.3407	0.548273	6.3376	3.9585e-11	1.2906e-09	hypothetical protein [Amblyomma maculatum]
comp9906_c0	542	34.1333	74.5651	-1.1273	8.6412e-07	1.7246e-05	PREDICTED: 40S ribosomal protein S18-like [Vitis vinifera]
comp9915_c0	1069	19.298	244.386	-3.6626	4.6041e-58	9.8443e-56	unknown [Medicago truncatula]
comp9916_c0	2338	96.3742	35.0895	1.4576	1.0711e-05	0.00017616	predicted protein [Populus trichocarpa]
comp9919_c0	2084	123.869	49.6187	1.3199	6.4131e-06	0.00011055	sucrose phosphate phosphatase [Malus x domestica]
comp9932_c0	989	1.08551	152.493	-7.1342	4.8528e-39	6.5293e-37	SPL domain class transcription factor [Malus x domestica]
comp9934_c0	1698	0.361837	537.107	-10.536	1.2128e-87	4.2343e-85	pectate lyase [Salix gilgiana]
comp9941_c0	1189	302.975	118.045	1.3599	3.3643e-13	1.3125e-11	uncharacterized protein LOC100306645 [Glycine max]
comp9942_c0	1413	250.417	609.769	-1.2839	2.7148e-52	5.2001e-50	cinnamoyl CoA reductase [Fragaria x ananassa]
comp9944_c0	793	187.314	63.5997	1.5584	5.8113e-11	1.866e-09	--
comp9947_c0	2115	399.547	158.815	1.331	2.9332e-16	1.4577e-14	sugar transporter, putative [Ricinus communis]
comp9948_c0	984	223.109	99.7884	1.1608	1.3592e-07	3.0705e-06	RecName: Full=Profilin; AltName: Full=Allergen Pyr c 3; AltName: Allergen=Pyr c 4
comp9949_c0	1975	315.883	815.829	-1.3689	1.0683e-74	3.0067e-72	PREDICTED: squalene synthase-like [Glycine max]
comp9950_c0	1172	255.701	118.866	1.1051	9.4975e-08	2.1867e-06	PREDICTED: NEDD8-conjugating enzyme Ubc12-like isoform 1 [Vitis vinifera]
comp9951_c0	1575	261.301	115.274	1.1806	6.1409e-09	1.6224e-07	PREDICTED: probable ADP-ribosylation factor GTPase-activating protein AGD11-like [Vitis vinifera]
comp9954_c0	2211	177.194	480.693	-1.4398	2.2096e-47	3.739e-45	PREDICTED: uncharacterized protein LOC100259885 [Vitis vinifera]
comp9956_c0	2550	298.894	71.2755	2.0682	3.0116e-26	2.5248e-24	predicted protein [Populus trichocarpa]
comp9958_c0	1085	295.836	114.183	1.3734	3.6974e-13	1.4363e-11	unknown [Lotus japonicus]
comp9960_c0	1599	288.422	79.4996	1.8592	1.5422e-21	1.0299e-19	putative chorismate mutase [Fagus sylvatica]
comp9961_c0	1408	113.97	7.94996	3.8416	8.5325e-22	5.7682e-20	unknown [Lotus japonicus]
comp9964_c0	1875	390.051	156.669	1.3159	1.4284e-15	6.7695e-14	PREDICTED: putative lactoylglutathione lyase-like [Glycine max]
comp9966_c0	1255	222.886	79.7929	1.482	1.0096e-11	3.4938e-10	PREDICTED: ubiquitin-conjugating enzyme E2 10-like [Glycine max]
comp9967_c0	2262	435.94	97.5378	2.1601	4.6924e-40	6.5367e-38	hypothetical protein MTR_1g089860 [Medicago truncatula]
comp9970_c0	1630	1131.58	294.227	1.9433	1.4083e-85	4.7956e-83	unknown [Populus trichocarpa]
comp9971_c0	1344	802.34	234.088	1.7772	9.0145e-53	1.751e-50	--
comp9972_c0	773	583.413	247.271	1.2384	5.5109e-20	3.3703e-18	PREDICTED: uncharacterized protein LOC100263922 [Vitis vinifera]
comp9974_c0	3166	735.241	1850.01	-1.3312	1.1609e-161	9.7029e-159	vacuolar H+-pyrophosphatase [Prunus persica]
comp9978_c0	2198	921.269	270.177	1.7697	6.7443e-60	1.5002e-57	RecName: Full=UTP--glucose-1-phosphate uridylyltransferase; AltName: Full=UDP-glucose pyrophosphorylase; Short=UDPGP; Short=UGPase
comp9982_c0	874	921.197	350.145	1.3956	7.7906e-39	1.0381e-36	unnamed protein product [Vitis vinifera]
comp9985_c0	243	275.239	81.509	1.7557	8.1648e-19	4.7411e-17	--
comp9986_c0	656	782.706	360.701	1.1177	3.0978e-21	2.0247e-19	--
comp99874_c0	1324	0	11.1025	-4.4728	0.00033548	0.0040183	predicted protein [Populus trichocarpa]
comp9987_c0	988	367.385	173.254	1.0844	3.9078e-10	1.1665e-08	PREDICTED: cytochrome c oxidase subunit 6b-1-like [Glycine max]
comp9988_c0	1747	497.38	196.528	1.3396	4.1657e-20	2.5762e-18	--
comp9990_c0	1015	153.901	59.8988	1.3614	2.0623e-07	4.5144e-06	PREDICTED: NADH dehydrogenase [ubiquinone] 1 beta subcomplex subunit 3-B [Glycine max]

## Sheet: R3vsR1.DEG
Differentially expressed genes (DEGs) and their Nr annotation in R3vsR1
Gene_id	Gene Length	R3_readcount	R1_readcount	log2.Fold_change.	p.value	Corrected P. value	Nr Description
comp10001_c0	784	463.021	62.7829	2.8826	5.1736e-60	1.0523e-57	putative glycine-rich protein [Prunus dulcis]
comp10002_c0	936	357.26	145.059	1.3003	9.4717e-13	3.4293e-11	Cbs domain protein [Medicago truncatula]
comp10006_c0	980	120.45	49.7423	1.2759	4.9891e-05	0.00067024	GPI-anchored protein [Vigna radiata]
comp10014_c0	822	57.4694	11.4273	2.3303	7.0845e-07	1.3441e-05	predicted protein [Populus trichocarpa]
comp10015_c0	1790	1669.87	78.5122	4.4107	0	0	Pectate lyase [Prunus mume]
comp10017_c1	857	39.7947	7.52857	2.4021	2.4163e-05	0.00034993	predicted protein [Populus trichocarpa]
comp10033_c0	1945	433.06	207.052	1.0646	6.4056e-10	1.7701e-08	PREDICTED: 3-ketoacyl-CoA thiolase 2, peroxisomal-like [Cucumis sativus]
comp10036_c0	2856	143.284	293.079	-1.0324	4.7806e-22	3.141e-20	PREDICTED: uncharacterized membrane protein C24H6.13-like [Vitis vinifera]
comp10037_c0	1350	88.5854	219.269	-1.3076	1.2004e-21	7.6687e-20	N-acylneuraminate-9-phosphatase, putative [Ricinus communis]
comp10041_c0	1537	69.6438	20.0314	1.7977	1.154e-05	0.00017763	predicted protein [Populus trichocarpa]
comp10046_c0	1636	789.239	111.126	2.8283	1.3344e-98	4.988e-96	protease C56, putative [Ricinus communis]
comp10047_c0	1030	160.132	27.4255	2.5457	9.827e-19	5.3299e-17	--
comp10049_c0	1367	112.423	297.774	-1.4053	4.04e-31	3.8937e-29	PREDICTED: bifunctional dihydroflavonol 4-reductase/flavanone 4-reductase [Vitis vinifera]
comp10055_c0	885	272.433	33.3408	3.0305	3.2164e-38	3.754e-36	PREDICTED: elicitor-responsive protein 3 [Vitis vinifera]
comp10058_c0	2284	345.678	155.949	1.1484	1.2817e-09	3.396e-08	PREDICTED: glucose-6-phosphate 1-dehydrogenase, cytoplasmic isoform-like [Glycine max]
comp10061_c0	1695	64.0313	349.967	-2.4504	3.2509e-63	7.1939e-61	PREDICTED: abscisic acid receptor PYL4-like [Vitis vinifera]
comp10068_c0	3336	328.542	77.3022	2.0875	1.7939e-27	1.4768e-25	ubiquitin-protein ligase, putative [Ricinus communis]
comp10072_c0	2804	376.885	161.384	1.2236	8.0832e-12	2.6554e-10	PREDICTED: glyoxysomal fatty acid beta-oxidation multifunctional protein MFP-a [Vitis vinifera]
comp10074_c0	1293	2.0109	396.134	-7.622	4.3545e-96	1.5643e-93	putative auxin-binding protein 2 [Prunus salicina]
comp10080_c0	794	207.864	88.864	1.226	3.6064e-07	7.1052e-06	predicted protein [Populus trichocarpa]
comp10083_c0	1573	173.89	72.4624	1.2629	1.4586e-06	2.6182e-05	predicted protein [Populus trichocarpa]
comp10086_c0	3750	56.3052	178.92	-1.668	4.7419e-23	3.2547e-21	conserved hypothetical protein [Ricinus communis]
comp10096_c0	1398	212.071	69.1001	1.6178	4.4292e-12	1.5107e-10	PREDICTED: peroxidase 31-like [Vitis vinifera]
comp10103_c0	1897	42.9698	4.70535	3.1909	1.2229e-07	2.5921e-06	HB-1 [Malus x domestica]
comp10104_c0	1121	41.1705	1.7477	4.5581	1.5021e-09	3.9458e-08	predicted protein [Populus trichocarpa]
comp10107_c0	1497	29.4226	4.70266	2.6454	9.9755e-05	0.0012486	PREDICTED: uncharacterized protein LOC100809523 [Glycine max]
comp10111_c0	1913	179.316	517.905	-1.5302	6.0718e-58	1.1745e-55	chloroplast ferritin [Malus x domestica]
comp10116_c0	3056	122.559	25.6778	2.2549	1.6721e-12	5.9602e-11	predicted protein [Populus trichocarpa]
comp10125_c0	2314	1394.96	323.454	2.1086	8.5335e-113	3.7468e-110	trans-cinnamate 4-monooxygenase [Prunus avium]
comp10128_c0	965	60.0296	6.04974	3.3107	1.7556e-10	5.0742e-09	unknown [Lotus japonicus]
comp10128_c1	549	24.2483	2.28546	3.4073	3.8216e-05	0.00052697	unnamed protein product [Vitis vinifera]
comp10129_c0	1996	131.136	21.3757	2.617	3.5193e-16	1.6117e-14	hypothetical protein [Citrus unshiu]
comp10136_c0	3171	275.414	76.0923	1.8558	2.7335e-19	1.5337e-17	predicted protein [Populus trichocarpa]
comp10148_c0	2515	31.5394	160.068	-2.3435	1.0154e-28	8.8048e-27	predicted protein [Populus trichocarpa]
comp10149_c0	2515	101.393	38.4495	1.3989	3.771e-05	0.00052025	PREDICTED: beta-1,4-mannosyl-glycoprotein 4-beta-N-acetylglucosaminyltransferase [Vitis vinifera]
comp10150_c1	1018	49.0025	4.83979	3.3398	6.9277e-09	1.6988e-07	PREDICTED: ethylene-responsive transcription factor ERF024-like [Vitis vinifera]
comp10151_c0	1438	48.3495	8.56105	2.4976	1.6699e-06	2.9628e-05	5-methyltetrahydrofolate:homocysteine methyltransferase, putative [Ricinus communis]
comp10153_c1	1159	33.3386	5.24311	2.6687	3.0857e-05	0.00043569	Calcium-dependent protein kinase [Medicago truncatula]
comp10160_c0	3236	50.7996	115.613	-1.1864	5.1764e-11	1.5752e-09	Glycosyltransferase QUASIMODO1, putative [Ricinus communis]
comp10167_c0	1945	323.111	15.4604	4.3854	7.5098e-63	1.6229e-60	PREDICTED: probable protein phosphatase 2C 24 [Vitis vinifera]
comp10170_c0	1957	148.597	496.404	-1.7401	1.0506e-63	2.4016e-61	PREDICTED: ribulose bisphosphate carboxylase/oxygenase activase 2, chloroplastic isoform 1 [Vitis vinifera]
comp10171_c0	2037	203.622	18.0148	3.4986	1.1126e-33	1.1526e-31	CAMTA domain class transcription factor [Malus x domestica]
comp10180_c0	609	37.9954	5.51199	2.7852	4.7031e-06	7.7435e-05	--
comp10185_c0	1456	51.225	2.4199	4.4038	2.5335e-11	8.0273e-10	Benzoate carboxyl methyltransferase, putative [Ricinus communis]
comp10187_c0	1101	16.9339	45.5747	-1.4283	4.6479e-06	7.6663e-05	unknown [Lotus japonicus]
comp10189_c0	723	105.523	43.9614	1.2632	0.0001744	0.0020704	predicted protein [Populus trichocarpa]
comp10194_c0	670	8.36111	49.4734	-2.5649	1.1963e-10	3.5204e-09	predicted protein [Populus trichocarpa]
comp10203_c0	1796	330.09	78.6775	2.0688	3.2955e-27	2.705e-25	PREDICTED: serine/threonine-protein kinase HT1-like [Vitis vinifera]
comp10204_c0	2443	85.9353	18.0148	2.2541	3.4304e-09	8.7213e-08	conserved hypothetical protein [Ricinus communis]
comp10223_c0	1777	70.9139	22.0479	1.6854	3.1059e-05	0.00043789	F-box/LRR-repeat protein, putative [Ricinus communis]
comp10228_c0	1387	58.2103	16.4015	1.8274	4.6902e-05	0.00063379	unknown [Medicago truncatula]
comp10230_c0	549	79.9068	27.8288	1.5217	6.4364e-05	0.0008478	--
comp10238_c0	2315	93.4539	23.84	1.9709	3.4735e-08	7.8883e-07	predicted protein [Populus trichocarpa]
comp10241_c0	2042	50.4842	110.522	-1.1304	4.2607e-10	1.2014e-08	predicted protein [Populus trichocarpa]
comp10242_c0	1563	117.334	1775.15	-3.9192	0	0	putative allergen Pru p 1.02 [Prunus dulcis x Prunus persica]
comp10261_c0	2398	132.719	53.8413	1.3016	1.3303e-05	0.00020286	predicted protein [Populus trichocarpa]
comp10265_c0	1106	58.097	3.89872	3.8974	1.1193e-11	3.6381e-10	arabinogalactan protein 16 [Arabidopsis thaliana]
comp10271_c0	829	291.038	106.744	1.447	4.5297e-13	1.6864e-11	predicted protein [Populus trichocarpa]
comp10273_c0	988	76.9751	11.1584	2.7863	7.1622e-11	2.1464e-09	PREDICTED: EG45-like domain containing protein-like isoform 3 [Vitis vinifera]
comp10284_c0	1988	127.543	45.7065	1.4805	9.2077e-07	1.7163e-05	PREDICTED: putative E3 ubiquitin-protein ligase XBAT31 isoform 1 [Vitis vinifera]
comp10285_c0	2236	2734.94	772.641	1.8236	6.45e-171	4.1492e-168	S-adenosylmethionine decarboxylase [Malus x domestica]
comp10286_c0	1336	15.2405	39.0934	-1.359	3.711e-05	0.000513	unknown [Medicago truncatula]
comp10287_c0	1797	440.129	1024.69	-1.2192	9.0663e-88	2.9161e-85	PREDICTED: bifunctional polymyxin resistance protein ArnA [Vitis vinifera]
comp10296_c0	427	5.50352	34.3061	-2.64	5.6304e-08	1.2479e-06	predicted protein [Populus trichocarpa]
comp10296_c1	1478	13.9705	92.6282	-2.7291	1.4444e-19	8.3066e-18	hypothetical protein VITISV_011425 [Vitis vinifera]
comp10298_c0	2240	805.307	352.228	1.193	2.9747e-22	1.9732e-20	6-phosphogluconate dehydrogenase, putative [Ricinus communis]
comp10311_c0	1488	138.701	8.46964	4.0335	1.9563e-26	1.5505e-24	PREDICTED: probable xyloglucan endotransglucosylase/hydrolase protein 23-like [Vitis vinifera]
comp10316_c0	2276	113.245	36.2984	1.6415	2.8783e-07	5.7651e-06	PREDICTED: probable glycerol kinase isoform 1 [Vitis vinifera]
comp10326_c0	971	189.871	83.352	1.1877	2.8022e-06	4.8144e-05	putative allergen Pru du 4.02 [Prunus dulcis x Prunus persica]
comp10329_c0	711	36.0904	175.176	-2.2791	1.6613e-30	1.5578e-28	predicted protein [Populus trichocarpa]
comp10332_c0	1881	90.1254	21.6446	2.0579	1.9091e-08	4.4451e-07	transferase, transferring glycosyl groups, putative [Ricinus communis]
comp10340_c0	2612	32.4919	119.801	-1.8825	6.2295e-18	3.2512e-16	PREDICTED: uncharacterized protein LOC100245954 isoform 1 [Vitis vinifera]
comp10341_c0	1281	354.659	26.2693	3.755	3.1726e-61	6.5983e-59	PREDICTED: bidirectional sugar transporter SWEET1-like [Glycine max]
comp10342_c0	1941	356.035	54.5821	2.7055	5.4052e-43	7.1197e-41	cytochrome P450, putative [Ricinus communis]
comp10343_c0	693	7.93776	65.7405	-3.05	1.6498e-15	7.1639e-14	unknown [Medicago truncatula]
comp10346_c0	2560	118.431	16.6704	2.8287	3.2454e-16	1.4937e-14	PREDICTED: cation/H(+) antiporter 18 [Vitis vinifera]
comp10351_c0	806	3.59845	97.7369	-4.7635	1.6659e-27	1.3755e-25	AP2 domain class transcription factor [Malus x domestica]
comp10353_c0	3724	43.1814	274.259	-2.6671	1.18e-53	2.0274e-51	PREDICTED: glycine dehydrogenase [decarboxylating], mitochondrial-like [Glycine max]
comp10356_c0	1084	24.8717	82.8169	-1.7354	6.345e-12	2.1171e-10	aquaporin TIP2 [Malus prunifolia]
comp10367_c0	2299	98.8516	16.6704	2.568	2.8238e-12	9.8127e-11	PREDICTED: MATE efflux family protein 6 isoform 2 [Vitis vinifera]
comp10370_c0	753	153.465	11.024	3.7992	9.6819e-28	8.1155e-26	cystatin [Malus x domestica]
comp10371_c0	1292	996.489	111.852	3.1553	2.1097e-141	1.2416e-138	PREDICTED: 21 kDa protein [Vitis vinifera]
comp10372_c0	2115	122.03	26.0811	2.2262	3.0983e-12	1.0713e-10	WRKY domain class transcription factor [Malus x domestica]
comp10374_c0	913	231.965	115.887	1.0012	3.0001e-05	0.00042513	unknown [Lotus japonicus]
comp10375_c0	1806	93.5598	30.7865	1.6036	5.1596e-06	8.4201e-05	PREDICTED: xaa-Pro dipeptidase-like [Vitis vinifera]
comp10377_c0	1037	111.553	7.12525	3.9686	2.5471e-21	1.5976e-19	conserved hypothetical protein [Ricinus communis]
comp10384_c0	2230	9.52532	27.4241	-1.5256	0.00022798	0.0026286	PREDICTED: glycerol-3-phosphate dehydrogenase 1 [NAD(P)+]-like [Glycine max]
comp10385_c0	2064	90.0661	27.8288	1.6944	2.3763e-06	4.1107e-05	PREDICTED: probable serine/threonine-protein kinase RLCKVII-like [Glycine max]
comp10398_c0	2483	3.70429	58.8828	-3.9906	2.785e-16	1.2882e-14	PREDICTED: protein HOTHEAD isoform 1 [Vitis vinifera]
comp10442_c0	3471	99.1691	30.1143	1.7194	5.146e-07	9.9125e-06	PREDICTED: uncharacterized membrane protein yjcL [Vitis vinifera]
comp10463_c0	3569	14.6055	45.1714	-1.6289	9.3919e-07	1.7459e-05	PREDICTED: isoleucyl-tRNA synthetase-like [Glycine max]
comp10503_c0	2930	19.7915	54.0443	-1.4493	4.946e-07	9.5539e-06	wd40 protein, putative [Ricinus communis]
comp10506_c0	2119	137.588	61.5729	1.16	0.0001061	0.0013232	predicted protein [Populus trichocarpa]
comp10507_c0	1055	1.27004	16.8452	-3.7294	1.6869e-05	0.00025141	--
comp10518_c0	1595	92.7131	22.1824	2.0634	1.1114e-08	2.6616e-07	PREDICTED: E3 ubiquitin-protein ligase PUB23-like [Vitis vinifera]
comp10522_c0	1934	706.99	106.879	2.7257	2.0426e-84	6.0752e-82	calcium antiporter 1 [Malus x domestica]
comp10539_c0	1585	19.474	42.8107	-1.1364	9.7023e-05	0.0012199	PREDICTED: uncharacterized protein LOC100243049 [Vitis vinifera]
comp10541_c0	1539	7.27523	163.104	-4.4867	4.2621e-44	5.8654e-42	predicted protein [Populus trichocarpa]
comp10555_c0	1619	4.65682	27.4026	-2.5569	1.7003e-06	3.0109e-05	PREDICTED: phytosulfokine receptor 1-like [Glycine max]
comp10577_c0	2730	124.041	27.6944	2.1632	6.4042e-12	2.1343e-10	transferase, transferring glycosyl groups, putative [Ricinus communis]
comp10594_c0	2415	145.523	57.6742	1.3352	2.7028e-06	4.6523e-05	amino acid/peptide transporter [Prunus dulcis]
comp10635_c0	828	27.6234	0.672193	5.3609	2.9367e-07	5.8693e-06	hypothetical protein MTR_2g026420 [Medicago truncatula]
comp10636_c0	2231	171.881	39.3932	2.1254	1.5591e-15	6.7917e-14	predicted protein [Populus trichocarpa]
comp10662_c0	1429	97.4451	30.9209	1.656	1.5803e-06	2.8219e-05	predicted protein [Populus trichocarpa]
comp10672_c0	2880	249.352	120.457	1.0497	4.1288e-06	6.8633e-05	PREDICTED: probable pectin methyltransferase QUA2 [Vitis vinifera]
comp10684_c0	2224	72.5014	16.2671	2.1561	1.6189e-07	3.3493e-06	PREDICTED: lipase [Vitis vinifera]
comp10693_c0	2949	150.181	25.2745	2.571	6.7987e-18	3.5217e-16	C2H2L domain class transcription factor [Malus x domestica]
comp10711_c0	648	5.92686	38.7183	-2.7077	5.5077e-09	1.3639e-07	OHP, putative [Ricinus communis]
comp10715_c0	1129	85.2431	32.963	1.3707	0.00021884	0.0025349	PREDICTED: ras-related protein RABC1 isoform 1 [Vitis vinifera]
comp10722_c0	3034	206.392	611.34	-1.5666	8.2248e-70	2.1876e-67	predicted protein [Populus trichocarpa]
comp10763_c0	2716	154.348	49.339	1.6454	1.9192e-09	5.0035e-08	PREDICTED: putative receptor protein kinase ZmPK1-like [Vitis vinifera]
comp10790_c0	2322	279.626	135.649	1.0436	1.2981e-06	2.3515e-05	citrate synthase [Prunus persica]
comp10801_c0	1282	17.5848	0.941071	4.2239	0.00011615	0.0014362	--
comp10831_c0	1511	23.0724	3.49541	2.7226	0.00044171	0.0047357	predicted protein [Populus trichocarpa]
comp10850_c0	1510	49.0025	428.029	-3.1268	1.7022e-93	5.8857e-91	PREDICTED: probable fructose-bisphosphate aldolase 2, chloroplastic-like [Glycine max]
comp10853_c0	916	118.617	22.5857	2.3928	3.6221e-13	1.3613e-11	unnamed protein product [Vitis vinifera]
comp10863_c0	1327	42.8639	0.806632	5.7317	1.26e-10	3.6921e-09	Serine/threonine-protein kinase PBS1, putative [Ricinus communis]
comp10868_c0	1464	99.2845	37.5084	1.4044	4.2208e-05	0.00057712	PREDICTED: zinc transporter 6, chloroplastic [Vitis vinifera]
comp10891_c0	1328	38.7363	83.8897	-1.1148	6.7856e-08	1.4908e-06	PREDICTED: isoaspartyl peptidase/L-asparaginase 1 [Vitis vinifera]
comp10892_c0	1156	4.23347	27.4255	-2.6956	9.6648e-07	1.7906e-05	predicted protein [Populus trichocarpa]
comp10899_c0	2651	55.0352	126.233	-1.1977	5.2802e-12	1.7812e-10	PREDICTED: zinc finger protein NUTCRACKER-like [Glycine max]
comp10910_c0	2239	10.2662	28.6408	-1.4802	0.00021229	0.0024694	PREDICTED: uncharacterized protein LOC100248200 [Vitis vinifera]
comp10913_c0	378	0	18.8214	-5.2343	1.583e-06	2.8251e-05	--
comp10917_c0	549	0.317511	82.4136	-8.0199	1.4375e-20	8.7775e-19	PREDICTED: photosystem I reaction center subunit psaK, chloroplastic [Vitis vinifera]
comp10919_c0	1977	33.0211	2.55433	3.6924	5.7691e-07	1.1083e-05	ethylene response factor 3 [Malus x domestica]
comp10951_c0	2159	24.025	71.1181	-1.5657	1.7313e-09	4.5307e-08	PREDICTED: MORN repeat-containing protein 1-like [Vitis vinifera]
comp10960_c0	1907	219.929	76.3612	1.5261	2.9397e-11	9.2405e-10	uncharacterized protein LOC100499981 [Glycine max]
comp10962_c0	1300	17.6748	1.34439	3.7167	0.00024428	0.0027875	predicted protein [Populus trichocarpa]
comp10976_c0	1145	10.4778	59.4179	-2.5036	2.9071e-12	1.0089e-10	YABBY domain class transcription factor [Malus x domestica]
comp10992_c0	3845	23.8133	0.941071	4.6613	3.7331e-06	6.247e-05	PREDICTED: uncharacterized protein LOC100267909 [Vitis vinifera]
comp11009_c0	1934	17.0397	44.0959	-1.3717	1.0634e-05	0.00016479	PREDICTED: uncharacterized protein LOC100265690 [Vitis vinifera]
comp11011_c0	2717	28.7876	57.9431	-1.0092	2.2753e-05	0.00033108	predicted protein [Populus trichocarpa]
comp11026_c1	2179	18.0981	121.936	-2.7522	2.0372e-25	1.5304e-23	PREDICTED: BTB/POZ domain-containing protein At5g67385-like isoform 1 [Vitis vinifera]
comp11042_c0	824	1.58755	15.1916	-3.2584	8.8454e-05	0.0011249	PREDICTED: ferredoxin-1-like [Vitis vinifera]
comp11051_c0	1304	5.71519	34.2819	-2.5846	7.5063e-08	1.6323e-06	unknown [Populus trichocarpa x Populus deltoides]
comp11203_c0	1049	11.1129	68.2948	-2.6195	2.2401e-14	9.1934e-13	hypothetical protein [Pyrus x bretschneideri]
comp11215_c0	718	1.11975	14.9213	-3.7361	5.0873e-05	0.00068245	predicted protein [Populus trichocarpa]
comp11246_c0	2109	55.8448	12.2339	2.1905	3.2112e-06	5.4627e-05	PREDICTED: probable protein phosphatase 2C 43 [Vitis vinifera]
comp11378_c0	1916	9.20781	27.1566	-1.5604	0.00020421	0.0023848	PREDICTED: NADH dehydrogenase C1, chloroplastic/mitochondrial-like [Vitis vinifera]
comp11390_c0	1609	73.3449	20.1658	1.8628	3.3339e-06	5.6472e-05	l-lactate dehydrogenase, putative [Ricinus communis]
comp11395_c0	2224	0.740858	11.8306	-3.9972	0.00024351	0.0027822	HIPL1 protein precursor, putative [Ricinus communis]
comp11661_c0	974	0.952532	41.676	-5.4513	8.8318e-13	3.206e-11	predicted protein [Populus trichocarpa]
comp11767_c0	784	17.8621	46.7847	-1.3891	4.9126e-06	8.0454e-05	30S ribosomal protein S17, putative [Ricinus communis]
comp11817_c0	2257	0.211674	12.5028	-5.8843	9.4809e-05	0.0011964	Indole-3-acetic acid-amido synthetase GH3.5, putative [Ricinus communis]
comp11823_c0	1641	36.8323	2.57181	3.8401	7.7596e-08	1.6821e-06	PREDICTED: RING-H2 finger protein ATL54 [Vitis vinifera]
comp11848_c0	3012	40.4297	96.3925	-1.2535	6.1488e-10	1.7042e-08	unnamed protein product [Vitis vinifera]
comp11849_c0	2352	20.1429	106.88	-2.4077	3.5758e-20	2.1271e-18	UDP-glycosyltransferase 89B2 [Stevia rebaudiana]
comp11938_c0	1837	21.2732	49.6079	-1.2215	1.2248e-05	0.00018801	PREDICTED: protochlorophyllide-dependent translocon component 52, chloroplastic-like [Vitis vinifera]
comp11978_c0	1055	40.943	6.72193	2.6067	5.5313e-06	8.9737e-05	PREDICTED: uncharacterized protein LOC100815424 [Glycine max]
comp12040_c0	637	0.423347	17.2082	-5.3451	4.3828e-06	7.263e-05	PREDICTED: uncharacterized protein LOC100255126 isoform 2 [Vitis vinifera]
comp12058_c0	967	30.7985	5.37755	2.5178	0.00012051	0.0014816	predicted protein [Populus trichocarpa]
comp12214_c0	1366	16.8281	1.20995	3.7979	0.00030144	0.0033744	conserved hypothetical protein [Ricinus communis]
comp12241_c0	3234	138.204	63.6191	1.1193	0.00020045	0.0023464	PREDICTED: oxysterol-binding protein-related protein 1D-like [Vitis vinifera]
comp12268_c0	2432	27.6234	56.1093	-1.0223	2.6745e-05	0.00038271	PREDICTED: probable N(2),N(2)-dimethylguanosine tRNA methyltransferase 2 [Vitis vinifera]
comp12307_c0	2495	21.6966	58.2173	-1.424	2.3697e-07	4.8163e-06	GTP-binding protein typa/bipa, putative [Ricinus communis]
comp12362_c0	1620	2.32841	27.6944	-3.5722	5.0289e-08	1.1209e-06	electron transporter, putative [Ricinus communis]
comp12374_c0	1087	5.92686	23.2579	-1.9724	9.847e-05	0.0012347	predicted protein [Populus trichocarpa]
comp12428_c0	738	12.5946	49.2046	-1.966	1.5586e-08	3.6723e-07	copper transporter [Populus trichocarpa]
comp12458_c0	561	23.2841	0	5.5413	2.2838e-06	3.9606e-05	PREDICTED: uncharacterized protein LOC100853790 [Vitis vinifera]
comp12496_c0	1405	46.3565	12.6372	1.8751	0.00020086	0.0023502	6-phosphogluconolactonase, putative [Ricinus communis]
comp12630_c0	1534	41.1991	10.2173	2.0116	0.00019365	0.0022748	predicted protein [Populus trichocarpa]
comp12713_c0	2686	40.9589	4.03316	3.3442	1.1604e-07	2.4691e-06	PREDICTED: inter-alpha-trypsin inhibitor heavy chain H3 [Vitis vinifera]
comp12855_c0	951	21.1748	1.07551	4.2993	2.0871e-05	0.00030464	dehydratiion responsive element binding protein 1 like protein [Prunus avium]
comp12907_c0	2332	28.286	65.4716	-1.2108	5.7735e-07	1.1083e-05	unnamed protein product [Vitis vinifera]
comp12929_c0	844	0.423347	10.4029	-4.619	0.00041234	0.0044571	predicted protein [Populus trichocarpa]
comp13069_c0	999	11.7479	44.4992	-1.9214	1.0688e-07	2.2777e-06	PREDICTED: 30S ribosomal protein S20, chloroplastic [Vitis vinifera]
comp13070_c0	3679	30.063	60.2299	-1.0025	1.6902e-05	0.00025176	PREDICTED: UPF0202 protein At1g10490 [Vitis vinifera]
comp13107_c0	3643	95.4659	10.3518	3.2051	2.684e-15	1.1582e-13	PREDICTED: uncharacterized protein LOC100262676 [Vitis vinifera]
comp13139_c0	1482	41.488	83.8857	-1.0157	3.1241e-07	6.2079e-06	PREDICTED: probable ribose-5-phosphate isomerase [Vitis vinifera]
comp13255_c0	1792	18.3098	40.6005	-1.1489	0.00013357	0.0016307	alanine-glyoxylate aminotransferase, putative [Ricinus communis]
comp13285_c0	919	12.4887	58.7363	-2.2336	4.5946e-11	1.409e-09	conserved hypothetical protein [Ricinus communis]
comp13396_c0	1994	120.78	42.8416	1.4953	1.3972e-06	2.5194e-05	choline/ethanolamine kinase, putative [Ricinus communis]
comp13525_c0	480	21.0615	0	5.3965	7.4211e-06	0.0001175	PREDICTED: uncharacterized protein LOC100266089 [Vitis vinifera]
comp13637_c0	2012	32.3861	150.168	-2.2131	1.0648e-25	8.0796e-24	conserved hypothetical protein [Ricinus communis]
comp13642_c0	977	182.147	29.7109	2.616	7.4253e-22	4.8101e-20	UDP-D-glucuronic acid 4-epimerase [Gossypium hirsutum]
comp13642_c1	983	163.869	26.9939	2.6018	1.1031e-19	6.3966e-18	UDP-glucuronate 5-epimerase, putative [Ricinus communis]
comp13648_c0	2501	9.20781	28.6354	-1.6369	9.0436e-05	0.0011459	conserved hypothetical protein [Ricinus communis]
comp13665_c0	923	118.773	39.3905	1.5923	3.3979e-07	6.7184e-06	conserved hypothetical protein [Ricinus communis]
comp13699_c0	334	14.1821	0.672193	4.3991	0.00044964	0.0048077	--
comp13719_c0	1673	290.946	4.30204	6.0796	2.6664e-63	5.9964e-61	PREDICTED: IAA-amino acid hydrolase ILR1-like [Vitis vinifera]
comp13729_c0	675	90.9117	29.5765	1.62	5.6626e-06	9.1652e-05	profilin [Malus x domestica]
comp13781_c0	696	35.5622	160.251	-2.1719	7.5317e-27	6.0562e-25	plasma intrinsic protein 2 [Eriobotrya japonica]
comp13781_c1	351	14.1821	53.2861	-1.9097	6.7362e-09	1.657e-07	aquaporin [Manihot esculenta]
comp13790_c0	1815	154.31	71.6693	1.1064	0.00010747	0.0013379	PREDICTED: la-related protein 6-like [Vitis vinifera]
comp13800_c0	705	49.4258	132.153	-1.4189	7.822e-15	3.2782e-13	PREDICTED: uncharacterized protein LOC100853006 [Vitis vinifera]
comp13801_c0	1922	26.5651	2.95765	3.167	3.4483e-05	0.00048173	PREDICTED: probable glucan 1,3-beta-glucosidase A-like [Vitis vinifera]
comp13802_c0	2124	170.928	61.8458	1.4666	1.8429e-08	4.3127e-07	AP2 domain class transcription factor [Malus x domestica]
comp13817_c0	2265	17.7933	87.248	-2.2938	4.4217e-16	2.0117e-14	PREDICTED: uncharacterized protein LOC100254358 [Vitis vinifera]
comp13818_c0	1572	229.345	37.71	2.6045	6.0759e-27	4.9142e-25	Avr9/Cf-9 rapidly elicited protein [Medicago truncatula]
comp13827_c0	1423	141.511	66.0094	1.1002	0.00023066	0.0026518	predicted protein [Populus trichocarpa]
comp13835_c0	1307	188.919	31.9964	2.5618	5.3287e-22	3.4764e-20	predicted protein [Populus trichocarpa]
comp13836_c0	1624	65.9353	155.01	-1.2332	7.6756e-15	3.2218e-13	predicted protein [Populus trichocarpa]
comp13851_c0	403	14.923	44.2303	-1.5675	2.0195e-06	3.5378e-05	unknown [Glycine max]
comp13851_c1	979	42.6523	127.967	-1.5851	4.2275e-16	1.9296e-14	unnamed protein product [Thellungiella halophila]
comp13861_c0	854	0.211674	39.525	-7.5448	4.2833e-11	1.3164e-09	acyl-CoA oxidase, putative [Ricinus communis]
comp13861_c1	369	0.317511	13.5783	-5.4184	4.5074e-05	0.00061147	acyl-CoA oxidase 5, partial [Prunus persica]
comp13865_c0	1795	16.9339	37.6428	-1.1525	0.00022908	0.0026382	plastid DNA-binding protein [Prunus x yedoensis]
comp13914_c0	3128	219.411	66.2783	1.727	6.4029e-14	2.5266e-12	predicted protein [Populus trichocarpa]
comp13923_c0	1326	7.72609	27.1566	-1.8135	5.6214e-05	0.0007472	PREDICTED: uncharacterized protein ycf36 [Vitis vinifera]
comp13926_c0	2408	43.0756	91.5527	-1.0877	2.7155e-08	6.2466e-07	PREDICTED: D-xylose-proton symporter-like 3, chloroplastic-like [Glycine max]
comp13955_c0	796	28.4701	60.9088	-1.0972	5.1973e-06	8.4766e-05	PREDICTED: shaggy-related protein kinase eta-like [Vitis vinifera]
comp13955_c1	846	26.7767	53.7755	-1.006	4.6344e-05	0.00062655	PREDICTED: shaggy-related protein kinase eta-like [Vitis vinifera]
comp13957_c0	1059	95.0415	37.6428	1.3362	0.00014771	0.001778	uncharacterized protein LOC100306250 [Glycine max]
comp13963_c0	2237	21.6966	51.49	-1.2468	6.5518e-06	0.00010488	hypothetical protein VITISV_037194 [Vitis vinifera]
comp13974_c0	1401	116.355	51.7454	1.169	0.00032049	0.0035674	PREDICTED: uncharacterized protein ywbO [Vitis vinifera]
comp13984_c0	1515	158.544	61.4385	1.3677	4.9402e-07	9.5492e-06	predicted protein [Populus trichocarpa]
comp14010_c0	1512	58.4622	16.536	1.8219	4.7407e-05	0.00063959	Acid phosphatase 1 precursor, putative [Ricinus communis]
comp14012_c0	1068	46.2888	131.212	-1.5032	1.2809e-15	5.6421e-14	histone H1 [Populus trichocarpa]
comp14016_c0	2224	149.236	3.89872	5.2585	1.432e-32	1.43e-30	PREDICTED: pentatricopeptide repeat-containing protein At5g66520-like [Vitis vinifera]
comp14045_c0	1205	122.47	20.7748	2.5595	8.6222e-15	3.6082e-13	predicted protein [Populus trichocarpa]
comp14082_c0	1664	51.3309	11.8306	2.1173	1.4063e-05	0.00021326	protein with unknown function [Ricinus communis]
comp14083_c0	2080	11.6421	32.803	-1.4945	6.7414e-05	0.00088418	PREDICTED: NADPH-dependent thioredoxin reductase 3-like [Vitis vinifera]
comp14086_c0	2278	267.523	24.8712	3.4271	7.7366e-43	1.0142e-40	Pectinesterase-3 precursor, putative [Ricinus communis]
comp14095_c0	902	119.384	45.978	1.3766	1.1097e-05	0.00017138	unnamed protein product [Vitis vinifera]
comp14112_c0	1490	91.8632	20.7036	2.1496	4.0456e-09	1.0201e-07	conserved hypothetical protein [Ricinus communis]
comp14118_c0	1523	96.8397	31.0553	1.6408	2.1058e-06	3.6774e-05	predicted protein [Populus trichocarpa]
comp14129_c0	2883	573.594	223.572	1.3593	2.0583e-21	1.3028e-19	RecName: Full=Aldehyde dehydrogenase family 7 member A1; AltName: Full=Antiquitin-1; AltName: Full=Matured fruit 60 kDa protein; Short=MF-60
comp14132_c0	2235	506.248	226.798	1.1584	1.1348e-13	4.4149e-12	PREDICTED: formate dehydrogenase, mitochondrial [Vitis vinifera]
comp14147_c0	1557	901.663	4.57091	7.624	2.8606e-181	2.1386e-178	conserved hypothetical protein [Ricinus communis]
comp14163_c0	2101	852.684	289.812	1.5569	9.8905e-41	1.2379e-38	predicted protein [Populus trichocarpa]
comp14172_c0	519	83.5053	33.0733	1.3362	0.00037487	0.0040969	--
comp14172_c1	857	231.341	104.997	1.1397	8.6797e-07	1.6244e-05	--
comp14176_c0	2395	24.0112	67.4869	-1.4909	1.139e-08	2.7255e-07	unknown [Populus trichocarpa]
comp14197_c0	945	14.4996	38.9872	-1.427	2.2964e-05	0.00033379	T4.9 [Malus x robusta]
comp14199_c0	1355	1041.78	2434.11	-1.2243	6.2342e-207	5.7481e-204	unnamed protein product [Vitis vinifera]
comp14214_c0	765	109.831	36.0296	1.608	7.3369e-07	1.3853e-05	--
comp14219_c0	882	4.33931	232.762	-5.7452	7.7378e-64	1.7836e-61	putative proline-rich cell wall protein [Prunus dulcis]
comp14233_c0	1415	14.289	59.3117	-2.0534	2.1909e-10	6.2867e-09	alcohol dehydrogenase, putative [Ricinus communis]
comp14251_c0	2212	494.997	237.694	1.0583	5.4701e-11	1.6591e-09	predicted protein [Populus trichocarpa]
comp14256_c0	1957	423.625	196.551	1.1079	1.2882e-10	3.7707e-09	unknown [Lotus japonicus]
comp14260_c0	2508	21.1674	69.5048	-1.7153	3.9539e-10	1.1183e-08	PREDICTED: uncharacterized sodium-dependent transporter yocS-like [Vitis vinifera]
comp14263_c0	795	32.3861	361.307	-3.4798	5.8382e-85	1.7553e-82	--
comp14265_c0	3235	538.625	72.328	2.8967	6.2689e-70	1.6835e-67	soluble acid invertase [Pyrus pyrifolia var. culta]
comp14267_c0	1274	1046.21	73.6724	3.8279	7.0402e-180	5.1247e-177	RecName: Full=EG45-like domain containing protein; AltName: Full=Blight-associated protein p12; AltName: Full=Plant natriuretic peptide; Short=PNP; Flags: Precursor
comp14271_c0	1661	30.1635	156.083	-2.3714	2.4372e-28	2.0807e-26	PREDICTED: pathogenesis-related genes transcriptional activator PTI6 [Vitis vinifera]
comp14277_c1	2062	1207.89	366.897	1.719	9.3794e-69	2.4023e-66	conserved hypothetical protein [Ricinus communis]
comp14287_c0	2646	60.3281	20.3002	1.5713	0.0003347	0.0037018	predicted protein [Populus trichocarpa]
comp14289_c0	1963	9.31364	26.8877	-1.5295	0.00025741	0.0029217	predicted protein [Populus trichocarpa]
comp14290_c0	1894	1028.77	440.937	1.2223	1.5771e-29	1.4445e-27	PREDICTED: cathepsin B-like isoform 1 [Vitis vinifera]
comp14296_c0	2526	729.85	38.7183	4.2365	2.1168e-136	1.171e-133	PREDICTED: probable inositol oxygenase [Vitis vinifera]
comp14305_c0	1277	612.073	135.904	2.1711	6.6812e-53	1.1066e-50	--
comp14314_c0	978	732.945	2148.35	-1.5515	4.5916e-238	5.292e-235	--
comp14320_c0	1718	13.653	33.6097	-1.2997	0.00019226	0.0022629	PREDICTED: uncharacterized protein LOC100256147 [Vitis vinifera]
comp14327_c0	1055	22.6491	0.806632	4.8114	5.4155e-06	8.8117e-05	--
comp14327_c1	917	19.474	2.15102	3.1785	0.00038037	0.0041521	PREDICTED: RING-H2 finger protein ATL72 [Vitis vinifera]
comp14339_c1	449	161.738	53.9045	1.5852	3.1251e-09	7.9819e-08	--
comp14348_c0	838	949.012	3.49541	8.0848	8.0735e-184	6.3806e-181	protein RSI-1 precursor [Solanum lycopersicum]
comp14352_c0	1608	605.418	105.264	2.5239	2.1146e-65	5.0424e-63	unknown [Medicago truncatula]
comp14355_c0	833	134.306	480.601	-1.8393	2.2936e-65	5.4224e-63	PREDICTED: ferredoxin-1, chloroplastic-like [Vitis vinifera]
comp14360_c0	1680	1105.66	367.824	1.5878	2.4967e-54	4.3988e-52	dihydrokaempferol 4-reductase [Prunus avium]
comp14379_c0	3627	1192.35	487.052	1.2917	2.4903e-38	2.9188e-36	high molecular weight heat shock protein [Malus x domestica]
comp14382_c1	771	4.76266	32.3997	-2.7661	7.3806e-08	1.61e-06	2-methyl-6-phytylbenzoquinone methyltranferase [Arachis hypogaea]
comp14386_c0	1256	624.327	225.209	1.471	3.9344e-27	3.2103e-25	temperature-induced lipocalin [Prunus persica]
comp14393_c0	1177	1012.76	484.379	1.0641	3.4771e-21	2.1662e-19	predicted protein [Populus trichocarpa]
comp14398_c0	907	515.008	179.064	1.5241	2.9065e-24	2.0828e-22	--
comp14404_c0	2071	1833.77	485.067	1.9186	5.4331e-126	2.7324e-123	phosphoethanolamine N-methyltransferase [Pyrus betulifolia]
comp14406_c0	1063	533.985	262.525	1.0243	6.6698e-11	2.001e-09	PREDICTED: polyadenylate-binding protein-interacting protein 2 [Vitis vinifera]
comp14414_c0	1426	859.608	4592.19	-2.4174	0	0	xyloglucan endotransglucosylase/hydrolase 2 [Rosa x borboniana]
comp14415_c0	930	190.083	413.937	-1.1228	2.2317e-33	2.2695e-31	--
comp14419_c0	1581	115.093	51.1391	1.1703	0.00033929	0.0037495	Beta-expansin 1a precursor, putative [Ricinus communis]
comp14432_c0	1757	157.16	38.0461	2.0464	1.5064e-13	5.7793e-12	unknown [Populus trichocarpa]
comp14453_c0	2031	5.29184	115.887	-4.4528	9.3086e-32	9.0984e-30	RecName: Full=Elongation factor Tu, chloroplastic; Short=EF-Tu; Flags: Precursor
comp14469_c0	1332	270.297	119.113	1.1822	2.7167e-08	6.2466e-07	3-ketoacyl-CoA thiolase B, putative [Ricinus communis]
comp14478_c0	1651	234.495	79.3202	1.5638	1.9506e-12	6.9174e-11	predicted protein [Populus trichocarpa]
comp14479_c0	1486	124.733	1.34439	6.5358	5.4445e-28	4.6197e-26	predicted protein [Populus trichocarpa]
comp14480_c0	2458	421.929	137.008	1.6227	1.1863e-22	7.9644e-21	PREDICTED: uncharacterized protein LOC100252199 [Vitis vinifera]
comp14483_c0	1006	3.17511	17.0737	-2.4269	0.00022382	0.002586	Beta-1,3-galactosyltransferase sqv-2, putative [Ricinus communis]
comp14514_c1	1318	113.653	42.0833	1.4333	7.5385e-06	0.00011922	PREDICTED: CBL-interacting serine/threonine-protein kinase 25-like isoform 1 [Vitis vinifera]
comp14516_c0	987	0.529184	62.3795	-6.8812	1.7238e-17	8.733e-16	unknown [Medicago truncatula]
comp14517_c0	596	90.9149	36.0296	1.3353	0.0002081	0.0024247	kinase, putative [Ricinus communis]
comp14517_c1	2843	321.931	150.573	1.0963	3.1922e-08	7.2794e-07	FERONIA receptor-like kinase precursor [Glycine max]
comp14535_c0	1010	154.649	68.4293	1.1763	2.9234e-05	0.00041555	RecName: Full=Cyanate hydratase; Short=Cyanase; AltName: Full=Cyanate hydrolase; AltName: Full=Cyanate lyase
comp14536_c0	1180	7.83193	33.3408	-2.0898	1.5789e-06	2.8213e-05	PREDICTED: uncharacterized protein LOC100255332 [Vitis vinifera]
comp14547_c0	2005	256.443	115.362	1.1525	1.5167e-07	3.1496e-06	protein transporter, putative [Ricinus communis]
comp14551_c0	1316	207.415	3.09209	6.0678	1.2164e-45	1.6994e-43	PREDICTED: short-chain dehydrogenase TIC 32, chloroplastic [Vitis vinifera]
comp14557_c1	1399	114.91	22.989	2.3215	2.7104e-12	9.4663e-11	PREDICTED: uncharacterized protein LOC100799960 [Glycine max]
comp14600_c0	852	156.215	42.2016	1.8882	6.5215e-12	2.1682e-10	conserved hypothetical protein [Ricinus communis]
comp14606_c0	2348	459.861	147.053	1.6449	3.6935e-25	2.7317e-23	S-adenosylmethionine decarboxylase [Malus x domestica]
comp14614_c0	379	86.7862	4.9702	4.1261	2.0783e-17	1.0491e-15	actin [Linum usitatissimum]
comp14614_c1	916	284.885	11.5617	4.623	2.2912e-57	4.4011e-55	actin 2, partial [Eriobotrya japonica]
comp14614_c2	382	93.5323	8.24916	3.5031	2.3444e-16	1.0917e-14	unknown [Medicago truncatula]
comp14616_c0	738	105.848	5.10867	4.3729	1.0872e-21	6.9613e-20	--
comp14625_c0	1567	260.209	119.176	1.1266	2.693e-07	5.4097e-06	RecName: Full=NADH dehydrogenase [ubiquinone] iron-sulfur protein 7, mitochondrial; Flags: Precursor
comp14640_c0	1328	2.32841	32.3997	-3.7986	2.0162e-09	5.2412e-08	--
comp14659_c0	1812	2.64592	58.2119	-4.4595	9.327e-17	4.4791e-15	PREDICTED: zinc finger protein CONSTANS-LIKE 16 [Vitis vinifera]
comp14678_c0	1934	265.617	14.2505	4.2203	1.0716e-50	1.7234e-48	cytochrome P450, putative [Ricinus communis]
comp14690_c0	2552	230.446	106.341	1.1157	1.7275e-06	3.0553e-05	conserved hypothetical protein [Ricinus communis]
comp14722_c0	3107	19.6867	43.8324	-1.1548	6.8753e-05	0.00089962	BZIP domain class transcription factor [Malus x domestica]
comp14745_c0	2473	46.2507	8.20076	2.4956	2.8418e-06	4.8764e-05	PREDICTED: U-box domain-containing protein 19-like [Vitis vinifera]
comp14783_c0	1684	35.1315	2.68877	3.7077	2.3927e-07	4.8452e-06	PREDICTED: glutamate dehydrogenase 2-like [Glycine max]
comp14818_c0	1586	29.6343	102.577	-1.7914	7.3565e-15	3.0925e-13	PREDICTED: 30S ribosomal protein S1, chloroplastic [Vitis vinifera]
comp14826_c0	1497	0.846695	86.3069	-6.6715	6.7657e-24	4.7863e-22	PREDICTED: uncharacterized protein LOC100252479 [Vitis vinifera]
comp14848_c0	2296	120.168	40.3316	1.5751	3.886e-07	7.6215e-06	predicted protein [Populus trichocarpa]
comp14877_c0	1922	98.2166	33.0504	1.5713	4.7263e-06	7.7729e-05	JHL20J20.11 [Jatropha curcas]
comp14889_c0	1823	41.3812	117.903	-1.5106	2.9465e-14	1.1968e-12	unnamed protein product [Vitis vinifera]
comp14953_c0	951	9.83965	34.5507	-1.812	5.5813e-06	9.0413e-05	50S ribosomal protein L21, putative [Ricinus communis]
comp14974_c0	2958	140.753	62.9173	1.1616	8.5898e-05	0.0010949	putative type-b response regulator (sensor histidine kinase) [Malus x domestica]
comp14989_c0	1182	53.8593	1.47883	5.1867	1.0546e-12	3.7982e-11	AP2 domain class transcription factor [Malus x domestica]
comp15011_c1	2547	12.5935	31.1898	-1.3084	0.00031107	0.0034681	predicted protein [Populus trichocarpa]
comp15025_c0	1655	45.6157	130.065	-1.5116	1.3908e-15	6.1065e-14	predicted protein [Populus trichocarpa]
comp15026_c0	1981	5.50352	86.1752	-3.9688	4.785e-23	3.2762e-21	PREDICTED: beta-glucosidase 44 [Vitis vinifera]
comp15047_c0	2711	16.3984	42.0793	-1.3596	1.8658e-05	0.00027541	conserved hypothetical protein [Ricinus communis]
comp15068_c0	1461	272.31	128.117	1.0878	4.7361e-07	9.174e-06	conserved hypothetical protein [Ricinus communis]
comp15069_c0	2048	26.3534	2.4199	3.445	1.5785e-05	0.00023652	PREDICTED: uncharacterized protein LOC100259819 [Vitis vinifera]
comp15098_c0	778	20.8499	50.2196	-1.2682	6.952e-06	0.00011071	putative chaperon P13.9 [Castanea sativa]
comp15101_c0	948	83.2936	9.94846	3.0657	6.1879e-13	2.2883e-11	PREDICTED: uncharacterized protein LOC100245494 [Vitis vinifera]
comp15115_c0	2077	53.871	15.1916	1.8262	9.0956e-05	0.0011515	PREDICTED: dof zinc finger protein DOF5.2-like [Vitis vinifera]
comp15120_c0	2061	42.1093	145.463	-1.7884	2.1499e-20	1.2984e-18	PREDICTED: uncharacterized protein LOC100256605 [Vitis vinifera]
comp15153_c0	3842	45.8274	156.79	-1.7746	1.0844e-21	6.9593e-20	unnamed protein product [Vitis vinifera]
comp15168_c2	2989	428.142	165.092	1.3748	9.4575e-17	4.5338e-15	PREDICTED: lanC-like protein 2 [Vitis vinifera]
comp15170_c0	2506	22.1199	45.1727	-1.0301	0.00015403	0.0018476	PREDICTED: probable Xaa-Pro aminopeptidase P-like [Vitis vinifera]
comp15171_c0	1671	80.8795	29.4421	1.4579	0.00012014	0.0014783	DOF domain class transcription factor [Malus x domestica]
comp15176_c0	2015	1.37588	105.809	-6.265	1.6268e-29	1.4851e-27	hypothetical protein VITISV_015543 [Vitis vinifera]
comp15177_c0	2366	164.365	22.5857	2.8634	3.2207e-22	2.1313e-20	PREDICTED: uncharacterized protein LOC100248374 [Vitis vinifera]
comp15190_c0	2271	41.3822	2.4199	4.096	5.0378e-09	1.2543e-07	protein binding protein, putative [Ricinus communis]
comp15228_c0	1906	13.4413	36.0161	-1.422	4.8784e-05	0.00065633	PREDICTED: uncharacterized protein LOC100261348 [Vitis vinifera]
comp15234_c0	862	144.578	297.243	-1.0398	1.6549e-22	1.1057e-20	unknown [Lotus japonicus]
comp15247_c0	1610	47.9441	118.396	-1.3042	2.3344e-12	8.2361e-11	ethylene responsive factor, partial [Prunus persica]
comp15257_c1	1046	71.7235	23.3923	1.6164	5.7598e-05	0.00076451	cellulose synthase catalytic subunit [Gossypium hirsutum]
comp15257_c2	942	51.3309	14.5879	1.8151	0.00014541	0.0017526	Cellulose synthase A catalytic subunit 6 [UDP-forming], putative [Ricinus communis]
comp15296_c0	982	22.2257	2.82321	2.9768	0.00026023	0.0029488	predicted protein [Populus trichocarpa]
comp15304_c1	1922	99.275	25.2745	1.9737	1.2548e-08	2.9845e-07	PREDICTED: extended synaptotagmin-2 isoform 1 [Vitis vinifera]
comp15339_c0	1300	113.08	38.4374	1.5568	1.1442e-06	2.0995e-05	PREDICTED: PPPDE peptidase domain-containing protein 2-like isoform 2 [Vitis vinifera]
comp15341_c0	2139	29.5285	0.941071	4.9717	1.6794e-07	3.4616e-06	PREDICTED: vegetative incompatibility protein HET-E-1-like [Vitis vinifera]
comp15374_c0	771	55.6702	7.12525	2.9659	8.0797e-09	1.9674e-07	--
comp15379_c0	3044	12.3829	112.123	-3.1787	4.6029e-26	3.5966e-24	ATP binding protein, putative [Ricinus communis]
comp15380_c0	1226	10.2662	45.7105	-2.1546	1.1497e-08	2.7463e-07	PREDICTED: uncharacterized protein At1g01500-like [Vitis vinifera]
comp15394_c0	3791	40.1122	156.84	-1.9672	5.5463e-24	3.9337e-22	LRR receptor-like protein kinase m1&apos; [Malus x domestica]
comp15404_c1	591	21.4214	2.5019	3.098	0.00024066	0.002753	--
comp15413_c0	1050	16.6164	164.283	-3.3055	2.2117e-38	2.6033e-36	photosystem I subunit XI [Nicotiana attenuata]
comp15416_c0	2893	25.93	53.9099	-1.0559	2.7467e-05	0.00039224	predicted protein [Populus trichocarpa]
comp15431_c0	1346	93.4539	36.4329	1.359	0.00012609	0.0015439	2-oxoacid-dependent dioxygenase [Prunus mume]
comp15433_c0	2475	159.708	57.002	1.4864	3.4978e-08	7.9357e-07	skip-2, putative [Ricinus communis]
comp15438_c0	2039	25.4008	97.6025	-1.942	2.48e-15	1.0735e-13	PREDICTED: callose synthase 3-like [Vitis vinifera]
comp15470_c0	1114	59.6899	3.09209	4.2708	1.0155e-12	3.6624e-11	PREDICTED: phospholipase D alpha 1-like [Vitis vinifera]
comp15470_c1	572	22.1199	1.34439	4.0403	2.1233e-05	0.00030977	unnamed protein product [Vitis vinifera]
comp15470_c2	1299	40.8414	2.4199	4.077	6.7394e-09	1.657e-07	phospholipase D [Jatropha curcas]
comp15487_c0	2474	11.1129	46.3854	-2.0614	1.8637e-08	4.3576e-07	PREDICTED: uncharacterized protein LOC100268024 isoform 1 [Vitis vinifera]
comp15497_c0	1687	2.0363	56.069	-4.7832	1.8113e-16	8.5643e-15	PREDICTED: tryptophan aminotransferase-related protein 4-like [Vitis vinifera]
comp15498_c0	2878	13.3354	198.871	-3.8985	1.4594e-50	2.3334e-48	pseudo-response regulator 5 [Castanea sativa]
comp15537_c0	889	99.3099	4.1676	4.5746	5.6072e-21	3.4621e-19	predicted protein [Populus trichocarpa]
comp15559_c0	1787	0.423347	13.5783	-5.0033	4.7424e-05	0.00063959	PREDICTED: polygalacturonase At1g48100-like [Vitis vinifera]
comp15563_c0	1058	64.4483	18.687	1.7861	2.739e-05	0.00039134	uncharacterized protein LOC100819975 [Glycine max]
comp15564_c0	2511	78.4241	165.103	-1.074	1.2548e-13	4.861e-12	pectin methylesterase 1 [Pyrus communis]
comp15569_c0	1538	85.3119	3.22653	4.7247	1.5397e-18	8.2858e-17	expansin [Prunus cerasus]
comp15574_c0	1140	5.08017	49.7423	-3.2915	1.0938e-12	3.9294e-11	JHL07K02.5 [Jatropha curcas]
comp15584_c0	997	89.3157	35.2229	1.3424	0.00021753	0.0025208	eukaryotic initiation factor 4A, partial [Anthurium andraeanum]
comp15585_c0	703	33.4444	6.18418	2.4351	9.2143e-05	0.001166	predicted protein [Populus trichocarpa]
comp15593_c0	2578	42.0172	10.8895	1.948	0.00025113	0.0028562	transcription factor, putative [Ricinus communis]
comp15610_c0	1788	75.885	26.6215	1.5112	0.00011029	0.001368	hypothetical protein VITISV_011672 [Vitis vinifera]
comp15614_c0	2224	20.6382	90.7461	-2.1365	1.1671e-15	5.1489e-14	NAD dependent epimerase/dehydratase, putative [Ricinus communis]
comp15637_c0	3864	48.0499	313.99	-2.7081	6.1702e-62	1.293e-59	predicted protein [Populus trichocarpa]
comp15640_c0	1898	157.168	59.6908	1.3967	3.0189e-07	6.0119e-06	PREDICTED: E3 ubiquitin-protein ligase ATL6-like [Glycine max]
comp15653_c0	1299	47.9494	120.054	-1.3241	1.0579e-12	3.8052e-11	PREDICTED: ribulose-phosphate 3-epimerase, chloroplastic-like [Glycine max]
comp15661_c0	785	31.6473	65.0939	-1.0404	4.8984e-06	8.027e-05	PREDICTED: H/ACA ribonucleoprotein complex subunit 2-like protein [Vitis vinifera]
comp15671_c0	1128	89.538	27.8288	1.6859	2.8402e-06	4.8764e-05	PREDICTED: uncharacterized protein LOC100790691 [Glycine max]
comp15681_c0	2074	106.688	32.9375	1.6956	2.7635e-07	5.5392e-06	outward-rectifying potassium channel KCO1 [Eucalyptus camaldulensis]
comp15694_c0	1128	29.846	5.10867	2.5465	0.00013566	0.0016495	PREDICTED: calmodulin-like protein 3-like [Vitis vinifera]
comp15716_c0	501	0.317511	21.1069	-6.0548	4.2129e-07	8.2182e-06	acyl-CoA oxidase 5, partial [Prunus persica]
comp15716_c1	388	0.635021	20.3002	-4.9985	6.5697e-07	1.2515e-05	acyl-CoA oxidase 5, partial [Prunus persica]
comp15716_c2	376	0.529184	18.8214	-5.1525	1.6064e-06	2.8595e-05	acyl-CoA oxidase 5, partial [Prunus persica]
comp15717_c0	2409	23.9191	56.1954	-1.2323	2.8996e-06	4.9591e-05	COL domain class transcription factor [Malus x domestica]
comp15719_c0	2749	155.573	74.6162	1.06	0.00023005	0.002647	PREDICTED: cycloartenol Synthase isoform 1 [Vitis vinifera]
comp15721_c2	1552	14.0763	40.3316	-1.5186	8.2535e-06	0.00012972	50S ribosomal protein L9 [Arabidopsis thaliana]
comp15730_c0	2542	133.46	55.8673	1.2563	2.7319e-05	0.00039053	--
comp15736_c0	1314	29.1644	69.7723	-1.2584	1.326e-07	2.7914e-06	PREDICTED: uncharacterized protein LOC100783725 [Glycine max]
comp15747_c0	1597	0.846695	20.838	-4.6212	5.7545e-07	1.1069e-05	PREDICTED: AP2/ERF and B3 domain-containing transcription repressor TEM1-like [Vitis vinifera]
comp15751_c0	815	12.5946	103.114	-3.0334	2.389e-23	1.6562e-21	uncharacterized protein LOC100306223 [Glycine max]
comp15754_c0	6430	31.2219	76.6314	-1.2954	1.9073e-08	4.4446e-07	PREDICTED: protein RRP5 homolog [Vitis vinifera]
comp15766_c0	3255	117.691	47.9086	1.2966	4.4367e-05	0.00060247	predicted protein [Populus trichocarpa]
comp15767_c0	2324	117.156	52.0278	1.1711	0.00029672	0.003327	PREDICTED: mitogen-activated protein kinase 9-like [Vitis vinifera]
comp15773_c0	972	1.79923	87.5196	-5.6042	4.0381e-25	2.9707e-23	hypothetical protein POPTRDRAFT_712066 [Populus trichocarpa]
comp15795_c0	2528	82.3485	30.9209	1.4132	0.00017367	0.0020636	ethylene response factor 4 [Malus x domestica]
comp15826_c0	3589	35.032	81.7387	-1.2223	1.9582e-08	4.5517e-07	predicted protein [Populus trichocarpa]
comp15842_c0	3866	450.139	132.422	1.7652	5.6163e-28	4.7508e-26	calcium-dependent calmodulin-independent protein kinase [Malus hupehensis]
comp15890_c0	561	0.211674	19.3592	-6.515	1.6208e-06	2.8794e-05	--
comp15894_c0	601	35.032	4.43648	2.9812	4.4526e-06	7.3662e-05	predicted protein [Populus trichocarpa]
comp15908_c0	1329	21.4849	0.403316	5.7353	5.2672e-06	8.5804e-05	unnamed protein product [Vitis vinifera]
comp15917_c0	2032	8.14944	41.8104	-2.3591	1.197e-08	2.8542e-07	PREDICTED: probable nitrite transporter At1g68570-like [Glycine max]
comp15920_c0	1054	32.0686	118.443	-1.885	9.0762e-18	4.6492e-16	PREDICTED: cytochrome b6-f complex iron-sulfur subunit, chloroplastic-like [Glycine max]
comp15945_c1	1274	33.2349	134.842	-2.0205	2.2457e-21	1.415e-19	predicted protein [Populus trichocarpa]
comp15983_c0	1908	0.740858	20.1658	-4.7666	7.9659e-07	1.4969e-05	PREDICTED: probable glycosyltransferase At5g03795 [Vitis vinifera]
comp16226_c0	2343	194.145	8.46964	4.5187	3.6635e-39	4.4251e-37	PREDICTED: monocopper oxidase-like protein SKU5-like [Vitis vinifera]
comp16321_c0	1934	278.668	128.12	1.1211	1.2176e-07	2.5828e-06	conserved hypothetical protein [Ricinus communis]
comp16334_c0	2182	94.4065	37.9117	1.3162	0.00019968	0.0023384	PREDICTED: uncharacterized protein LOC100254401 [Vitis vinifera]
comp16335_c0	1949	13.653	32.3997	-1.2468	0.00034936	0.0038455	hypothetical protein VITISV_005276 [Vitis vinifera]
comp16403_c0	1034	0.740858	11.965	-4.0135	0.00022145	0.0025619	PREDICTED: uncharacterized protein LOC100241760 [Vitis vinifera]
comp16501_c0	1616	126.364	48.8012	1.3726	6.5755e-06	0.0001052	WRKY domain class transcription factor [Malus x domestica]
comp16512_c0	1623	12.9121	35.8951	-1.4751	3.4947e-05	0.00048674	predicted protein [Populus trichocarpa]
comp16634_c0	2124	5.60935	20.5691	-1.8746	0.00036073	0.0039549	PREDICTED: inorganic phosphate transporter 2-1, chloroplastic-like [Vitis vinifera]
comp16706_c0	445	0	14.7883	-4.8864	2.261e-05	0.00032917	--
comp16817_c0	408	0.529184	30.7865	-5.8624	8.9546e-10	2.4303e-08	--
comp16881_c0	1771	0.529184	14.7883	-4.8045	2.3305e-05	0.00033839	PREDICTED: cytochrome P450 71A1-like [Vitis vinifera]
comp16917_c0	795	14.3938	33.3408	-1.2118	0.00035859	0.0039361	PREDICTED: 50S ribosomal protein L18, chloroplastic isoform 1 [Vitis vinifera]
comp17009_c0	1785	0.740858	11.5617	-3.964	0.00029454	0.0033051	conserved hypothetical protein [Ricinus communis]
comp17060_c0	2912	1.48172	18.0148	-3.6038	1.0474e-05	0.0001625	PREDICTED: sucrose synthase 2-like [Glycine max]
comp17138_c0	1112	0.105837	10.4889	-6.6309	0.00043425	0.0046666	unnamed protein product [Vitis vinifera]
comp17233_c0	1141	17.0397	0.268877	5.9858	4.8349e-05	0.00065175	predicted protein [Populus trichocarpa]
comp17246_c1	4494	2.22257	28.0977	-3.6601	3.2316e-08	7.3571e-07	hypothetical protein RCOM_0708150 [Ricinus communis]
comp17443_c0	1837	10.4778	31.4587	-1.5861	5.501e-05	0.00073261	PREDICTED: aldehyde dehydrogenase family 3 member I1, chloroplastic-like [Glycine max]
comp17467_c0	1045	118.856	37.374	1.6691	9.1586e-08	1.9684e-06	predicted protein [Populus trichocarpa]
comp17739_c0	3535	13.3354	0.403316	5.0472	0.00042081	0.0045362	hypothetical protein [Beta vulgaris subsp. vulgaris]
comp17768_c0	1826	59.7978	7.12525	3.0691	1.0514e-09	2.8346e-08	predicted protein [Populus trichocarpa]
comp17903_c0	1579	175.053	18.687	3.2277	6.1594e-27	4.9672e-25	AP2 domain class transcription factor [Malus x domestica]
comp17940_c0	1120	98.7458	29.7109	1.7327	4.4971e-07	8.7602e-06	phosphoenolpyruvate carboxylase [Malus x domestica]
comp17940_c2	1141	143.515	40.0627	1.8409	1.2407e-10	3.6472e-09	phosphoenolpyruvate carboxylase [Malus x domestica]
comp17965_c0	1086	2.22257	17.477	-2.9752	4.73e-05	0.00063873	PREDICTED: rubredoxin-like [Vitis vinifera]
comp18061_c0	1901	0.952532	31.7275	-5.0578	4.8858e-10	1.3707e-08	PREDICTED: uncharacterized protein LOC100853647 [Vitis vinifera]
comp18068_c0	978	1.69339	13.7154	-3.0178	0.00029036	0.0032609	hypothetical protein VITISV_026987 [Vitis vinifera]
comp18068_c1	3246	15.1347	92.0488	-2.6045	9.3073e-19	5.058e-17	transferase, transferring glycosyl groups, putative [Ricinus communis]
comp18116_c0	3692	11.8537	98.8124	-3.0594	1.4209e-22	9.5163e-21	PREDICTED: squamosa promoter-binding-like protein 12-like [Vitis vinifera]
comp18122_c0	1029	37.5721	95.1853	-1.3411	1.6787e-10	4.8674e-09	unknown [Medicago truncatula]
comp18122_c1	1170	28.9993	75.5949	-1.3823	6.9942e-09	1.7136e-07	phosphoglycerate kinase, putative [Ricinus communis]
comp18169_c0	802	0.211674	13.5783	-6.0033	4.884e-05	0.00065676	conserved hypothetical protein [Ricinus communis]
comp18190_c0	1067	47.7282	3.89872	3.6138	2.6912e-09	6.9118e-08	ARF domain class transcription factor [Malus x domestica]
comp18358_c0	2609	10.7954	33.7441	-1.6442	2.0424e-05	0.0002986	multidrug resistance protein 1, 2, putative [Ricinus communis]
comp18399_c0	2727	14.4996	53.7755	-1.8909	6.8668e-09	1.6869e-07	PREDICTED: WRKY transcription factor 44-like [Vitis vinifera]
comp18433_c0	1383	0.423347	11.8306	-4.8045	0.00015434	0.0018489	PREDICTED: squamosa promoter-binding-like protein 6-like [Vitis vinifera]
comp18461_c0	1207	26.3587	0.806632	5.0302	7.2375e-07	1.3693e-05	PREDICTED: uncharacterized protein LOC100254448 [Vitis vinifera]
comp18465_c0	1451	1.37588	13.9816	-3.3451	0.00014816	0.0017819	--
comp18550_c0	649	0.105837	15.4604	-7.1906	2.8138e-05	0.00040099	PREDICTED: acyl carrier protein 4, chloroplastic [Vitis vinifera]
comp18603_c0	991	0.635021	17.7405	-4.8041	3.5924e-06	6.0334e-05	PREDICTED: oxygen-evolving enhancer protein 3-1, chloroplastic [Vitis vinifera]
comp18612_c1	2727	7.51442	23.1235	-1.6216	0.00046512	0.0049578	putative NBS-LRR type disease resistance protein [Prunus persica]
comp18618_c0	3112	569.556	229.686	1.3102	9.9073e-20	5.7572e-18	receptor-like protein kinase [Nicotiana tabacum]
comp18628_c0	2152	47.8383	8.06632	2.5682	1.1724e-06	2.142e-05	ser/thr protein kinase [Malus x domestica]
comp18629_c0	1892	18.2738	60.0941	-1.7174	5.8538e-09	1.4457e-07	unnamed protein product [Vitis vinifera]
comp18640_c0	674	20.2148	62.2451	-1.6225	9.2252e-09	2.2345e-07	beta-galactosidase protein 2 [Prunus persica]
comp18640_c1	2803	170.995	458.362	-1.4225	1.3268e-47	1.9626e-45	beta-galactosidase protein 2 [Prunus persica]
comp18646_c0	1141	25.7184	3.76428	2.7724	0.00017354	0.0020629	cyclin-dependent protein kinase, putative [Ricinus communis]
comp18651_c0	1120	60.4434	132.63	-1.1338	7.2912e-12	2.4038e-10	--
comp18652_c0	1854	403.044	32.2653	3.6429	1.7933e-67	4.4689e-65	endo-1,3-beta-glucanase [Pyrus pyrifolia]
comp18672_c0	1015	263.322	125.162	1.073	1.1286e-06	2.0744e-05	unknown [Lotus japonicus]
comp18683_c0	910	172.509	11.6962	3.8826	1.5719e-31	1.5256e-29	PREDICTED: probable pectinesterase/pectinesterase inhibitor 7-like [Glycine max]
comp18683_c1	1601	357.589	25.14	3.8302	8.9941e-63	1.9286e-60	Pectinesterase-2 precursor, putative [Ricinus communis]
comp18687_c0	1916	142.411	26.7533	2.4123	1.1182e-15	4.9409e-14	protein phosphatase 2C [Prunus avium]
comp18723_c0	865	38.8421	350.865	-3.1752	8.2603e-78	2.3079e-75	GAST-like gene product [Fragaria x ananassa]
comp18760_c0	1588	5.71519	116.962	-4.3551	8.1699e-32	8.0138e-30	glyceraldehyde-3-phosphate dehydrogenase B [Pyrus x bretschneideri]
comp18769_c0	4216	306.927	934.084	-1.6057	1.5782e-108	6.6142e-106	predicted protein [Populus trichocarpa]
comp18819_c0	2138	383.236	97.6025	1.9732	4.9926e-29	4.4548e-27	s-adenosylmethionine synthetase, putative [Ricinus communis]
comp18821_c0	1427	293.809	128.959	1.188	5.5676e-09	1.3763e-07	alpha-soluble NSF attachment protein [Gossypium hirsutum]
comp18831_c0	3357	367.66	73.9413	2.3139	1.0086e-35	1.1116e-33	RecName: Full=Pectinesterase/pectinesterase inhibitor PPE8B; Includes: RecName: Full=Pectinesterase inhibitor PPE8B; AltName: Full=Pectin methylesterase inhibitor PPE8B; Includes: RecName: Full=Pectinesterase PPE8B; Short=PE PPE8B; AltName: Full=Pectin methylesterase PPE8B; Flags: Precursor
comp18836_c0	2584	223.099	94.1071	1.2453	7.9297e-08	1.7163e-06	hypothetical protein RCOM_0852460 [Ricinus communis]
comp18864_c0	1165	38.3129	392.943	-3.3584	3.2063e-90	1.0558e-87	conserved hypothetical protein [Ricinus communis]
comp18891_c0	2465	322.068	119.65	1.4285	5.8307e-14	2.3106e-12	GID1c [Malus x domestica]
comp18907_c0	2511	51.0091	148.017	-1.5369	8.0861e-18	4.1574e-16	calmodulin binding protein, putative [Ricinus communis]
comp18917_c0	1752	121.712	8.5987	3.8232	1.8813e-22	1.254e-20	PREDICTED: probable isoaspartyl peptidase/L-asparaginase 2-like [Glycine max]
comp18918_c0	2488	40.6414	174.905	-2.1055	2.5166e-28	2.1419e-26	conserved hypothetical protein [Ricinus communis]
comp18951_c0	3157	20.0032	2.4199	3.0472	0.00044161	0.0047357	NBS-LRR type disease resistance protein [Malus x domestica]
comp18975_c0	1766	10.9012	72.0591	-2.7247	1.5138e-15	6.615e-14	predicted protein [Populus trichocarpa]
comp19000_c0	797	69.429	187.573	-1.4338	1.2514e-20	7.6924e-19	hypothetical protein ARALYDRAFT_483796 [Arabidopsis lyrata subsp. lyrata]
comp19000_c1	1446	76.7328	211.194	-1.4607	1.7862e-23	1.2445e-21	unnamed protein product [Vitis vinifera]
comp19009_c0	2095	28.9993	59.4138	-1.0348	1.3518e-05	0.00020563	predicted protein [Populus trichocarpa]
comp19014_c0	2144	277.603	108.089	1.3608	3.6455e-11	1.1343e-09	PREDICTED: citrate synthase, glyoxysomal [Vitis vinifera]
comp19016_c0	3445	10.0545	31.9964	-1.6701	2.868e-05	0.00040809	polyribonucleotide nucleotidyltransferase, putative [Ricinus communis]
comp19024_c0	1651	0	20.1658	-5.3338	6.6537e-07	1.2667e-05	putative plastidic glutamine synthetase [Crataegus crus-galli]
comp19026_c0	902	22.7549	61.9803	-1.4456	7.5571e-08	1.6421e-06	predicted protein [Populus trichocarpa]
comp19036_c0	2720	58.8453	1.07551	5.7738	4.707e-14	1.8897e-12	cellulose synthase-like protein CslE [Nicotiana tabacum]
comp19073_c0	1064	128.38	1718.06	-3.7423	0	0	RecName: Full=Ribulose bisphosphate carboxylase small chain, chloroplastic; Short=RuBisCO small subunit; Flags: Precursor
comp19076_c0	1070	4.12764	203.263	-5.6219	4.4821e-56	8.2653e-54	hypothetical protein POPTRDRAFT_831063 [Populus trichocarpa]
comp19083_c0	1039	827.766	362.58	1.1909	9.6904e-23	6.5537e-21	chalcone flavonone isomerase [Prunus persica]
comp19089_c1	4135	441.071	126.403	1.803	1.7792e-28	1.538e-26	circadian clock-associated FKF1 [Glycine max]
comp19120_c0	1633	5.08017	25.0056	-2.2993	1.3283e-05	0.00020266	protein phosphatase, putative [Ricinus communis]
comp19122_c0	1074	384.917	182.569	1.0761	3.4823e-09	8.8452e-08	PREDICTED: zinc finger A20 and AN1 domain-containing stress-associated protein 8 isoform 1 [Vitis vinifera]
comp19131_c0	1174	4.23347	59.7015	-3.8179	3.6212e-16	1.6556e-14	PREDICTED: chlorophyll a-b binding protein 13, chloroplastic-like [Vitis vinifera]
comp19137_c0	1452	132.605	29.1073	2.1877	7.5792e-13	2.7694e-11	unnamed protein product [Vitis vinifera]
comp19140_c0	3086	34.8203	75.8153	-1.1226	2.5925e-07	5.2229e-06	predicted protein [Populus trichocarpa]
comp19148_c0	1327	401.818	191.856	1.0665	2.4186e-09	6.2348e-08	--
comp19157_c0	3902	44.3456	167.779	-1.9197	6.0072e-25	4.3728e-23	predicted protein [Populus trichocarpa]
comp19165_c0	704	555.224	26.2155	4.4046	6.0397e-107	2.4935e-104	conserved hypothetical protein [Ricinus communis]
comp19190_c0	1132	477.122	159.166	1.5838	2.7394e-24	1.9682e-22	--
comp19197_c0	230	879.148	315.802	1.4771	7.8404e-38	9.0364e-36	--
comp19203_c0	3614	549.831	155.609	1.8211	1.0597e-35	1.1632e-33	ethylene responsive factor, partial [Prunus persica]
comp19208_c0	2034	1326.06	322.108	2.0415	8.8525e-102	3.4488e-99	conserved hypothetical protein [Ricinus communis]
comp19237_c0	2685	1463.54	80.6444	4.1817	5.4833e-269	7.2225e-266	ARF domain class transcription factor [Malus x domestica]
comp19244_c0	1170	15.0288	54.8564	-1.8679	6.0691e-09	1.4962e-07	PREDICTED: uncharacterized protein LOC100266950 [Vitis vinifera]
comp19250_c0	486	209.453	2.01658	6.6986	1.2092e-45	1.6978e-43	expansin [Prunus armeniaca]
comp19255_c0	796	19.5925	1.61326	3.6022	0.00014124	0.0017061	--
comp19262_c0	1662	43.7942	89.4017	-1.0296	1.0235e-07	2.1878e-06	Nudix hydrolase [Medicago truncatula]
comp19281_c0	742	219.235	36.0296	2.6052	7.758e-26	5.961e-24	unknown [Lotus japonicus]
comp19284_c0	2120	634.11	228.008	1.4756	1.0617e-27	8.8189e-26	flavonoid 3&apos;-monooxygenase [Prunus avium]
comp19303_c0	1345	330.078	146.693	1.17	1.3044e-09	3.4526e-08	glutathione peroxidase, putative [Ricinus communis]
comp19305_c0	1031	19.1565	46.2469	-1.2715	1.5596e-05	0.00023394	unknown [Populus trichocarpa x Populus deltoides]
comp19307_c0	1597	11.2187	35.0925	-1.6453	1.3866e-05	0.00021039	PREDICTED: axial regulator YABBY 1 [Vitis vinifera]
comp19308_c0	1795	370.118	160.559	1.2049	2.862e-11	9.0165e-10	PREDICTED: LOW QUALITY PROTEIN: aldehyde dehydrogenase family 2 member B4, mitochondrial-like [Glycine max]
comp19311_c0	2613	201.137	84.6964	1.2478	3.2317e-07	6.4035e-06	PREDICTED: probable receptor-like protein kinase At2g42960 [Vitis vinifera]
comp19322_c0	1786	414.314	135.471	1.6127	5.0606e-22	3.3171e-20	predicted protein [Populus trichocarpa]
comp19329_c0	873	21.0488	0.403316	5.7057	6.6143e-06	0.00010563	PREDICTED: uncharacterized protein LOC100258992 [Vitis vinifera]
comp19332_c0	1403	196.11	95.1732	1.043	5.1165e-05	0.00068603	conserved hypothetical protein [Ricinus communis]
comp19343_c0	2247	83.4979	26.8877	1.6348	1.1413e-05	0.00017578	hypothetical protein VITISV_021146 [Vitis vinifera]
comp19356_c0	1864	553.727	50.4145	3.4573	1.7039e-87	5.4174e-85	PREDICTED: putative UDP-rhamnose:rhamnosyltransferase 1 [Vitis vinifera]
comp19357_c0	1422	52.62	2.15102	4.6125	7.0686e-12	2.3332e-10	Serine carboxypeptidase [Prunus mume]
comp19361_c1	5339	891.36	110.989	3.0056	9.5882e-120	4.5727e-117	predicted protein [Populus trichocarpa]
comp19363_c0	809	0.105837	49.6697	-8.8744	6.8434e-12	2.267e-10	--
comp19368_c0	1306	324.093	121.401	1.4166	8.1135e-14	3.1699e-12	COR413-PM2, putative [Ricinus communis]
comp19385_c0	1262	10.9012	34.6852	-1.6698	1.327e-05	0.00020257	PREDICTED: RING finger protein 126 [Vitis vinifera]
comp19400_c0	1887	246.297	14.6538	4.0711	6.0633e-46	8.6009e-44	uncharacterized protein [Arabidopsis thaliana]
comp19424_c0	544	92.9248	6.18418	3.9094	8.0566e-18	4.15e-16	--
comp19429_c0	1813	457.944	210.266	1.123	1.0673e-11	3.4775e-10	PREDICTED: altered inheritance of mitochondria protein 32 [Vitis vinifera]
comp19430_c0	1212	9.73699	41.4071	-2.0883	8.8741e-08	1.9088e-06	PREDICTED: thylakoid membrane protein slr0575 [Vitis vinifera]
comp19431_c0	2062	580.461	249.595	1.2176	3.2641e-17	1.622e-15	multidrug resistance pump, putative [Ricinus communis]
comp19436_c0	4741	3.06927	26.3459	-3.1016	3.9038e-07	7.6367e-06	predicted protein [Populus trichocarpa]
comp19444_c0	3621	25.4337	0.268877	6.5636	7.384e-07	1.3932e-05	conserved hypothetical protein [Ricinus communis]
comp19468_c0	916	22.7549	56.3298	-1.3077	1.2689e-06	2.3031e-05	predicted protein [Populus trichocarpa]
comp19471_c0	2355	175.902	17.477	3.3312	5.943e-28	5.0118e-26	PREDICTED: proline dehydrogenase 2, mitochondrial-like [Glycine max]
comp19472_c0	2006	7.72609	52.8344	-2.7737	5.9842e-12	2.0089e-10	protein with unknown function [Ricinus communis]
comp19481_c1	2051	113.448	29.8454	1.9264	2.5613e-09	6.5905e-08	conserved hypothetical protein [Ricinus communis]
comp19494_c1	2302	70.5635	1.47883	5.5764	1.8184e-16	8.5833e-15	JHL06B08.8 [Jatropha curcas]
comp19529_c0	3257	315.904	121.211	1.382	7.0011e-13	2.5684e-11	lipoxygenase [Sesbania rostrata]
comp19531_c0	1412	98.6167	38.3164	1.3639	7.6895e-05	0.00099393	PREDICTED: DCN1-like protein 4 isoform 2 [Vitis vinifera]
comp19545_c0	2810	72.8941	14.9227	2.2883	3.6464e-08	8.2539e-07	trehalose-6-phosphate synthase, putative [Ricinus communis]
comp19566_c0	1748	6.13854	24.6023	-2.0028	5.4204e-05	0.00072306	endo-1,4-beta-mannosidase protein 2 [Prunus persica]
comp19568_c0	1781	119.386	27.8288	2.101	4.6703e-11	1.4306e-09	PREDICTED: E3 ubiquitin-protein ligase RING1-like [Glycine max]
comp19575_c0	1410	104.99	6.72193	3.9652	3.8019e-20	2.2519e-18	PREDICTED: uncharacterized protein LOC100263249 [Vitis vinifera]
comp19582_c0	1152	46.2877	111.987	-1.2746	1.6723e-11	5.3726e-10	PREDICTED: uncharacterized protein LOC100778751 [Glycine max]
comp19584_c0	1272	127.533	56.3298	1.1789	0.00014162	0.0017099	predicted protein [Populus trichocarpa]
comp19586_c0	932	51.1192	6.72193	2.9269	4.2302e-08	9.5054e-07	predicted protein [Populus trichocarpa]
comp19599_c0	1345	35.4553	94.7793	-1.4186	4.7144e-11	1.4425e-09	anthocyanidin reductase [Prunus avium]
comp19603_c1	1890	147.725	29.8454	2.3073	3.0098e-15	1.2928e-13	PREDICTED: 3-ketoacyl-CoA synthase 11 [Vitis vinifera]
comp19609_c0	1507	161.511	45.978	1.8126	1.6928e-11	5.4257e-10	predicted protein [Populus trichocarpa]
comp19611_c1	1888	15.9814	0.268877	5.8933	8.3775e-05	0.0010703	predicted protein [Populus trichocarpa]
comp19615_c0	909	1.16421	14.9227	-3.6801	5.4595e-05	0.0007275	unknown [Lotus japonicus]
comp19616_c0	2893	141.716	312.259	-1.1397	5.3088e-26	4.1249e-24	PREDICTED: heat shock protein 83-like [Vitis vinifera]
comp19621_c0	1642	0.105837	17.6115	-7.3785	9.2215e-06	0.00014403	multicopper oxidase [Cucumis melo subsp. melo]
comp19640_c0	1677	201.976	41.2727	2.2909	4.4923e-20	2.6495e-18	aldehyde dehydrogenase, putative [Ricinus communis]
comp19644_c0	2674	258.136	29.7109	3.1191	1.682e-37	1.9226e-35	putative COBL7 (COBRA-LIKE 7) [Malus x domestica]
comp19648_c0	2821	251.163	34.1474	2.8788	2.6771e-33	2.7125e-31	predicted protein [Populus trichocarpa]
comp19650_c0	2328	39.583	121.801	-1.6216	9.5033e-16	4.2194e-14	predicted protein [Populus trichocarpa]
comp19654_c0	1907	78.3193	10.0829	2.9575	8.6074e-12	2.821e-10	hypothetical protein VITISV_021177 [Vitis vinifera]
comp19682_c0	2016	76.0978	28.3988	1.422	0.00027973	0.0031493	predicted protein [Populus trichocarpa]
comp19697_c0	458	16.4788	0.134439	6.9375	7.51e-05	0.00097345	--
comp19701_c0	1190	71.6516	24.6023	1.5422	0.00012507	0.0015328	uncharacterized protein LOC100786803 [Glycine max]
comp19721_c1	2525	6.8794	29.0388	-2.0776	7.9161e-06	0.0001247	similar to glucan endo-1,3-beta-glucosidase [Lupinus angustifolius]
comp19738_c0	852	27.9409	100.557	-1.8476	4.9622e-15	2.0956e-13	thioredoxin f-type, putative [Ricinus communis]
comp19739_c0	1151	0.635021	144.059	-7.8256	2.0906e-35	2.2589e-33	xyloglucan endotransglucosylase/hydrolase 5 [Malus x domestica]
comp19787_c0	1285	50.4842	3.22653	3.9678	1.8096e-10	5.2249e-09	--
comp19798_c0	1279	9.09985	43.0204	-2.2411	1.6675e-08	3.9256e-07	predicted protein [Populus trichocarpa]
comp19803_c0	3096	186.802	68.026	1.4574	5.1388e-09	1.2771e-07	ATP binding protein, putative [Ricinus communis]
comp19805_c0	1462	99.4888	10.0829	3.3026	2.3191e-16	1.0818e-14	predicted protein [Populus trichocarpa]
comp19837_c0	1954	108.513	39.3166	1.4647	7.5921e-06	0.00012	PREDICTED: uncharacterized protein LOC100248838 [Vitis vinifera]
comp19840_c0	1650	201.726	44.5126	2.1801	1.1742e-18	6.3314e-17	PREDICTED: CBL-interacting serine/threonine-protein kinase 7 [Vitis vinifera]
comp19855_c0	2088	55.2468	14.9227	1.8884	4.4167e-05	0.00060006	predicted protein [Populus trichocarpa]
comp19863_c0	1045	35.667	86.1658	-1.2725	3.6446e-09	9.2404e-08	PREDICTED: putative H/ACA ribonucleoprotein complex subunit 1-like protein 1-like [Glycine max]
comp19868_c0	787	62.6554	17.8803	1.8091	2.8606e-05	0.00040723	PREDICTED: uncharacterized protein LOC100820016 [Glycine max]
comp19869_c0	1630	0.105837	15.0571	-7.1525	3.4825e-05	0.00048578	predicted protein [Populus trichocarpa]
comp19913_c0	1624	81.3896	28.9043	1.4936	7.6107e-05	0.00098558	alpha-amylase [Vigna angularis]
comp19920_c0	1490	0.423347	12.2232	-4.8516	0.00011816	0.0014565	PREDICTED: UDP-glycosyltransferase 83A1 [Vitis vinifera]
comp19961_c0	1979	30.9044	90.3455	-1.5476	1.5483e-11	4.9974e-10	PREDICTED: solute carrier family 25 member 44-like isoform 1 [Vitis vinifera]
comp19977_c0	2335	112.822	3.36097	5.069	9.9606e-25	7.1937e-23	PREDICTED: uncharacterized protein At5g39865-like isoform 1 [Vitis vinifera]
comp20027_c0	4416	393.713	182.181	1.1118	4.8302e-10	1.3564e-08	Cellulose synthase A catalytic subunit 3 [UDP-forming], putative [Ricinus communis]
comp20074_c0	1856	0	15.1916	-4.9252	1.7257e-05	0.0002565	PREDICTED: glucose-1-phosphate adenylyltransferase large subunit 1, chloroplastic [Vitis vinifera]
comp20075_c0	1788	137.905	23.6612	2.5431	2.5087e-16	1.1662e-14	PREDICTED: pirin-like protein-like [Vitis vinifera]
comp20077_c0	2096	82.8258	18.1492	2.1902	1.4233e-08	3.3706e-07	PREDICTED: uncharacterized protein LOC100246343 [Vitis vinifera]
comp20087_c0	959	17.9923	41.1382	-1.1931	8.5272e-05	0.001088	PREDICTED: 30S ribosomal protein S9, chloroplastic [Vitis vinifera]
comp20093_c0	1030	14.8807	51.2198	-1.7833	4.1805e-08	9.4014e-07	uncharacterized protein LOC100526953 [Glycine max]
comp20103_c0	1066	6.13854	21.0881	-1.7805	0.00043936	0.004716	conserved hypothetical protein [Ricinus communis]
comp20146_c0	3035	67.6298	20.3137	1.7352	2.8886e-05	0.00041081	PREDICTED: proline-rich receptor-like protein kinase PERK9 [Vitis vinifera]
comp20165_c0	3664	65.1246	14.9254	2.1254	9.2401e-07	1.7212e-05	PREDICTED: probable receptor protein kinase TMK1-like [Vitis vinifera]
comp20166_c0	1788	14.0763	63.0504	-2.1632	1.8707e-11	5.9751e-10	aldo-keto reductase, putative [Ricinus communis]
comp20178_c0	1676	64.9838	22.989	1.4991	0.00038699	0.004216	hypothetical protein MPER_03800 [Moniliophthora perniciosa FA553]
comp20187_c0	1461	80.4254	166.674	-1.0513	1.9046e-13	7.2667e-12	hypothetical protein VITISV_000397 [Vitis vinifera]
comp20194_c0	2487	11.3245	35.6262	-1.6535	1.1294e-05	0.00017423	unnamed protein product [Vitis vinifera]
comp20222_c0	1614	178.493	38.8528	2.1998	6.6064e-17	3.2286e-15	PREDICTED: protein IQ-DOMAIN 1 [Vitis vinifera]
comp20250_c0	899	20.9557	1.61326	3.6993	6.731e-05	0.00088323	MYB7 [Malus x domestica]
comp20309_c0	1344	73.7683	11.8279	2.6408	7.552e-10	2.0703e-08	conserved hypothetical protein [Ricinus communis]
comp20316_c0	1298	6.56189	56.1954	-3.0983	1.2922e-13	4.9923e-12	PREDICTED: uncharacterized protein LOC100854914 [Vitis vinifera]
comp20322_c0	1893	47.8234	106.207	-1.1511	6.2134e-10	1.7187e-08	PREDICTED: protein notum homolog [Glycine max]
comp20328_c0	2167	15.558	69.1015	-2.1511	2.3624e-12	8.3138e-11	isochorismate synthase, putative [Ricinus communis]
comp20347_c0	1092	10.5837	30.9209	-1.5467	8.0253e-05	0.001033	PREDICTED: photosystem II reaction center PSB28 protein, chloroplastic [Vitis vinifera]
comp20373_c0	1848	47.7324	7.39413	2.6905	5.3361e-07	1.0271e-05	PREDICTED: LOW QUALITY PROTEIN: phospholipase A1-Igamma1, chloroplastic-like [Vitis vinifera]
comp20399_c0	1809	92.7491	12.9061	2.8453	4.1113e-13	1.5328e-11	PREDICTED: F-box/kelch-repeat protein SKIP11-like [Glycine max]
comp20399_c2	1470	55.141	8.46964	2.7028	6.4644e-08	1.4248e-06	conserved hypothetical protein [Ricinus communis]
comp20426_c0	939	4.76266	20.5691	-2.1106	0.00015093	0.0018136	predicted protein [Populus trichocarpa]
comp20443_c0	1265	11.7479	34.2819	-1.545	3.3257e-05	0.00046579	PREDICTED: uncharacterized protein LOC100265613 [Vitis vinifera]
comp20457_c0	3605	26.1417	65.6061	-1.3275	1.3426e-07	2.8219e-06	guanosine-3&apos;,5&apos;-bis(diphosphate) 3&apos;-pyrophosphohydrolase, putative [Ricinus communis]
comp20497_c0	929	1.79923	23.5053	-3.7075	3.8843e-07	7.6215e-06	unknown [Medicago truncatula]
comp20555_c0	1503	1.90506	17.477	-3.1975	2.9472e-05	0.00041871	--
comp20580_c0	2598	40.1122	5.10867	2.973	9.4722e-07	1.7585e-05	Cellulose synthase A catalytic subunit 3 [UDP-forming], putative [Ricinus communis]
comp20586_c0	2610	15.0288	34.8196	-1.2122	0.00026462	0.0029888	PREDICTED: uncharacterized protein LOC100257993 [Vitis vinifera]
comp20643_c0	3199	24.8166	50.2801	-1.0187	7.2717e-05	0.000947	conserved hypothetical protein [Ricinus communis]
comp20703_c0	1952	0	27.8328	-5.7987	5.5481e-09	1.3727e-07	predicted protein [Populus trichocarpa]
comp20711_c0	2885	9.31364	25.8122	-1.4706	0.00045899	0.0048982	hypothetical protein VITISV_034568 [Vitis vinifera]
comp20726_c0	1972	18.9416	38.8528	-1.0365	0.00042802	0.004605	unnamed protein product [Vitis vinifera]
comp20784_c0	1378	0.846695	90.1384	-6.7342	8.5606e-25	6.1988e-23	cysteine protease, putative [Ricinus communis]
comp20805_c0	1265	32.0633	1.47883	4.4384	1.215e-07	2.5794e-06	f-box family protein [Populus trichocarpa]
comp20845_c0	1047	7.40858	34.5507	-2.2214	4.7533e-07	9.1945e-06	PREDICTED: auxin-responsive protein IAA27-like isoform 1 [Vitis vinifera]
comp20845_c1	2985	227.456	69.9458	1.7013	5.1627e-14	2.0607e-12	protein phosphatase 2a, regulatory subunit, putative [Ricinus communis]
comp20882_c0	1736	10.7954	42.2137	-1.9673	1.6087e-07	3.3332e-06	unknown [Glycine max]
comp20920_c1	3897	220.674	109.035	1.0171	3.224e-05	0.00045268	predicted protein [Populus trichocarpa]
comp20978_c0	2694	26.8826	66.4087	-1.3047	1.4943e-07	3.1078e-06	PREDICTED: phosphomethylpyrimidine synthase-like [Glycine max]
comp20993_c0	1368	42.8639	11.1598	1.9415	0.000227	0.0026188	PREDICTED: putative NAC domain-containing protein 94 [Vitis vinifera]
comp21024_c0	483	0.529184	13.0406	-4.6231	7.6524e-05	0.00098989	polyphenol oxidase II [Prunus persica]
comp21024_c1	1628	2.11674	35.2229	-4.0566	2.1281e-10	6.1191e-09	polyphenol oxidase II [Prunus persica]
comp21030_c1	1472	30.3201	2.15102	3.8172	1.1624e-06	2.1293e-05	short chain alcohol dehydrogenase, putative [Ricinus communis]
comp21044_c1	1401	18.3098	43.4237	-1.2459	3.5064e-05	0.00048779	calcium dependent protein kinase 13 [Populus trichocarpa]
comp21055_c0	1867	32.7036	473.186	-3.8549	4.2577e-117	1.9629e-114	PREDICTED: epidermis-specific secreted glycoprotein EP1-like [Vitis vinifera]
comp21104_c0	351	23.0724	2.95765	2.9636	0.00020663	0.0024096	--
comp21178_c0	1648	5.08017	59.7015	-3.5548	1.3401e-15	5.8934e-14	conserved hypothetical protein [Ricinus communis]
comp21227_c0	990	8.99613	30.652	-1.7686	2.4105e-05	0.00034928	PREDICTED: uncharacterized protein LOC100245848 [Vitis vinifera]
comp21244_c0	1388	282.602	52.1636	2.4377	5.4798e-30	5.0526e-28	unnamed protein product [Vitis vinifera]
comp21245_c0	2838	102.873	41.0038	1.327	8.9217e-05	0.0011325	PREDICTED: transcription factor bHLH13 [Vitis vinifera]
comp21257_c0	2839	60.4328	16.2671	1.8934	1.8523e-05	0.00027362	PREDICTED: microtubule-associated protein SPIRAL2-like [Vitis vinifera]
comp21272_c0	3451	104.143	39.2413	1.4081	2.5975e-05	0.00037285	predicted protein [Populus trichocarpa]
comp21301_c0	1683	80.5418	27.4255	1.5542	4.1483e-05	0.00056777	BRASSINAZOLE-RESISTANT 2 protein, putative [Ricinus communis]
comp21301_c1	3210	102.612	24.4678	2.0682	1.7231e-09	4.5136e-08	triacylglycerol lipase, putative [Ricinus communis]
comp21317_c0	2068	14.923	43.5581	-1.5454	2.8907e-06	4.9492e-05	PREDICTED: uncharacterized protein LOC100254381 [Vitis vinifera]
comp21321_c0	3128	20.0921	45.5747	-1.1816	3.9111e-05	0.00053824	unnamed protein product [Vitis vinifera]
comp21333_c0	1270	239.31	12.0995	4.3059	1.8026e-46	2.5836e-44	class III peroxidase [Gossypium hirsutum]
comp21336_c0	2969	70.9118	23.7956	1.5753	9.6717e-05	0.0012171	electron transporter, putative [Ricinus communis]
comp21337_c0	1761	78.1087	28.7591	1.4415	0.00018807	0.0022194	predicted protein [Populus trichocarpa]
comp21338_c0	2022	2735.39	1254.74	1.1244	2.9873e-62	6.3077e-60	PREDICTED: oryzain alpha chain-like [Vitis vinifera]
comp21375_c0	1900	24.025	52.5736	-1.1298	1.6688e-05	0.00024898	Glucan endo-1,3-beta-glucosidase precursor, putative [Ricinus communis]
comp21378_c0	5677	31.9627	4.43648	2.8489	2.0392e-05	0.00029829	nbs-lrr resistance protein [Populus trichocarpa]
comp21391_c0	2508	589.987	165.296	1.8356	1.0231e-38	1.2198e-36	unnamed protein product [Thellungiella halophila]
comp21406_c0	2588	37.0429	122.743	-1.7284	6.9721e-17	3.3953e-15	2-oxoisovalerate dehydrogenase subunit beta [Medicago truncatula]
comp21428_c0	899	2.32841	54.1801	-4.5403	8.8608e-16	3.9468e-14	unknown [Populus trichocarpa x Populus deltoides]
comp21457_c1	954	0.846695	13.3094	-3.9745	0.00010173	0.0012727	UDP-glucose: flavonol 3-O-glucosyltransferase [Rosa hybrid cultivar]
comp21461_c0	2287	12.0654	34.8344	-1.5296	3.1808e-05	0.00044731	PREDICTED: uncharacterized protein LOC100812832 [Glycine max]
comp21474_c0	1267	23.065	108.223	-2.2302	4.2598e-19	2.3661e-17	unknown protein [Prunus dulcis]
comp21486_c0	6353	2178.31	424.021	2.361	5.3929e-209	5.1439e-206	nbs-lrr resistance protein [Populus trichocarpa]
comp21486_c1	2418	314.226	147.649	1.0896	5.8866e-08	1.3016e-06	PREDICTED: tonoplast dicarboxylate transporter-like [Vitis vinifera]
comp21500_c0	3448	18.3098	44.0905	-1.2679	2.5397e-05	0.0003657	phytochrome-interacting factor 3 [Malus x domestica]
comp21509_c0	1368	6.0327	21.2413	-1.816	0.00036367	0.0039855	PREDICTED: uncharacterized protein LOC100254596 [Vitis vinifera]
comp21516_c0	3560	115.891	48.2635	1.2638	8.3036e-05	0.0010624	PREDICTED: alpha-galactosidase [Vitis vinifera]
comp21527_c0	904	2.94861	85.5783	-4.8591	2.2334e-24	1.6088e-22	RecName: Full=Ribulose bisphosphate carboxylase/oxygenase activase, chloroplastic; Short=RA; Short=RuBisCO activase; Flags: Precursor
comp21527_c1	292	1.27004	29.4421	-4.5349	3.085e-09	7.8941e-08	putative rubisco activase [Rhododendron rubropunctatum]
comp21527_c2	655	2.8576	46.7847	-4.0332	2.6512e-13	1.0032e-11	RecName: Full=Ribulose bisphosphate carboxylase/oxygenase activase, chloroplastic; Short=RA; Short=RuBisCO activase; Flags: Precursor
comp21536_c0	1397	18.3098	41.676	-1.1866	8.0694e-05	0.0010377	predicted protein [Populus trichocarpa]
comp21562_c0	733	0.740858	63.1862	-6.4143	3.718e-18	1.9478e-16	putative 16kDa membrane protein [Nicotiana tabacum]
comp21574_c0	1885	11.9596	44.4992	-1.8956	1.3093e-07	2.7604e-06	PREDICTED: uncharacterized protein LOC100247357 [Vitis vinifera]
comp21602_c0	1902	40.1122	286.489	-2.8364	8.5219e-59	1.66e-56	conserved hypothetical protein [Ricinus communis]
comp21603_c0	718	2337.6	247.485	3.2396	0	0	metallothionein-like protein [Pyrus pyrifolia]
comp21613_c0	1927	20.4265	1.24625	4.0348	4.4393e-05	0.00060253	cytochrome P450 [Populus trichocarpa]
comp21617_c1	2296	84.0345	28.7699	1.5464	3.1031e-05	0.00043771	Trehalose synthase-like protein [Medicago truncatula]
comp21620_c0	1211	13.2296	32.6686	-1.3041	0.00022998	0.002647	PREDICTED: uncharacterized protein LOC100264617 [Vitis vinifera]
comp21631_c0	2204	7.09107	24.6023	-1.7947	0.0001373	0.001665	PREDICTED: RNA polymerase sigma factor rpoD [Vitis vinifera]
comp21634_c0	2346	124.749	12.9061	3.2729	6.1379e-20	3.597e-18	unnamed protein product [Vitis vinifera]
comp21637_c1	1075	200.56	39.525	2.3432	1.3594e-20	8.3373e-19	PREDICTED: glutaredoxin-C1 [Vitis vinifera]
comp21640_c0	1055	120.144	13.7141	3.131	2.1277e-18	1.134e-16	predicted protein [Populus trichocarpa]
comp21655_c1	1916	16.9339	61.9762	-1.8718	6.1164e-10	1.6969e-08	Glucan endo-1,3-beta-glucosidase precursor, putative [Ricinus communis]
comp21659_c0	283	19.3681	0.672193	4.8487	2.5149e-05	0.0003625	--
comp21676_c1	911	2.8576	19.2234	-2.75	3.5446e-05	0.00049172	PREDICTED: aspartic proteinase nepenthesin-2 [Vitis vinifera]
comp21676_c2	624	1.16315	12.3684	-3.4105	0.00032945	0.0036495	predicted protein [Populus trichocarpa]
comp21689_c1	1498	126.391	314.744	-1.3163	1.3984e-30	1.3247e-28	AP2 domain class transcription factor [Malus x domestica]
comp21702_c0	2039	45.2982	10.8895	2.0565	6.8339e-05	0.00089546	unknown [Lotus japonicus]
comp21703_c0	3910	372.387	41.5429	3.1641	3.503e-54	6.056e-52	predicted protein [Populus trichocarpa]
comp21706_c0	1437	0.846695	198.566	-7.8736	6.4344e-48	9.5689e-46	hypothetical protein VITISV_007322 [Vitis vinifera]
comp21712_c0	1051	29.8968	102.442	-1.7767	9.9935e-15	4.1694e-13	RING-H2 zinc finger protein [Manihot esculenta]
comp21715_c0	4011	22.3834	46.6502	-1.0595	9.2904e-05	0.0011745	PREDICTED: DNA-directed RNA polymerase 1, mitochondrial [Vitis vinifera]
comp21718_c0	2121	18.0918	87.654	-2.2765	4.8155e-16	2.1801e-14	oligopeptide transporter, putative [Ricinus communis]
comp21728_c0	2494	15.2405	34.2388	-1.1677	0.00039918	0.0043301	hypothetical protein RCOM_1750150 [Ricinus communis]
comp21732_c0	1834	15282.5	511.143	4.902	0	0	PREDICTED: protein E6-like [Glycine max]
comp21734_c1	1143	17.7806	0.941071	4.2399	0.00010416	0.0013014	predicted protein [Populus trichocarpa]
comp21741_c0	1030	0.952532	26.104	-4.7764	1.9387e-08	4.5103e-07	Auxin-induced in root cultures protein 12 precursor, putative [Ricinus communis]
comp21754_c0	957	11205.1	1639.79	2.7726	0	0	abscisic stress ripening-like protein [Prunus persica]
comp21773_c0	1283	178.441	82.5453	1.1122	2.7638e-05	0.00039448	NADH-ubiquinone oxidoreductase 24 kDa subunit [Medicago truncatula]
comp21805_c0	1100	7754.86	2771.19	1.4846	0	0	type II SK2 dehydrin [Prunus persica]
comp21809_c0	3506	2.96343	34.5507	-3.5434	1.2547e-09	3.3307e-08	PREDICTED: receptor protein kinase CLAVATA1-like [Vitis vinifera]
comp21835_c0	2573	20.8499	41.8104	-1.0038	0.00033412	0.0036969	glycosyl transferase [Populus trichocarpa]
comp21844_c0	2403	177.155	76.0909	1.2192	3.0501e-06	5.2047e-05	class II knotted-like homeobox protein [Prunus persica]
comp21854_c0	2275	16.2989	0.403316	5.3367	8.2815e-05	0.001061	PREDICTED: probable indole-3-acetic acid-amido synthetase GH3.1 [Vitis vinifera]
comp21855_c0	761	5.82103	41.4085	-2.8306	8.1835e-10	2.2346e-08	--
comp21882_c0	995	77.3667	23.9314	1.6928	1.2469e-05	0.00019119	bZIP transcription factor [Prunus persica]
comp21908_c0	2458	129.862	26.2155	2.3085	1.3528e-13	5.2118e-12	PREDICTED: high affinity cationic amino acid transporter 1-like isoform 1 [Vitis vinifera]
comp21913_c0	1188	4.8685	25.4089	-2.3838	8.0015e-06	0.0001259	peroxiredoxin [Populus trichocarpa]
comp21946_c0	1572	34.7155	0.268877	7.0125	9.6208e-09	2.3141e-07	threonine dehydratase/deaminase, putative [Ricinus communis]
comp21949_c0	2145	3.49262	54.5902	-3.9663	3.6261e-15	1.5478e-13	conserved hypothetical protein [Ricinus communis]
comp21964_c0	1605	262.028	4.57091	5.8411	4.551e-57	8.6223e-55	PREDICTED: calmodulin-like protein 5 [Vitis vinifera]
comp21996_c0	612	477.401	2383.06	-2.3195	0	0	predicted protein [Populus trichocarpa]
comp22005_c0	855	78.2801	30.2393	1.3722	0.00039081	0.0042509	uncharacterized protein LOC100499951 [Glycine max]
comp22009_c0	2485	76.2396	29.1732	1.3859	0.00040379	0.0043698	basic 7S globulin 2 precursor small subunit, putative [Ricinus communis]
comp22012_c0	1546	7.62025	28.9043	-1.9234	1.8227e-05	0.0002699	PREDICTED: scarecrow-like transcription factor PAT1-like [Vitis vinifera]
comp22023_c0	1148	40.853	2.28546	4.1599	5.1533e-09	1.2796e-07	conserved hypothetical protein [Ricinus communis]
comp22032_c0	1305	4.76266	31.3242	-2.7174	1.4988e-07	3.1148e-06	unknown [Medicago truncatula]
comp22036_c0	1782	232.366	70.5803	1.7191	1.5406e-14	6.3697e-13	Methylthioribose-1-phosphate isomerase, putative [Ricinus communis]
comp22050_c0	961	46.5682	103.787	-1.1562	8.8088e-10	2.3935e-08	conserved hypothetical protein [Ricinus communis]
comp22073_c0	3024	70.5085	843.686	-3.5808	3.8683e-199	3.4517e-196	ethylene responsive transcription factor 3a [Prunus salicina]
comp22088_c0	739	0.529184	10.6475	-4.3306	0.00040325	0.0043674	--
comp22102_c0	1276	21.0615	49.6079	-1.236	1.0699e-05	0.00016561	WHY domain class transcription factor [Malus x domestica]
comp22104_c0	785	0.635021	20.838	-5.0363	4.6149e-07	8.9707e-06	hypothetical protein VITISV_011279 [Vitis vinifera]
comp22104_c1	293	0.529184	11.6962	-4.4661	0.00019367	0.0022748	--
comp22105_c0	3536	19.1565	51.3556	-1.4227	1.2275e-06	2.2383e-05	PREDICTED: polyribonucleotide nucleotidyltransferase-like [Vitis vinifera]
comp22106_c0	1183	41.2764	1.7477	4.5618	1.4188e-09	3.7377e-08	unknown [Lotus japonicus]
comp22118_c0	2660	178.11	29.1745	2.61	2.419e-21	1.5207e-19	PREDICTED: aspartic proteinase nepenthesin-2-like [Vitis vinifera]
comp22124_c0	1735	42.3369	1.47883	4.8394	4.7631e-10	1.3403e-08	--
comp22154_c0	1425	42.5464	103.652	-1.2846	7.7389e-11	2.3092e-09	predicted protein [Populus trichocarpa]
comp22200_c0	4828	47.5207	104.995	-1.1437	8.9616e-10	2.4303e-08	RecName: Full=Maturase K; AltName: Full=Intron maturase
comp22205_c0	3578	39.9005	85.7705	-1.1041	5.7403e-08	1.2713e-06	predicted protein [Populus trichocarpa]
comp22221_c0	1842	137.314	29.3076	2.2281	1.3393e-13	5.1668e-12	zinc/iron transporter, putative [Ricinus communis]
comp22223_c0	964	2.75176	19.4936	-2.8246	2.5528e-05	0.0003672	predicted protein [Populus trichocarpa]
comp22234_c0	2477	11.007	42.5283	-1.95	1.6466e-07	3.399e-06	PREDICTED: uncharacterized protein LOC100819200 isoform 1 [Glycine max]
comp22239_c0	1986	21.379	51.3556	-1.2643	5.6852e-06	9.1965e-05	PREDICTED: lon protease 2 [Vitis vinifera]
comp22262_c0	3545	2.54008	41.2727	-4.0222	6.7587e-12	2.2416e-10	PREDICTED: uncharacterized protein LOC100249441 [Vitis vinifera]
comp22280_c0	1468	19.0506	0.941071	4.3394	5.1452e-05	0.00068921	predicted protein [Populus trichocarpa]
comp22284_c0	2148	120.866	52.2966	1.2086	0.00013576	0.0016499	conserved hypothetical protein [Ricinus communis]
comp22290_c1	619	31.2219	4.70535	2.7302	4.2193e-05	0.00057712	AP2 domain class transcription factor [Malus x domestica]
comp22294_c1	1498	13.4413	36.8362	-1.4545	3.1872e-05	0.00044775	unknown [Populus trichocarpa]
comp22300_c0	964	292.897	123.28	1.2485	6.8467e-10	1.8882e-08	methionine sulfoxide reductase [Morus alba var. multicaulis]
comp22326_c0	2344	23.0724	0.672193	5.1012	3.3464e-06	5.6649e-05	PREDICTED: uncharacterized protein LOC100249110 [Vitis vinifera]
comp22341_c0	1973	15.558	41.1382	-1.4028	1.65e-05	0.00024631	predicted protein [Populus trichocarpa]
comp22374_c0	1527	30.3752	69.0948	-1.1857	3.897e-07	7.6309e-06	MYBR domain class transcription factor [Malus x domestica]
comp22401_c0	1237	157.909	60.363	1.3874	3.4484e-07	6.8134e-06	predicted protein [Populus trichocarpa]
comp22424_c0	1074	46.5714	890.151	-4.2565	3.503e-228	3.8758e-225	--
comp22427_c0	1832	261.084	600.737	-1.2022	2.1022e-51	3.4206e-49	conserved hypothetical protein [Ricinus communis]
comp22443_c1	1886	12.1712	30.3831	-1.3198	0.00034817	0.0038339	PREDICTED: probable methyltransferase PMT10 [Vitis vinifera]
comp22447_c0	1424	14.288	0.672193	4.4098	0.00042363	0.0045629	PREDICTED: mitogen-activated protein kinase kinase kinase A [Vitis vinifera]
comp22461_c0	2178	16.193	36.4329	-1.1699	0.00025603	0.0029073	predicted protein [Populus trichocarpa]
comp22472_c0	1687	35.3495	8.3352	2.0844	0.00037439	0.0040933	PREDICTED: receptor-like serine/threonine-protein kinase At1g78530-like [Vitis vinifera]
comp22476_c0	5909	12.5946	33.8785	-1.4276	7.8905e-05	0.001018	PREDICTED: protein KIAA0664 homolog [Vitis vinifera]
comp22481_c0	1114	176.055	421.319	-1.2589	1.8832e-38	2.2356e-36	calcium ion binding protein, putative [Ricinus communis]
comp22505_c0	1687	77.3667	4.30204	4.1686	8.563e-16	3.8327e-14	predicted protein [Populus trichocarpa]
comp22515_c0	984	41.488	0.268877	7.2696	4.6708e-10	1.3157e-08	arabinogalactan-protein [Pyrus communis]
comp22516_c0	2177	30.9044	67.8915	-1.1354	9.2838e-07	1.7281e-05	predicted protein [Populus trichocarpa]
comp22532_c0	2441	31.0102	73.8176	-1.2512	6.3659e-08	1.4053e-06	PREDICTED: DUF246 domain-containing protein At1g04910-like [Vitis vinifera]
comp22538_c0	4837	1339.73	109.723	3.61	6.192e-218	6.3435e-215	PREDICTED: exportin-1 isoform 1 [Vitis vinifera]
comp22565_c0	2626	259.008	87.3851	1.5675	1.2208e-13	4.743e-12	PREDICTED: CBL-interacting serine/threonine-protein kinase 23 [Vitis vinifera]
comp22576_c0	4207	867.503	69.7871	3.6358	8.9637e-143	5.5099e-140	predicted protein [Populus trichocarpa]
comp22596_c0	8099	260.357	53.7822	2.2753	3.6787e-25	2.728e-23	PREDICTED: glutamate synthase 1 [NADH], chloroplastic-like [Vitis vinifera]
comp22601_c0	2064	20.3207	84.1586	-2.0502	4.1927e-14	1.6906e-12	fiddlehead-like protein [Gossypium hirsutum]
comp22606_c0	3089	184.575	70.4902	1.3887	3.4557e-08	7.8545e-07	PREDICTED: uncharacterized protein LOC100854837 [Vitis vinifera]
comp22631_c0	2088	31.7511	0.806632	5.2988	4.0654e-08	9.1573e-07	hypothetical protein VITISV_004432 [Vitis vinifera]
comp22671_c0	1783	80.6477	25.7369	1.6478	1.3839e-05	0.00021009	fasciclin-like arabinogalactan protein 19 [Gossypium hirsutum]
comp22672_c0	1873	54.506	4.97423	3.4539	5.0564e-10	1.4128e-08	serine carboxypeptidase, putative [Ricinus communis]
comp22677_c0	1414	135.24	17.7123	2.9327	4.4152e-19	2.4475e-17	predicted protein [Populus trichocarpa]
comp22704_c0	2074	14.3938	54.2111	-1.9131	4.8292e-09	1.2056e-07	photosystem II protein I, partial [Eleusine coracana]
comp22722_c0	316	378.971	56.9133	2.7353	2.6782e-46	3.8187e-44	--
comp22730_c1	1513	17.5689	49.339	-1.4897	1.0669e-06	1.9662e-05	predicted protein [Populus trichocarpa]
comp22730_c2	2666	122.25	28.9043	2.0805	3.9616e-11	1.2257e-09	PREDICTED: BTB/POZ domain-containing protein At3g19850 [Vitis vinifera]
comp22747_c0	1821	56.284	14.9227	1.9152	2.985e-05	0.00042386	predicted protein [Populus trichocarpa]
comp22792_c0	2022	15.1347	41.1382	-1.4426	1.2098e-05	0.00018581	PREDICTED: pentatricopeptide repeat-containing protein At3g06430, chloroplastic [Vitis vinifera]
comp22802_c0	2045	39.5798	162.805	-2.0403	1.039e-25	7.9174e-24	PREDICTED: dnaJ homolog subfamily B member 7 [Vitis vinifera]
comp22821_c0	1261	271.432	81.4067	1.7374	4.9207e-17	2.4176e-15	rubber elongation factor [Morus alba]
comp22847_c0	1681	227.232	54.0228	2.0725	2.7789e-19	1.556e-17	PREDICTED: uncharacterized protein LOC100245593 [Vitis vinifera]
comp22854_c0	1071	613.429	205.683	1.5765	1.723e-30	1.6101e-28	cysteine protease inhibitor [Pyrus communis]
comp22871_c1	947	0.846695	15.0571	-4.1525	2.9983e-05	0.0004251	thioredoxin h [Hevea brasiliensis]
comp22872_c0	1776	20.4265	90.7125	-2.1509	9.5284e-16	4.2238e-14	predicted protein [Populus trichocarpa]
comp22913_c0	2465	230.852	85.0983	1.4398	1.4308e-10	4.1747e-09	Glucose-6-phosphate isomerase [Medicago truncatula]
comp22918_c1	1336	149.98	68.2774	1.1353	8.0736e-05	0.0010378	Charged multivesicular body protein, putative [Ricinus communis]
comp22933_c0	2882	194.869	48.6668	2.0015	6.945e-16	3.1237e-14	PREDICTED: lysosomal acid lipase/cholesteryl ester hydrolase-like [Vitis vinifera]
comp22941_c0	3262	95.5717	28.2321	1.7592	4.7515e-07	9.1945e-06	PREDICTED: probable receptor protein kinase TMK1-like [Glycine max]
comp22964_c0	737	0.952532	11.5617	-3.6014	0.00041562	0.0044856	PREDICTED: uncharacterized protein LOC100244872 isoform 1 [Vitis vinifera]
comp23008_c0	2958	11.007	40.8694	-1.8926	4.3374e-07	8.4551e-06	transcription factor, putative [Ricinus communis]
comp23015_c0	3593	150.903	17.0737	3.1438	8.383e-23	5.6834e-21	PREDICTED: probable receptor protein kinase TMK1-like [Vitis vinifera]
comp23019_c0	2777	122.242	41.0038	1.5759	3.0431e-07	6.0557e-06	PREDICTED: NAC domain-containing protein 8 [Vitis vinifera]
comp23031_c0	1759	135.046	53.7755	1.3284	6.9728e-06	0.00011094	PREDICTED: E3 ubiquitin-protein ligase PRT1-like [Glycine max]
comp23034_c0	2269	0.105837	14.6336	-7.1113	4.3628e-05	0.00059389	PREDICTED: phosphoinositide phospholipase C 2-like [Vitis vinifera]
comp23035_c1	3063	198.147	97.0647	1.0296	6.2647e-05	0.00082708	PREDICTED: LIMR family protein At3g08930-like [Glycine max]
comp23053_c0	1551	58.7998	279.189	-2.2474	5.4482e-47	8.0161e-45	thiazole biosynthetic enzyme [Gossypium hirsutum]
comp23058_c0	1845	0.952532	30.32	-4.9924	1.2177e-09	3.2451e-08	PREDICTED: tyrosine decarboxylase 1-like [Vitis vinifera]
comp23059_c0	1833	5.82103	178.669	-4.9399	3.4369e-49	5.3409e-47	PREDICTED: auxin-induced protein 5NG4 [Vitis vinifera]
comp23087_c0	1488	105.247	0.134439	9.6126	9.0527e-19	4.9293e-17	conserved hypothetical protein [Ricinus communis]
comp23093_c0	1090	49.6375	1.07551	5.5283	5.2221e-12	1.7659e-10	PREDICTED: aquaporin TIP1-3 [Vitis vinifera]
comp23118_c0	1758	26.3534	3.49541	2.9145	8.6784e-05	0.0011047	PREDICTED: uncharacterized protein LOC100793448 [Glycine max]
comp23123_c2	563	27.5758	2.68877	3.3584	1.3111e-05	0.00020036	--
comp23123_c3	509	4.0218	64.3934	-4.001	1.1118e-17	5.6742e-16	predicted protein [Populus trichocarpa]
comp23132_c0	1611	106.278	43.2893	1.2958	0.00010555	0.0013169	phospholipase C, putative [Ricinus communis]
comp23141_c0	5399	8.0436	42.3482	-2.3964	7.5349e-09	1.8396e-07	Myosin heavy chain, fast skeletal muscle, embryonic, putative [Ricinus communis]
comp23147_c0	1531	9.10197	26.2142	-1.5261	0.00031309	0.0034893	PREDICTED: uncharacterized protein LOC100247534 [Vitis vinifera]
comp23179_c0	2368	74.8309	24.8712	1.5892	5.3435e-05	0.00071369	Mitogen-activated protein kinase organizer [Medicago truncatula]
comp23182_c0	1822	9.10197	41.4071	-2.1856	4.5052e-08	1.0099e-06	predicted protein [Populus trichocarpa]
comp23186_c0	4063	247.547	28.0963	3.1392	2.7326e-36	3.0602e-34	phytoene synthase [Prunus mume]
comp23196_c0	2784	124.329	355.324	-1.515	6.9892e-40	8.5924e-38	1-deoxyxylulose-5-phosphate synthase, putative [Ricinus communis]
comp23201_c0	3388	14.9241	148.563	-3.3154	6.1319e-35	6.5237e-33	beta-galactosidase [Prunus persica]
comp23207_c0	2531	28.4701	110.24	-1.9531	3.2811e-17	1.6265e-15	predicted protein [Populus trichocarpa]
comp23210_c0	1454	145.104	25.9494	2.4833	1.4167e-16	6.7334e-15	predicted protein [Populus trichocarpa]
comp23213_c0	1418	86.257	19.8969	2.1161	1.8326e-08	4.2922e-07	--
comp23217_c0	3671	382.956	130.674	1.5512	4.604e-19	2.5419e-17	PREDICTED: LOW QUALITY PROTEIN: protein argonaute 5-like [Vitis vinifera]
comp23222_c0	3153	227.02	39.7938	2.5122	1.9488e-25	1.4689e-23	integral membrane single C2 domain protein [Populus trichocarpa]
comp23223_c0	1422	169.126	59.5563	1.5058	8.8497e-09	2.1473e-07	Cinnamyl alcohol dehydrogenase [Prunus mume]
comp23225_c0	991	127.036	16.9393	2.9068	7.7538e-18	4.0014e-16	osmotin-like protein [Fragaria x ananassa]
comp23246_c0	1066	102.351	7.12794	3.8439	3.2483e-19	1.8115e-17	class IV chitinase [Fragaria x ananassa]
comp23250_c0	1316	159.284	71.3856	1.1579	3.1604e-05	0.00044489	PREDICTED: aldose 1-epimerase [Vitis vinifera]
comp23257_c0	1434	74.7208	24.4678	1.6106	4.2926e-05	0.0005852	unknown [Medicago truncatula]
comp23260_c0	1793	155.051	19.2247	3.0117	2.6114e-22	1.7364e-20	PREDICTED: flavonoid 3&apos;-monooxygenase-like [Glycine max]
comp23280_c0	474	23.6027	80.2935	-1.7663	8.4717e-12	2.7798e-10	--
comp23308_c0	3620	359.067	177.036	1.0202	1.0137e-07	2.1685e-06	PREDICTED: probable UDP-N-acetylglucosamine--peptide N-acetylglucosaminyltransferase SEC-like [Glycine max]
comp23316_c0	4430	25.8242	55.3981	-1.1011	1.3336e-05	0.00020324	ATP-dependent helicase, putative [Ricinus communis]
comp23319_c0	1103	51.4579	15.326	1.7474	0.00024063	0.002753	PREDICTED: putative methyltransferase DDB_G0268948 isoform 1 [Vitis vinifera]
comp23328_c1	2990	264.702	96.7958	1.4514	4.3588e-12	1.4885e-10	Oxysterol-binding protein, putative [Ricinus communis]
comp23354_c0	2414	74.4033	336.417	-2.1768	1.3325e-54	2.3779e-52	PREDICTED: putative clathrin assembly protein At2g25430-like isoform 1 [Glycine max]
comp23366_c0	1297	81.596	26.35	1.6307	1.5074e-05	0.00022711	predicted protein [Populus trichocarpa]
comp23377_c0	3958	118.67	53.7768	1.1419	0.00041304	0.0044612	PREDICTED: protease Do-like 9-like [Vitis vinifera]
comp23388_c0	3631	15.7697	50.5489	-1.6805	1.3176e-07	2.7757e-06	map3k delta-1 protein kinase, putative [Ricinus communis]
comp23403_c0	1968	122.454	364.869	-1.5751	1.2518e-42	1.6333e-40	PREDICTED: zinc transporter 5 isoform 1 [Vitis vinifera]
comp23407_c0	5880	70.4905	18.4181	1.9363	2.3926e-06	4.1363e-05	PREDICTED: Werner syndrome ATP-dependent helicase-like [Vitis vinifera]
comp23425_c0	1917	39.7947	2.82321	3.8172	2.5471e-08	5.8855e-07	hypothetical protein VITISV_039900 [Vitis vinifera]
comp23440_c0	1843	6.24226	44.3083	-2.8274	2.1547e-10	6.1891e-09	predicted protein [Populus trichocarpa]
comp23470_c0	3168	27.4107	87.654	-1.6771	3.9081e-12	1.3395e-10	conserved hypothetical protein [Ricinus communis]
comp23477_c0	1850	151.029	8.60408	4.1337	3.7785e-29	3.3824e-27	PREDICTED: monoglyceride lipase isoform 1 [Vitis vinifera]
comp23483_c1	1419	34.2911	6.31862	2.4402	7.3197e-05	0.0009528	predicted protein [Populus trichocarpa]
comp23486_c0	3173	39.1596	81.8732	-1.064	2.0954e-07	4.287e-06	PREDICTED: GRAM domain-containing protein 1A [Vitis vinifera]
comp23504_c0	361	1.90295	124.805	-6.0353	8.4045e-35	8.8732e-33	--
comp23514_c0	2673	468.544	215.508	1.1204	7.0657e-12	2.3332e-10	ABC transporter family protein [Populus trichocarpa]
comp23523_c0	3323	789.222	1953.54	-1.3076	3.2168e-179	2.2816e-176	PREDICTED: linoleate 13S-lipoxygenase 2-1, chloroplastic [Vitis vinifera]
comp23529_c0	1854	15.2405	48.5324	-1.671	2.5467e-07	5.1419e-06	oxidoreductase [Arabidopsis lyrata subsp. lyrata]
comp23550_c0	2237	0.105837	12.3684	-6.8687	0.00014977	0.0018005	unnamed protein product [Vitis vinifera]
comp23551_c0	2077	186.062	46.6462	1.996	3.5965e-15	1.5376e-13	PREDICTED: probable protein phosphatase 2C 6-like [Vitis vinifera]
comp23570_c0	2528	29.1051	144.825	-2.315	7.3183e-26	5.6388e-24	Periplasmic beta-glucosidase precursor, putative [Ricinus communis]
comp23584_c0	1538	1208.58	523.165	1.208	1.6568e-33	1.7037e-31	mitochondrial NAD-dependent malic acid dehydrogenase [Pyrus pyrifolia]
comp23595_c0	1594	32.0686	90.406	-1.4953	3.6405e-11	1.134e-09	putative DnaJ protein [Malus x domestica]
comp23610_c0	3408	11.007	30.7865	-1.4839	0.00012031	0.0014797	PREDICTED: glutamate receptor 3.7 [Vitis vinifera]
comp23619_c0	7419	20.744	48.8012	-1.2342	1.2823e-05	0.00019607	PREDICTED: transformation/transcription domain-associated protein [Vitis vinifera]
comp23627_c1	3354	112.639	43.9614	1.3574	2.626e-05	0.00037637	PREDICTED: uncharacterized protein LOC100251719 [Vitis vinifera]
comp23647_c1	886	0.423347	13.8472	-5.0316	3.9633e-05	0.0005446	predicted protein [Populus trichocarpa]
comp23658_c0	2360	744.921	97.1884	2.9382	1.0928e-97	3.9774e-95	pyrroline-5-carboxylate synthetase [Malus hupehensis]
comp23663_c0	1521	84.4324	253.414	-1.5856	2.461e-30	2.2843e-28	COL domain class transcription factor [Malus x domestica]
comp23676_c0	3633	1193.32	440.172	1.4388	4.1223e-48	6.197e-46	PREDICTED: lysine histidine transporter 1-like [Glycine max]
comp23678_c0	2631	16.3148	45.2238	-1.4709	3.5174e-06	5.9182e-05	RNA binding protein, putative [Ricinus communis]
comp23689_c0	2329	69.2173	17.2082	2.008	1.4085e-06	2.5381e-05	unnamed protein product [Thellungiella halophila]
comp23694_c0	1342	312.175	152.008	1.0382	3.7843e-07	7.4398e-06	unknown [Lotus japonicus]
comp23695_c0	1811	563.55	116.558	2.2735	2.0068e-52	3.3042e-50	PREDICTED: aspartate aminotransferase, chloroplastic [Vitis vinifera]
comp23707_c1	1062	268.844	48.2635	2.4778	2.9157e-29	2.6443e-27	BZIP domain class transcription factor [Malus x domestica]
comp23709_c0	1222	13.5471	32.5342	-1.264	0.00030483	0.0034083	predicted protein [Populus trichocarpa]
comp23735_c0	995	1.05837	13.8472	-3.7097	9.7997e-05	0.0012305	PREDICTED: bidirectional sugar transporter SWEET17 [Vitis vinifera]
comp23747_c0	2078	678.35	5.64642	6.9085	1.4853e-142	8.9316e-140	multicopper oxidase, putative [Ricinus communis]
comp23750_c0	2666	26.5651	96.2581	-1.8574	1.591e-14	6.5685e-13	PREDICTED: nuclear transcription factor Y subunit C-9-like isoform 2 [Vitis vinifera]
comp23752_c0	1914	432.262	92.0905	2.2308	1.777e-39	2.1749e-37	predicted protein [Populus trichocarpa]
comp23763_c0	1844	16.4121	47.8494	-1.5437	9.5561e-07	1.7728e-05	PREDICTED: COBW domain-containing protein 2-like isoform 1 [Vitis vinifera]
comp23765_c1	1554	8.25527	44.0945	-2.4172	3.2196e-09	8.2081e-08	plasma membrane H+-ATPase [Daucus carota]
comp23766_c0	1630	2.0109	74.4804	-5.2109	1.3221e-21	8.4261e-20	predicted protein [Populus trichocarpa]
comp23842_c0	1202	432.228	170.877	1.3388	5.0017e-16	2.2607e-14	unknown [Lotus japonicus]
comp23844_c0	2058	8.57279	29.1692	-1.7666	3.8363e-05	0.00052873	PREDICTED: beta-glucosidase 18-like [Glycine max]
comp23891_c0	1073	3.91596	26.4844	-2.7577	1.1768e-06	2.1485e-05	Squamosa promoter-binding protein, putative [Ricinus communis]
comp23912_c0	1491	10.4778	59.0186	-2.4938	3.7439e-12	1.2865e-10	zinc finger protein [Malus x domestica]
comp23913_c0	1749	8.27856	42.7542	-2.3686	7.6978e-09	1.8777e-07	PREDICTED: 7-ethoxycoumarin O-deethylase-like [Vitis vinifera]
comp23921_c0	1604	245.959	9.67958	4.6673	5.0327e-50	7.9548e-48	predicted protein [Populus trichocarpa]
comp23931_c1	1299	256.92	103.637	1.3098	1.0449e-09	2.8197e-08	PREDICTED: ras-related protein Rab11A [Vitis vinifera]
comp23947_c0	2473	11.3245	34.6852	-1.6149	1.8947e-05	0.00027922	kinase, putative [Ricinus communis]
comp23954_c1	3069	58.2113	125.832	-1.1121	4.0966e-11	1.2619e-09	PREDICTED: protein MEI2-like 2-like [Vitis vinifera]
comp23954_c3	868	5.39768	23.1235	-2.0989	6.1526e-05	0.00081312	RNA-binding protein, putative [Ricinus communis]
comp23961_c0	1996	59.7502	605.463	-3.341	1.6668e-137	9.4093e-135	PREDICTED: fasciclin-like arabinogalactan protein 1-like [Glycine max]
comp23963_c0	1948	255.603	100.423	1.3478	3.3085e-10	9.4057e-09	WRKY transcription factor, putative [Ricinus communis]
comp23963_c1	851	69.2501	24.3334	1.5089	0.00022605	0.0026097	--
comp23981_c0	2615	40.835	91.5272	-1.1644	7.4907e-09	1.8304e-07	PREDICTED: extended synaptotagmin-2 isoform 2 [Vitis vinifera]
comp23989_c0	392	22.5422	1.07551	4.3895	9.8249e-06	0.00015294	--
comp23997_c0	1627	42.2289	11.2928	1.9028	0.00032406	0.003602	hypothetical protein ARALYDRAFT_907844 [Arabidopsis lyrata subsp. lyrata]
comp23998_c0	1689	27.5176	4.97423	2.4678	0.000341	0.0037639	conserved hypothetical protein [Ricinus communis]
comp24007_c0	2546	2302.67	621.089	1.8904	1.0359e-153	6.5122e-151	vacuolar acid invertase [Prunus cerasus]
comp24019_c0	2291	45.9353	107.098	-1.2213	1.3205e-10	3.8612e-09	PREDICTED: 6-phosphofructokinase 3-like [Glycine max]
comp24021_c0	1424	15.2405	40.3316	-1.404	1.9793e-05	0.00029029	PREDICTED: uncharacterized protein LOC100776918 [Glycine max]
comp24028_c0	3335	399.957	41.8104	3.2579	6.1849e-60	1.2397e-57	oligopeptide transporter, putative [Ricinus communis]
comp24032_c0	2222	258.029	96.7958	1.4145	2.8679e-11	9.0251e-10	predicted protein [Populus trichocarpa]
comp24033_c0	1536	223.104	96.2581	1.2127	1.9374e-07	3.9755e-06	Urease accessory protein ureH, putative [Ricinus communis]
comp24071_c2	2532	7.83193	58.9594	-2.9123	1.2495e-13	4.8475e-12	carotenoid cleavage dioxygenase 4 [Malus x domestica]
comp24079_c0	696	0.105837	55.9816	-9.047	5.9509e-13	2.2065e-11	--
comp24115_c0	1165	15.6639	87.6822	-2.4848	2.8308e-17	1.4134e-15	PREDICTED: glucan endo-1,3-beta-glucosidase-like protein 3 [Vitis vinifera]
comp24117_c0	3381	24.8717	65.2028	-1.3904	6.8086e-08	1.4947e-06	predicted protein [Populus trichocarpa]
comp24142_c0	417	0.423347	21.5102	-5.667	2.8842e-07	5.7728e-06	aquaporin [Prunus mume]
comp24142_c1	1064	4.31497	74.1255	-4.1025	2.5363e-20	1.5285e-18	aquaporin PIP2 [Prunus humilis]
comp24154_c1	2009	14.7113	0	4.8789	0.00023558	0.0027006	unnamed protein product [Vitis vinifera]
comp24169_c2	1076	2173.65	6.45306	8.3959	0	0	GST-like protein [Malus x domestica]
comp24174_c0	1462	476.015	154.685	1.6217	2.5589e-25	1.9078e-23	PREDICTED: glutathione S-transferase U17 [Vitis vinifera]
comp24180_c0	5518	25.6125	56.6014	-1.144	6.8244e-06	0.0001088	PREDICTED: DNA-directed RNA polymerase E subunit 1 [Vitis vinifera]
comp24182_c0	451	0	12.0995	-4.5969	0.00014079	0.0017018	--
comp24197_c0	3170	34.1853	116.113	-1.7641	2.2437e-16	1.0502e-14	predicted protein [Populus trichocarpa]
comp24200_c0	3867	48.577	98.8097	-1.0244	2.4137e-08	5.5917e-07	Auxin response factor, putative [Ricinus communis]
comp24214_c0	3483	179.817	80.553	1.1585	9.6634e-06	0.00015051	unnamed protein product [Vitis vinifera]
comp24217_c0	784	122.046	18.2406	2.7422	4.6454e-16	2.11e-14	--
comp24217_c1	310	31.314	3.09209	3.3402	3.642e-06	6.1092e-05	--
comp24231_c0	1810	226.777	6.5875	5.1054	4.0206e-48	6.0772e-46	HSF domain class transcription factor [Malus x domestica]
comp24239_c0	1194	24.9775	91.8216	-1.8782	4.5308e-14	1.8242e-12	--
comp24255_c0	1598	21.1526	140.909	-2.7359	5.5664e-29	4.9509e-27	unknown [Lotus japonicus]
comp24271_c0	1920	43.0947	2.82321	3.9321	4.3632e-09	1.0942e-07	secondary cell wall-related glycosyltransferase family 14 [Populus tremula x Populus tremuloides]
comp24283_c1	1712	13.5323	36.5673	-1.4341	3.9232e-05	0.00053936	unnamed protein product [Vitis vinifera]
comp24286_c0	2325	38.513	99.0759	-1.3632	4.7686e-11	1.4575e-09	PREDICTED: uncharacterized protein LOC100245904 [Vitis vinifera]
comp24290_c0	1893	17.4631	43.9614	-1.3319	1.5286e-05	0.00023005	unnamed protein product [Vitis vinifera]
comp24294_c0	2860	117.373	299.808	-1.3529	4.4416e-30	4.109e-28	predicted protein [Populus trichocarpa]
comp24303_c0	2994	14.506	348.891	-4.5881	7.8118e-93	2.6677e-90	PREDICTED: uncharacterized protein LOC100813803 [Glycine max]
comp24306_c0	1205	15.775	35.3614	-1.1645	0.00032743	0.0036316	--
comp24330_c0	962	310.489	105.682	1.5548	8.1595e-16	3.658e-14	PREDICTED: non-specific lipid-transfer protein-like protein At5g64080-like [Vitis vinifera]
comp24334_c0	3640	21.6966	46.2966	-1.0934	7.3452e-05	0.00095567	PREDICTED: uncharacterized protein LOC100246194 [Vitis vinifera]
comp24349_c0	1822	70.2757	234.548	-1.7388	5.4022e-31	5.1528e-29	hypothetical protein VITISV_005886 [Vitis vinifera]
comp24374_c0	930	16.2989	43.1548	-1.4047	1.0084e-05	0.00015679	uncharacterized protein LOC100305930 [Glycine max]
comp24378_c0	2495	380.19	169.398	1.1663	8.7912e-11	2.6176e-09	xyloglucan endotransglucosylase/hydrolase 3 [Malus x domestica]
comp24396_c0	1985	165.741	81.8476	1.0179	0.00031061	0.0034644	PREDICTED: probable ADP-ribosylation factor GTPase-activating protein AGD5-like isoform 2 [Vitis vinifera]
comp24405_c0	4206	724.933	196.578	1.8827	2.696e-49	4.2133e-47	PREDICTED: ATPase 11, plasma membrane-type-like [Glycine max]
comp24409_c0	2658	6.0327	71.6558	-3.5702	1.8578e-18	9.94e-17	PREDICTED: subtilisin-like protease-like isoform 1 [Vitis vinifera]
comp24442_c0	2353	0.105837	50.6834	-8.9035	4.5987e-12	1.5666e-10	RecName: Full=(E,E)-alpha-farnesene synthase; Short=MdASF1; AltName: Full=Prenyltransferase
comp24444_c0	1090	636.08	198.969	1.6767	2.1591e-35	2.3238e-33	chalcone isomerase [Prunus avium]
comp24446_c0	1360	8.25527	31.7625	-1.9439	6.2667e-06	0.00010066	PREDICTED: uncharacterized protein LOC100260760 [Vitis vinifera]
comp24450_c0	1957	7.51442	26.35	-1.8101	7.3727e-05	0.00095879	unnamed protein product [Vitis vinifera]
comp24453_c0	789	0	14.9227	-4.8994	2.0661e-05	0.0003019	conserved hypothetical protein [Ricinus communis]
comp24454_c0	1699	8.46695	28.2281	-1.7372	5.9696e-05	0.0007897	PREDICTED: peptidyl-prolyl cis-trans isomerase, chloroplastic [Vitis vinifera]
comp24457_c0	4340	18.839	46.6502	-1.3082	1.0358e-05	0.00016088	hypothetical protein VITISV_029516 [Vitis vinifera]
comp24459_c0	2780	12.2771	34.9541	-1.5095	3.5228e-05	0.00048893	hypothetical protein POPTRDRAFT_246659 [Populus trichocarpa]
comp24467_c0	3767	51.4367	7.25969	2.8248	7.6429e-08	1.6594e-06	C2H2L domain class transcription factor [Malus x domestica]
comp24483_c1	2099	16.2989	50.1134	-1.6204	2.5968e-07	5.2279e-06	unnamed protein product [Vitis vinifera]
comp24504_c0	3026	1976.44	261.917	2.9157	1.5326e-253	1.8432e-250	polygalacturonase inhibiting protein [Prunus mahaleb]
comp24505_c0	2017	40.5366	9.27492	2.1278	0.0001066	0.0013288	PREDICTED: transcription factor ASG4-like [Glycine max]
comp24506_c1	3775	446.344	216.31	1.0451	9.0011e-10	2.4386e-08	sucrose synthase 1 [Prunus persica]
comp24508_c0	898	261.977	129.899	1.0121	6.8093e-06	0.00010862	PREDICTED: V-type proton ATPase subunit G [Vitis vinifera]
comp24509_c0	963	34.5981	162.671	-2.2332	6.2578e-28	5.2613e-26	hypothetical protein MTR_3g087510 [Medicago truncatula]
comp24535_c0	1538	33.6561	4.83979	2.7979	1.5525e-05	0.00023301	conserved hypothetical protein [Ricinus communis]
comp24562_c0	1450	112.844	12.0995	3.2213	6.7788e-18	3.518e-16	hypothetical protein VITISV_026093 [Vitis vinifera]
comp24580_c0	551	0.211674	24.4678	-6.8529	9.5237e-08	2.0421e-06	--
comp24584_c1	574	15.2405	0.537755	4.8248	0.00018903	0.0022297	MYB domain class transcription factor [Malus x domestica]
comp24590_c0	2517	13.853	78.7811	-2.5077	8.5799e-16	3.8341e-14	sieve element occlusion a [Malus x domestica]
comp24596_c2	1605	231.986	82.0076	1.5002	1.9403e-11	6.1902e-10	unknown [Medicago truncatula]
comp24601_c0	1088	39.6888	8.46964	2.2284	6.8963e-05	0.00090193	predicted protein [Populus trichocarpa]
comp24609_c0	917	33.5503	74.2101	-1.1453	2.5362e-07	5.1244e-06	Pollen-specific protein SF3, putative [Ricinus communis]
comp24609_c2	2766	46.1449	12.7717	1.8532	0.00024205	0.0027667	predicted protein [Populus trichocarpa]
comp24627_c0	2618	68.794	23.2579	1.5646	0.0001369	0.0016609	PREDICTED: protein kinase APK1A, chloroplastic [Vitis vinifera]
comp24648_c0	1934	17.2514	0.941071	4.1963	0.00013984	0.0016921	PREDICTED: lysosomal Pro-X carboxypeptidase-like [Vitis vinifera]
comp24654_c0	1926	9.41948	27.9753	-1.5704	0.00015514	0.0018562	GTP-binding protein engB, putative [Ricinus communis]
comp24673_c0	2244	4.8685	23.5268	-2.2728	2.6526e-05	0.00037998	NAD dependent epimerase/dehydratase, putative [Ricinus communis]
comp24674_c0	3855	7.30274	47.5953	-2.7043	1.0355e-10	3.07e-09	predicted protein [Populus trichocarpa]
comp24703_c0	2644	52.7068	10.8895	2.275	3.1352e-06	5.3433e-05	amino acid transporter [Populus trichocarpa]
comp24704_c1	2318	114.438	29.9798	1.9325	1.9734e-09	5.14e-08	remorin-3 protein [Dimocarpus longan]
comp24707_c0	3916	76.7402	28.501	1.429	0.00024477	0.0027909	PREDICTED: TMV resistance protein N-like [Glycine max]
comp24719_c1	951	93.0306	30.1143	1.6273	4.0005e-06	6.6781e-05	predicted protein [Populus trichocarpa]
comp24721_c0	3548	26.8826	91.4237	-1.7659	3.1588e-13	1.1888e-11	PREDICTED: uncharacterized protein LOC100261548 [Vitis vinifera]
comp24726_c0	1471	8.78446	39.2574	-2.1599	1.1885e-07	2.527e-06	predicted protein [Populus trichocarpa]
comp24733_c0	5230	309.683	149.964	1.0462	3.2256e-07	6.3959e-06	unnamed protein product [Vitis vinifera]
comp24736_c0	2169	62.1262	8.87295	2.8077	3.9961e-09	1.0095e-07	PREDICTED: BRO1 domain-containing protein BROX [Vitis vinifera]
comp24765_c0	3267	16.1507	36.2984	-1.1683	0.00026572	0.003	PREDICTED: uncharacterized WD repeat-containing protein C1672.07 isoform 1 [Vitis vinifera]
comp24775_c0	754	59.3745	5.78086	3.3605	1.5819e-10	4.5964e-09	uncharacterized protein LOC100500349 [Glycine max]
comp24778_c0	2089	365.543	139.291	1.3919	7.0598e-15	2.9768e-13	PREDICTED: dihydrolipoyllysine-residue succinyltransferase component of 2-oxoglutarate dehydrogenase complex 2, mitochondrial [Vitis vinifera]
comp24787_c0	3318	9.84283	32.3997	-1.7188	1.9035e-05	0.00028037	phototropin 1 [Fragaria x ananassa]
comp24809_c1	941	33.6561	1.47883	4.5083	5.1193e-08	1.1392e-06	PREDICTED: flavonoid 3&apos;-monooxygenase-like [Glycine max]
comp24812_c0	386	9.84283	38.4495	-1.9658	5.773e-07	1.1083e-05	hypothetical protein Poptr_cp018 [Populus trichocarpa]
comp24812_c1	3288	58.9511	120.188	-1.0277	7.0513e-10	1.9407e-08	photosystem II protein CP43 [Didierea madagascariensis]
comp24818_c0	1496	151.135	20.838	2.8585	1.6192e-20	9.8219e-19	PREDICTED: transcription factor bHLH149 [Vitis vinifera]
comp24824_c0	2337	157.485	56.1954	1.4867	4.3187e-08	9.6885e-07	protein with unknown function [Ricinus communis]
comp24827_c1	8162	8.67862	30.9209	-1.833	1.5415e-05	0.00023148	PREDICTED: uncharacterized protein LOC100264016 [Vitis vinifera]
comp24831_c0	2538	2.11674	24.6023	-3.5389	3.0111e-07	6.005e-06	bHLH33 [Malus x domestica]
comp24836_c0	1287	0.529184	20.1335	-5.2497	6.8553e-07	1.3015e-05	PREDICTED: thylakoid lumenal 19 kDa protein, chloroplastic-like [Glycine max]
comp24848_c0	1421	558.098	189.962	1.5548	3.6032e-27	2.9488e-25	unknown [Glycine max]
comp24856_c0	819	6.45605	54.9854	-3.0903	2.4811e-13	9.4144e-12	conserved hypothetical protein [Ricinus communis]
comp24864_c0	2002	388.004	124.356	1.6416	2.1106e-21	1.3329e-19	PREDICTED: reticuline oxidase-like protein-like isoform 2 [Glycine max]
comp24873_c0	506	0	13.0406	-4.7049	7.381e-05	0.00095943	--
comp24877_c0	2977	449.899	164.695	1.4498	1.9066e-19	1.0896e-17	endo-beta-1,4-glucanase [Prunus persica]
comp24879_c0	3821	159.065	447.276	-1.4915	6.3012e-49	9.7373e-47	predicted protein [Populus trichocarpa]
comp24901_c0	747	10.1603	28.9043	-1.5083	0.00016981	0.0020229	Avr9/Cf-9 rapidly elicited protein 169 [Nicotiana tabacum]
comp24902_c0	1563	202.287	61.3013	1.7224	6.8335e-13	2.5102e-11	conserved hypothetical protein [Ricinus communis]
comp24916_c0	3241	12.3829	49.6684	-2.004	9.6175e-09	2.3141e-07	unnamed protein product [Vitis vinifera]
comp24918_c0	3660	30.2693	67.5877	-1.1589	7.3062e-07	1.3804e-05	beta-amylase [Castanea crenata]
comp24922_c1	1118	2.32841	23.3923	-3.3286	9.6019e-07	1.7801e-05	predicted protein [Populus trichocarpa]
comp24933_c0	3949	3.28094	21.7791	-2.7308	1.1396e-05	0.00017562	PREDICTED: histidine kinase 1-like [Vitis vinifera]
comp24955_c0	1783	0.211674	10.2173	-5.593	0.00040363	0.0043698	predicted protein [Populus trichocarpa]
comp24956_c0	1293	1.48172	14.2572	-3.2664	0.00014414	0.0017381	--
comp24971_c0	1805	9.41948	28.501	-1.5973	0.0001163	0.0014368	unnamed protein product [Vitis vinifera]
comp24973_c0	1379	41.6415	3.36097	3.6311	2.5511e-08	5.8855e-07	late embryogenesis abundant, putative [Ricinus communis]
comp24978_c0	829	4.1234	18.1506	-2.1381	0.00034018	0.0037564	Disease resistance response protein, putative [Ricinus communis]
comp24986_c0	2193	59.692	20.0314	1.5753	0.00034775	0.0038308	predicted protein [Populus trichocarpa]
comp24987_c0	684	192.82	561.505	-1.542	3.4313e-63	7.5328e-61	dehydrin-like protein [Prunus persica]
comp24998_c1	2512	7.19691	28.501	-1.9856	1.5204e-05	0.00022894	PREDICTED: pentatricopeptide repeat-containing protein At3g09650, chloroplastic-like [Vitis vinifera]
comp25029_c0	2417	11.7479	32.2653	-1.4576	9.7108e-05	0.0012204	unnamed protein product [Vitis vinifera]
comp25031_c0	2566	9.10197	26.7385	-1.5547	0.00023543	0.0026999	PREDICTED: uncharacterized protein LOC100263216 [Vitis vinifera]
comp25038_c0	2484	214.425	48.9357	2.1315	4.4389e-19	2.4557e-17	PREDICTED: cellulose synthase-like protein G2-like [Vitis vinifera]
comp25048_c0	1096	0	10.7551	-4.4269	0.00035827	0.0039342	predicted protein [Populus trichocarpa]
comp25064_c0	2668	128.06	299.168	-1.2241	5.7258e-27	4.6446e-25	PREDICTED: subtilisin-like protease-like [Glycine max]
comp25070_c0	2264	6.45605	23.7956	-1.882	0.00012067	0.0014829	conserved hypothetical protein [Ricinus communis]
comp25075_c0	2913	14.5007	35.2108	-1.2799	0.00015454	0.0018506	tetratricopeptide repeat protein, tpr, putative [Ricinus communis]
comp25077_c0	2388	25.5067	52.2966	-1.0358	4.4078e-05	0.00059914	PREDICTED: amidophosphoribosyltransferase, chloroplastic [Vitis vinifera]
comp25085_c0	4222	46.7788	100.693	-1.106	3.9591e-09	1.001e-07	PREDICTED: pentatricopeptide repeat-containing protein At5g12100, mitochondrial-like [Vitis vinifera]
comp25089_c0	2141	1.05837	18.2837	-4.1106	4.4454e-06	7.3587e-05	unnamed protein product [Vitis vinifera]
comp25092_c0	935	2.32841	15.1916	-2.7059	0.00026076	0.0029537	predicted protein [Populus trichocarpa]
comp25096_c0	2651	175.211	49.5904	1.821	1.9298e-12	6.8612e-11	GATA transcription factor, putative [Ricinus communis]
comp25103_c0	1432	96.8968	0.268877	8.4934	1.2906e-19	7.4531e-18	Xyloglucan endotransglucosylase/hydrolase protein 2 precursor, putative [Ricinus communis]
comp25115_c0	3640	20.3207	40.7349	-1.0033	0.00040039	0.0043398	PREDICTED: UDP-sulfoquinovose synthase, chloroplastic [Vitis vinifera]
comp25136_c0	1864	304.451	69.7737	2.1255	2.6562e-26	2.0873e-24	hypothetical protein VITISV_020872 [Vitis vinifera]
comp25140_c1	758	53.3418	10.2173	2.3842	1.1659e-06	2.1338e-05	PREDICTED: tropinone reductase homolog At1g07440 [Vitis vinifera]
comp25144_c0	982	261.522	15.4604	4.0803	9.3409e-49	1.4354e-46	putative allergen Pru du 2.01A [Prunus dulcis x Prunus persica]
comp25151_c0	2313	6.24437	69.1015	-3.4681	1.4294e-17	7.255e-16	PREDICTED: uncharacterized protein LOC100267847 [Vitis vinifera]
comp25161_c0	1703	7.62025	59.3117	-2.9604	7.3802e-14	2.8916e-12	PREDICTED: uncharacterized protein LOC100854402 [Vitis vinifera]
comp25171_c0	2469	37.9954	162.805	-2.0992	2.0903e-26	1.652e-24	predicted protein [Populus trichocarpa]
comp25178_c0	1650	0.317511	21.3757	-6.073	3.588e-07	7.074e-06	PREDICTED: uncharacterized protein LOC100261724 [Vitis vinifera]
comp25186_c1	1565	2.8576	17.6115	-2.6236	0.00010435	0.0013031	PREDICTED: uncharacterized protein LOC100813612 [Glycine max]
comp25188_c0	3344	80.7218	251.485	-1.6394	3.5612e-31	3.4443e-29	PREDICTED: auxin response factor 2 [Vitis vinifera]
comp25199_c0	2804	59.9142	120.188	-1.0043	1.1719e-09	3.1351e-08	PREDICTED: polyneuridine-aldehyde esterase-like [Vitis vinifera]
comp25208_c1	453	0.740858	39.525	-5.7374	3.6187e-12	1.2465e-10	predicted protein [Populus trichocarpa]
comp25218_c0	1538	7.72609	39.3905	-2.35	3.3358e-08	7.5881e-07	PREDICTED: GDSL esterase/lipase At1g28580 [Vitis vinifera]
comp25225_c0	1212	164.047	20.7735	2.9813	3.0505e-23	2.1095e-21	epoxide hydrolase 1 [Prunus persica]
comp25231_c0	1629	104.261	15.7307	2.7285	7.4035e-14	2.8966e-12	predicted protein [Populus trichocarpa]
comp25233_c0	2410	56.2237	151.109	-1.4263	7.8417e-17	3.7855e-15	PREDICTED: polyphenol oxidase A1, chloroplastic-like [Glycine max]
comp25242_c2	560	0.740858	13.8472	-4.2243	5.9169e-05	0.00078385	PREDICTED: uncharacterized protein LOC100500622 [Glycine max]
comp25251_c0	1820	44.8748	5.51199	3.0253	1.6028e-07	3.3235e-06	predicted protein [Populus trichocarpa]
comp25255_c0	1882	3.17511	18.9559	-2.5778	6.4716e-05	0.00085203	PREDICTED: protein mrp homolog [Vitis vinifera]
comp25257_c0	586	43.608	1.7477	4.6411	4.0455e-10	1.1419e-08	predicted protein [Populus trichocarpa]
comp25258_c1	2869	14.4996	35.4918	-1.2915	0.00013442	0.0016379	PREDICTED: histone-lysine N-methyltransferase setd3 isoform 1 [Vitis vinifera]
comp25269_c0	1004	0.105837	13.5783	-7.0033	7.7031e-05	0.00099521	leucine-rich repeat transmembrane protein kinase, putative [Ricinus communis]
comp25269_c1	2904	0.317511	22.8546	-6.1695	1.4936e-07	3.1078e-06	PREDICTED: LRR receptor-like serine/threonine-protein kinase FLS2-like [Vitis vinifera]
comp25272_c0	5140	15.6639	71.3963	-2.1884	6.6252e-13	2.4402e-11	cyclic nucleotide-gated ion channel 1 [Arabidopsis thaliana]
comp25279_c0	1896	509.324	210.375	1.2756	7.4388e-17	3.6036e-15	cinnamyl alcohol dehydrogenase [Hevea brasiliensis]
comp25282_c0	1911	68.6881	440.186	-2.68	2.4013e-85	7.2993e-83	cytochrome P450, putative [Ricinus communis]
comp25292_c0	2665	30.9044	424.685	-3.7805	2.8951e-104	1.1606e-101	mannose-binding protein 2 [Malus x domestica]
comp25336_c0	1378	188.192	4.03316	5.5441	3.609e-41	4.5793e-39	predicted protein [Populus trichocarpa]
comp25358_c0	1028	977.769	256.673	1.9296	1.035e-68	2.6266e-66	cold induced plasma membrane protein [Jatropha curcas]
comp25369_c0	5583	383.263	57.9431	2.7256	1.3651e-46	1.977e-44	unnamed protein product [Vitis vinifera]
comp25378_c0	2338	41.3822	2.28546	4.1785	3.8748e-09	9.8151e-08	PREDICTED: cytochrome P450 76C1-like [Vitis vinifera]
comp25381_c1	2063	3.38678	22.7201	-2.746	7.0222e-06	0.00011151	BHLH domain class transcription factor [Malus x domestica]
comp25408_c0	1373	3.81859	18.9559	-2.3115	0.00014376	0.0017342	PREDICTED: probable polyamine oxidase 4-like [Glycine max]
comp25421_c0	3169	396.46	50.6834	2.9676	1.7475e-53	2.9128e-51	PREDICTED: copper methylamine oxidase-like [Vitis vinifera]
comp25427_c0	3379	48.1558	142.908	-1.5693	1.2696e-17	6.4558e-16	predicted protein [Populus trichocarpa]
comp25428_c0	1730	315.77	118.213	1.4175	1.6231e-13	6.2096e-12	PREDICTED: uncharacterized protein LOC100257198 isoform 1 [Vitis vinifera]
comp25429_c1	4071	663.25	260.675	1.3473	4.5541e-24	3.2467e-22	PREDICTED: uncharacterized protein LOC100264164 [Vitis vinifera]
comp25433_c0	3671	41.3822	223.976	-2.4363	6.8499e-41	8.6125e-39	ATP binding protein, putative [Ricinus communis]
comp25444_c0	1730	62.1855	13.9816	2.153	1.2597e-06	2.2879e-05	conserved hypothetical protein [Ricinus communis]
comp25482_c0	2533	13.3354	31.7275	-1.2505	0.00039358	0.0042778	PREDICTED: zinc finger protein VAR3, chloroplastic-like [Vitis vinifera]
comp25483_c0	1395	58.5278	1.7477	5.0656	1.4295e-13	5.4995e-12	COL domain class transcription factor [Malus x domestica]
comp25499_c0	3535	9.41948	34.5507	-1.875	3.7659e-06	6.298e-05	unnamed protein product [Vitis vinifera]
comp25537_c0	1522	6.66772	34.9541	-2.3902	1.5746e-07	3.2675e-06	predicted protein [Populus trichocarpa]
comp25537_c1	629	167.36	61.7074	1.4394	4.8002e-08	1.0734e-06	PREDICTED: uncharacterized protein At2g27730, mitochondrial isoform 3 [Vitis vinifera]
comp25544_c0	2589	2.32841	26.35	-3.5004	1.2633e-07	2.6696e-06	putative auxin influx carrier protein [Prunus avium]
comp25549_c0	1910	49.32	835.94	-4.0832	7.1946e-211	7.1075e-208	--
comp25576_c1	2144	63.9233	12.9061	2.3083	2.0801e-07	4.2588e-06	predicted protein [Populus trichocarpa]
comp25579_c0	3213	27.4128	59.2888	-1.1129	5.8294e-06	9.4187e-05	unnamed protein product [Vitis vinifera]
comp25589_c0	1838	299.742	26.9254	3.4767	1.8261e-48	2.7753e-46	mandelonitrile glucosyltransferase UGT85A19 [Prunus dulcis]
comp25594_c0	951	125.179	13.1736	3.2483	7.5424e-20	4.3922e-18	--
comp25603_c0	2244	20.0032	50.1456	-1.3259	4.0886e-06	6.8007e-05	PREDICTED: uncharacterized protein LOC100264639 [Vitis vinifera]
comp25620_c0	575	40.5355	5.10867	2.9882	7.6756e-07	1.4453e-05	unknown [Populus trichocarpa]
comp25620_c1	2879	799.538	355.247	1.1703	3.4874e-21	2.1678e-19	vacuolar H+-pyrophosphatase [Prunus persica]
comp25637_c0	907	7.09107	100.157	-3.8201	4.6363e-26	3.6125e-24	PREDICTED: uncharacterized protein LOC100257932 [Vitis vinifera]
comp25638_c0	2288	324.977	156.355	1.0555	1.1906e-07	2.5294e-06	predicted protein [Populus trichocarpa]
comp25642_c0	1350	14.8172	53.7755	-1.8597	9.2491e-09	2.2383e-07	hypothetical protein VITISV_028922 [Vitis vinifera]
comp25643_c0	9703	18.4156	47.7257	-1.3738	4.5292e-06	7.484e-05	PREDICTED: LOW QUALITY PROTEIN: midasin-like [Vitis vinifera]
comp25644_c0	1175	474.468	90.0739	2.3971	5.1426e-48	7.6892e-46	xyloglucan endotransglycosylase [Malus x domestica]
comp25645_c0	2241	5.93321	22.0493	-1.8938	0.00020472	0.0023893	putative ATP-dependent protease proteolytic subunit [Prunus dulcis]
comp25646_c0	2126	101.715	36.5673	1.4759	1.2505e-05	0.00019164	predicted protein [Populus trichocarpa]
comp25651_c0	3092	56.609	8.28411	2.7726	2.534e-08	5.8606e-07	PREDICTED: uncharacterized protein LOC100263026 [Vitis vinifera]
comp25662_c0	2130	48.1558	9.41071	2.3553	4.7265e-06	7.7729e-05	conserved hypothetical protein [Ricinus communis]
comp25667_c0	2302	542.852	161.318	1.7506	6.5684e-33	6.631e-31	betaine-aldehyde dehydrogenase [Pyrus betulifolia]
comp25670_c1	3052	15.8755	43.5581	-1.4561	6.0044e-06	9.6676e-05	PREDICTED: uncharacterized protein LOC100786142 [Glycine max]
comp25675_c0	1353	0.317511	12.6372	-5.3147	8.3172e-05	0.0010636	PREDICTED: uncharacterized protein LOC100853547 [Vitis vinifera]
comp25680_c0	2216	173.25	0.672193	8.0098	2.8165e-35	3.0197e-33	YUC6 [Fragaria vesca]
comp25688_c0	3119	271.893	626.519	-1.2043	1.2281e-53	2.0969e-51	sorbitol transporter [Prunus cerasus]
comp25704_c1	3220	46.3555	114.938	-1.31	4.2893e-12	1.4666e-10	predicted protein [Populus trichocarpa]
comp25711_c0	2800	306.603	82.5669	1.8927	5.2827e-22	3.4545e-20	putative receptor protein kinase PERK1 [Glycine max]
comp25717_c0	3942	16.7222	50.9523	-1.6074	2.3334e-07	4.7458e-06	ATP binding protein, putative [Ricinus communis]
comp25740_c0	2447	3.59845	17.0737	-2.2463	0.00037203	0.0040707	PREDICTED: DEAD-box ATP-dependent RNA helicase 37-like [Vitis vinifera]
comp25742_c3	2056	47.2032	5.51199	3.0982	5.0035e-08	1.117e-06	PREDICTED: WRKY transcription factor 6-like [Vitis vinifera]
comp25745_c0	2191	11.2166	68.4548	-2.6095	2.3058e-14	9.4351e-13	PREDICTED: uncharacterized protein LOC100777738 [Glycine max]
comp25745_c1	1036	11.2187	51.7589	-2.2059	8.1005e-10	2.2163e-08	unnamed protein product [Vitis vinifera]
comp25759_c0	1361	33.5503	401.297	-3.5803	9.5539e-96	3.3881e-93	hypothetical protein POPTRDRAFT_716206 [Populus trichocarpa]
comp25782_c0	1884	247.87	111.987	1.1462	2.9275e-07	5.8551e-06	PREDICTED: thioredoxin reductase 2-like [Vitis vinifera]
comp25786_c0	1002	14.3938	52.0278	-1.8538	1.6953e-08	3.9842e-07	PREDICTED: putative pterin-4-alpha-carbinolamine dehydratase [Vitis vinifera]
comp25791_c0	1237	437.83	26.0811	4.0693	3.1086e-80	8.957e-78	--
comp25795_c0	2495	56.9625	121.667	-1.0949	1.2566e-10	3.6899e-09	PREDICTED: uncharacterized protein LOC100257995 [Vitis vinifera]
comp25801_c0	5461	23.7075	50.8366	-1.1005	3.0444e-05	0.00043075	PREDICTED: ATP-dependent DNA helicase Q-like 3-like [Vitis vinifera]
comp25810_c1	2231	92.1839	197.356	-1.0982	2.2688e-16	1.0601e-14	GBSSII-1 [Prunus persica]
comp25815_c1	703	250.685	904.346	-1.851	3.8248e-122	1.8892e-119	auxin-repressed protein like-protein [Malus x domestica]
comp25816_c2	3905	267.548	120.379	1.1522	8.2499e-08	1.7814e-06	actin 3, partial [Eriobotrya japonica]
comp25827_c0	2172	17.0397	41.8104	-1.295	3.3166e-05	0.00046475	PREDICTED: uncharacterized protein LOC100251040 isoform 1 [Vitis vinifera]
comp25847_c0	3111	72.4982	26.2021	1.4683	0.00024422	0.0027875	unnamed protein product [Vitis vinifera]
comp25852_c0	2023	10.372	28.095	-1.4376	0.00030722	0.0034321	PREDICTED: aspartyl aminopeptidase [Vitis vinifera]
comp25867_c0	2207	77.5763	21.6446	1.8416	2.2207e-06	3.8609e-05	PREDICTED: aspartate aminotransferase, mitochondrial [Vitis vinifera]
comp25886_c1	4063	3.28094	23.1235	-2.8172	4.6392e-06	7.6567e-05	PREDICTED: uncharacterized protein LOC100266999 [Vitis vinifera]
comp25887_c0	1062	19.6857	1.61326	3.6091	0.00013428	0.0016369	ring finger protein, putative [Ricinus communis]
comp25890_c0	2307	55.5675	250.459	-2.1723	5.0768e-41	6.4123e-39	light-harvesting complex II protein Lhcb6 [Populus trichocarpa]
comp25905_c0	2551	36.4079	98.6578	-1.4382	1.3342e-11	4.3216e-10	alcohol dehydrogenase, partial [Pyrus pyrifolia]
comp25919_c0	2069	3.59845	29.028	-3.012	1.379e-07	2.8912e-06	predicted protein [Populus trichocarpa]
comp25931_c0	936	64.1445	21.5102	1.5763	0.00020702	0.0024132	PREDICTED: probable ADP-ribosylation factor GTPase-activating protein AGD11 [Vitis vinifera]
comp25935_c0	1260	198.204	77.434	1.3559	2.5494e-08	5.8855e-07	unknown [Lotus japonicus]
comp25975_c0	3672	2276.98	687.16	1.7284	2.7584e-129	1.4673e-126	autoinhibited H+ ATPase [Populus trichocarpa]
comp25989_c0	982	25.4008	74.479	-1.552	8.6783e-10	2.3627e-08	PREDICTED: 50S ribosomal protein L12, chloroplastic [Vitis vinifera]
comp26008_c0	4061	14.0774	55.503	-1.9792	1.6741e-09	4.3892e-08	PREDICTED: DNA topoisomerase 1-like [Vitis vinifera]
comp26022_c0	922	18.0981	47.4569	-1.3908	4.1394e-06	6.8735e-05	PREDICTED: uncharacterized protein LOC100819509 [Glycine max]
comp26025_c1	1578	2.64592	16.536	-2.6438	0.00016177	0.0019321	predicted protein [Populus trichocarpa]
comp26034_c0	3094	71.5457	497.801	-2.7986	1.0045e-99	3.8063e-97	ABA 8&apos;-hydroxylase [Prunus avium]
comp26042_c0	1599	90.2608	32.2653	1.4841	3.4867e-05	0.00048612	PREDICTED: uncharacterized protein LOC100242564 [Vitis vinifera]
comp26046_c0	1680	41.5939	107.669	-1.3722	5.8691e-12	1.975e-10	unknown [Populus trichocarpa]
comp26053_c0	3408	133.566	24.199	2.4645	3.1669e-15	1.3581e-13	NAK-type protein kinase precursor [Glycine max]
comp26054_c0	3376	15.7697	147.345	-3.224	4.787e-34	4.978e-32	PREDICTED: uncharacterized protein LOC100261221 [Vitis vinifera]
comp26062_c0	1701	1.79923	41.1382	-4.515	2.5311e-12	8.8737e-11	PREDICTED: uncharacterized protein LOC100854700 [Vitis vinifera]
comp26065_c0	2844	8.68286	44.3648	-2.3532	4.4959e-09	1.1265e-07	conserved hypothetical protein [Ricinus communis]
comp26065_c1	940	12.0654	52.7295	-2.1277	1.1167e-09	2.9961e-08	PREDICTED: 30S ribosomal protein 1, chloroplastic-like [Glycine max]
comp26081_c0	1272	67.4181	13.4439	2.3262	8.1459e-08	1.7603e-06	predicted protein [Populus trichocarpa]
comp26081_c1	3367	165.951	32.5342	2.3507	2.1863e-17	1.0988e-15	Protein MLO, putative [Ricinus communis]
comp26085_c0	1282	3.28306	102.173	-4.9598	7.0066e-29	6.2119e-27	predicted protein [Populus trichocarpa]
comp26088_c0	1957	0.529184	273.183	-9.0119	3.0414e-57	5.8019e-55	leucoanthocyanidin reductase [Prunus avium]
comp26090_c0	1275	104.249	19.2247	2.439	4.7728e-12	1.6239e-10	NAC domain protein, IPR003441 [Populus trichocarpa]
comp26095_c0	3569	30.7985	2.68877	3.5178	2.3943e-06	4.1367e-05	unnamed protein product [Vitis vinifera]
comp26095_c1	1527	26.2475	1.88214	3.8017	6.3129e-06	0.00010129	hypothetical protein VITISV_033076 [Vitis vinifera]
comp26102_c0	442	139.027	5.64642	4.6219	7.0849e-29	6.2612e-27	--
comp26122_c0	1560	83.3994	235.383	-1.4969	1.188e-26	9.47e-25	predicted protein [Populus trichocarpa]
comp26122_c1	1573	137.8	30.1143	2.1941	2.3942e-13	9.097e-12	MADS1 [Prunus avium]
comp26138_c0	202	107.536	5.11942	4.3927	4.5318e-22	2.9846e-20	--
comp26138_c1	392	47.8383	282.847	-2.5638	1.7481e-53	2.9128e-51	--
comp26142_c0	3969	17.9923	76.8989	-2.0956	2.8502e-13	1.0756e-11	PREDICTED: uncharacterized protein LOC100256371 [Vitis vinifera]
comp26144_c0	2638	70.9118	158.687	-1.1621	2.9244e-14	1.1896e-12	predicted protein [Populus trichocarpa]
comp26146_c0	2190	25.6125	53.4367	-1.061	2.8325e-05	0.00040345	conserved hypothetical protein [Ricinus communis]
comp26154_c0	2501	689.105	252.879	1.4463	8.604e-29	7.5315e-27	nitrate transporter [Citrus trifoliata]
comp26161_c0	2825	40.6414	88.3262	-1.1199	2.8224e-08	6.4682e-07	PREDICTED: dymeclin-like [Vitis vinifera]
comp26165_c0	2428	398.476	37.3524	3.4152	1.0276e-62	2.1865e-60	GH3 [Dimocarpus longan]
comp26179_c0	2456	16.4047	36.5673	-1.1564	0.00027397	0.0030894	PREDICTED: multisubstrate pseudouridine synthase 7-like [Vitis vinifera]
comp26186_c0	1521	2.11674	13.9816	-2.7236	0.00044369	0.0047514	PREDICTED: uncharacterized protein LOC100250842 [Vitis vinifera]
comp26192_c0	3042	49.2141	181.358	-1.8817	2.5698e-26	2.0252e-24	PREDICTED: DEAD-box ATP-dependent RNA helicase 3, chloroplastic [Vitis vinifera]
comp26201_c0	371	0.529184	36.0296	-6.0893	3.9519e-11	1.2241e-09	chlorophyll a-b binding protein 8 [Zea mays]
comp26202_c0	1330	17.1456	45.5747	-1.4104	5.4228e-06	8.8183e-05	Red chlorophyll catabolite reductase, chloroplast precursor, putative [Ricinus communis]
comp26212_c0	1973	101.178	17.477	2.5334	2.5581e-12	8.9568e-11	WRKY transcription factor NtEIG-D48 [Nicotiana tabacum]
comp26212_c1	2578	72.4982	19.7316	1.8774	3.2432e-06	5.5104e-05	PREDICTED: uncharacterized protein LOC100256072 [Vitis vinifera]
comp26214_c0	1830	263.64	832.006	-1.658	2.9489e-100	1.1329e-97	Aspartic proteinase nepenthesin-1 precursor, putative [Ricinus communis]
comp26220_c1	2017	46.0676	9.14183	2.3332	8.8247e-06	0.00013822	amygdalin hydrolase isoform AH I precursor [Prunus serotina]
comp26223_c0	741	2.85865	18.9559	-2.7292	4.2483e-05	0.00057974	PREDICTED: uncharacterized protein LOC100799451 [Glycine max]
comp26224_c1	931	2.75176	16.6704	-2.5989	0.00017013	0.0020254	ATP-binding cassette transporter, putative [Ricinus communis]
comp26224_c2	1725	2.64592	18.57	-2.8111	4.1099e-05	0.00056307	hypothetical protein VITISV_044205 [Vitis vinifera]
comp26224_c3	1937	10.3762	50.1752	-2.2737	8.417e-10	2.2938e-08	PREDICTED: pleiotropic drug resistance protein 2-like isoform 2 [Vitis vinifera]
comp26226_c0	2775	6.8794	48.5324	-2.8186	3.1952e-11	9.9866e-10	PREDICTED: protein NSP-INTERACTING KINASE 1 [Vitis vinifera]
comp26232_c1	1531	9.2131	53.7876	-2.5455	2.1963e-11	6.9911e-10	unknown [Lotus japonicus]
comp26242_c0	3023	20.8499	42.3482	-1.0223	0.00026408	0.0029859	conserved hypothetical protein [Ricinus communis]
comp26247_c0	1898	115.286	25.4089	2.1818	2.5653e-11	8.1188e-10	predicted protein [Populus trichocarpa]
comp26264_c0	822	1.58755	20.4347	-3.6861	2.313e-06	4.0088e-05	unknown [Lotus japonicus]
comp26264_c1	1011	1.90506	16.1326	-3.0821	7.463e-05	0.00096827	cytochrome P450 [Populus trichocarpa]
comp26274_c0	1778	332.01	119.836	1.4702	3.8028e-15	1.6208e-13	Serine acetyltransferase 3, mitochondrial precursor, putative [Ricinus communis]
comp26285_c1	4276	20.8499	46.9191	-1.1701	3.3299e-05	0.00046614	phytochrome B [Fragaria x ananassa]
comp26291_c0	1323	36.302	4.57091	2.9895	2.8765e-06	4.9329e-05	2-oxoglutarate-dependent dioxygenase [Populus trichocarpa]
comp26292_c0	2963	10.6895	30.2917	-1.5027	0.00012235	0.0015021	predicted protein [Populus trichocarpa]
comp26301_c0	2396	8.14944	24.8712	-1.6097	0.00029997	0.0033606	PREDICTED: translation factor GUF1 homolog, chloroplastic [Vitis vinifera]
comp26309_c0	6375	30.481	138.875	-2.1878	1.2163e-23	8.5611e-22	predicted protein [Populus trichocarpa]
comp26312_c0	1532	0.211674	64.6717	-8.2551	4.3026e-16	1.9607e-14	peroxidase 1 [Litchi chinensis]
comp26315_c1	1925	19.4814	82.5561	-2.0833	4.5956e-14	1.8477e-12	unknown [Populus trichocarpa]
comp26329_c0	1336	11.1129	47.9946	-2.1106	7.0953e-09	1.7368e-07	predicted protein [Populus trichocarpa]
comp26342_c0	1443	0.211674	16.9393	-6.3224	6.5469e-06	0.00010486	methyltransferase [Prunus armeniaca]
comp26347_c0	675	127.343	374.495	-1.5562	3.7444e-43	5.0036e-41	conserved hypothetical protein [Ricinus communis]
comp26348_c4	3227	228.221	70.2724	1.6994	4.9795e-14	1.9933e-12	oxidoreductase, putative [Ricinus communis]
comp26354_c0	939	165.259	78.2715	1.0782	0.00010459	0.0013055	Cis-zeatin O-glucosyltransferase [Medicago truncatula]
comp26354_c1	1374	175.476	85.7719	1.0327	0.00015572	0.0018622	predicted protein [Populus trichocarpa]
comp26371_c0	2315	0.952532	28.2321	-4.8894	4.7654e-09	1.1918e-07	unnamed protein product [Vitis vinifera]
comp26421_c0	1022	47.2022	11.6962	2.0128	6.5642e-05	0.00086339	unnamed protein product [Vitis vinifera]
comp26421_c1	776	43.0132	10.6583	2.0128	0.0001388	0.0016803	NB-ARC domain-containing protein [Malus x domestica]
comp26421_c2	1505	46.039	9.67958	2.2498	1.5672e-05	0.00023495	Disease resistance protein ADR1, putative [Ricinus communis]
comp26425_c0	2475	5.82103	29.6988	-2.3511	1.6147e-06	2.8705e-05	PREDICTED: pentatricopeptide repeat-containing protein At5g46580, chloroplastic [Vitis vinifera]
comp26430_c0	2089	76.9434	11.8306	2.7013	1.737e-10	5.0259e-09	PREDICTED: uncharacterized protein LOC100256507 [Vitis vinifera]
comp26433_c0	3263	123.723	56.7331	1.1249	0.00040015	0.0043389	poly(A) polymerase, putative [Ricinus communis]
comp26438_c2	1411	167.646	31.862	2.3955	5.195e-18	2.7164e-16	unknown [Lotus japonicus]
comp26445_c0	2314	365.255	174.953	1.0619	1.5358e-08	3.6247e-07	predicted protein [Populus trichocarpa]
comp26453_c0	2675	8.36111	32.2693	-1.9484	5.1531e-06	8.4144e-05	PREDICTED: pentatricopeptide repeat-containing protein At4g16390, chloroplastic [Vitis vinifera]
comp26469_c0	1724	163.403	22.989	2.8294	8.7201e-22	5.6356e-20	predicted protein [Populus trichocarpa]
comp26504_c0	2512	29.211	5.78086	2.3372	0.00039497	0.0042911	MYB domain class transcription factor [Malus x domestica]
comp26507_c0	1551	25.6125	3.76428	2.7664	0.0001828	0.0021627	prolyl 4-hydroxylase alpha subunit, putative [Ricinus communis]
comp26508_c0	2163	24.7097	53.9341	-1.1261	1.347e-05	0.00020506	glucose-6-phosphate 1-dehydrogenase, putative [Ricinus communis]
comp26515_c0	1807	27.4774	2.4199	3.5052	8.6922e-06	0.00013638	PREDICTED: E3 ubiquitin-protein ligase AIP2-like [Vitis vinifera]
comp26517_c0	1824	0.105837	19.2247	-7.505	4.0816e-06	6.7972e-05	PREDICTED: amino acid permease 6 [Vitis vinifera]
comp26533_c0	1732	12.9121	39.525	-1.614	5.0109e-06	8.2016e-05	PREDICTED: cytochrome P450 94A1 [Vitis vinifera]
comp26540_c0	2205	197.29	33.7441	2.5476	9.7692e-23	6.5908e-21	PREDICTED: uncharacterized protein LOC100265113 [Vitis vinifera]
comp26543_c0	2253	64.9838	22.1824	1.5507	0.00023933	0.0027401	Aspartic proteinase oryzasin-1 precursor, putative [Ricinus communis]
comp26552_c0	2121	5.82103	23.1235	-1.99	9.5895e-05	0.0012074	PREDICTED: pentatricopeptide repeat-containing protein At5g13770, chloroplastic-like [Vitis vinifera]
comp26564_c1	1911	29.1009	2.01658	3.8511	1.7405e-06	3.0743e-05	Zeamatin precursor, putative [Ricinus communis]
comp26577_c0	3734	34.2911	97.3336	-1.5051	5.5009e-12	1.8534e-10	mitochondrial translational initiation factor, putative [Ricinus communis]
comp26578_c0	2464	36.9371	8.3352	2.1478	0.00019349	0.0022746	Protein kinase; Peptidoglycan-binding LysM [Medicago truncatula]
comp26579_c0	1911	33.4444	78.9263	-1.2387	2.6927e-08	6.2016e-07	unknown [Populus trichocarpa]
comp26580_c0	1472	113.034	302.073	-1.4181	7.4782e-32	7.3614e-30	unknown [Populus trichocarpa x Populus deltoides]
comp26584_c0	983	58.8231	14.3849	2.0318	7.0668e-06	0.00011208	ccaat-binding transcription factor, putative [Ricinus communis]
comp26600_c0	2460	207.228	42.2971	2.2926	1.4134e-20	8.6496e-19	hypothetical protein VITISV_005183 [Vitis vinifera]
comp26607_c0	2216	314.448	130.129	1.2729	6.2988e-11	1.8938e-09	CBL-interacting serine/threonine-protein kinase, putative [Ricinus communis]
comp26613_c0	1846	101.802	15.5949	2.7066	1.9547e-13	7.4372e-12	PREDICTED: receptor-like protein kinase HSL1 [Vitis vinifera]
comp26618_c0	1497	19.7915	2.15102	3.2018	0.00032185	0.0035811	conserved hypothetical protein [Ricinus communis]
comp26624_c0	2253	1.16421	20.9724	-4.1711	8.217e-07	1.541e-05	predicted protein [Populus trichocarpa]
comp26630_c0	3442	6.8794	30.3831	-2.1429	3.4778e-06	5.8623e-05	unnamed protein product [Vitis vinifera]
comp26644_c0	3920	80.6477	217.52	-1.4314	1.2599e-23	8.8451e-22	PREDICTED: pentatricopeptide repeat-containing protein At5g27460-like [Vitis vinifera]
comp26650_c0	3142	45.9131	3.36097	3.772	2.6553e-09	6.8259e-08	glutamate receptor 2 plant, putative [Ricinus communis]
comp26655_c0	1262	374.778	163.844	1.1937	3.5503e-11	1.1072e-09	Conserved hypothetical protein [Malus x domestica]
comp26656_c0	1319	2401.32	37.9117	5.985	0	0	predicted protein [Populus trichocarpa]
comp26668_c0	2811	131.026	344.566	-1.3949	1.8329e-35	1.9882e-33	PREDICTED: ATP-dependent zinc metalloprotease FTSH 2, chloroplastic-like [Vitis vinifera]
comp26669_c0	2260	18.3098	45.037	-1.2985	1.6002e-05	0.00023953	PREDICTED: uncharacterized protein LOC100256872 [Vitis vinifera]
comp26673_c0	573	61.0679	21.2386	1.5237	0.00046849	0.0049919	MYB6 [Malus x domestica]
comp26673_c1	933	128.592	45.8436	1.488	7.2742e-07	1.3753e-05	MYB6 [Malus x domestica]
comp26677_c0	4705	60.5387	180.69	-1.5776	5.5292e-22	3.5902e-20	arginase [Malus hupehensis]
comp26677_c1	2905	273.628	895.715	-1.7108	1.9471e-111	8.286e-109	alpha/beta amyrin synthase [Malus x domestica]
comp26687_c0	1633	621.912	240.673	1.3696	1.9292e-23	1.3408e-21	6-phosphogluconolactonase [Rosa rugosa]
comp26700_c0	1073	430.088	146.627	1.5525	3.0066e-21	1.8816e-19	hypothetical protein [Jatropha curcas]
comp26716_c0	994	15.6406	60.203	-1.9445	4.9706e-10	1.3916e-08	blue copper-like protein [Gossypium hirsutum]
comp26732_c0	5375	28.0468	60.6897	-1.1136	4.4882e-06	7.4207e-05	PREDICTED: protein KIAA0664 homolog [Vitis vinifera]
comp26755_c0	2350	1.37588	16.2671	-3.5635	2.9911e-05	0.00042442	unnamed protein product [Vitis vinifera]
comp26764_c1	1855	56.4174	15.4604	1.8676	4.3731e-05	0.00059501	CBL-interacting serine/threonine-protein kinase, putative [Ricinus communis]
comp26765_c0	4108	24.7658	57.002	-1.2027	3.3811e-06	5.7131e-05	double-stranded RNA binding protein, putative [Ricinus communis]
comp26779_c0	2067	36.1962	0	6.1778	3.1544e-09	8.0492e-08	predicted protein [Populus trichocarpa]
comp26783_c0	1976	1.48172	15.0383	-3.3433	8.3477e-05	0.001067	unnamed protein product [Vitis vinifera]
comp26801_c1	1805	311.33	2.95765	6.7178	6.2913e-67	1.5265e-64	R2R3-MYB transcription factor [Prunus avium]
comp26820_c0	2867	61.3854	19.2247	1.6749	0.00011696	0.0014441	hypothetical protein MTR_7g034610 [Medicago truncatula]
comp26827_c0	2571	6.98523	24.6023	-1.8164	0.00012439	0.0015252	PREDICTED: oligopeptide transporter 6-like [Vitis vinifera]
comp26828_c0	810	1.69339	13.9816	-3.0455	0.00024132	0.0027595	ripening-induced protein [Fragaria vesca]
comp26851_c6	1646	5.71519	20.6874	-1.8559	0.00037256	0.0040749	transcription factor MADS5 [Prunus avium]
comp26865_c0	1298	200.137	84.6856	1.2408	4.1142e-07	8.0312e-06	conserved hypothetical protein [Ricinus communis]
comp26869_c0	1061	8.99613	78.0968	-3.1179	2.0974e-18	1.12e-16	Alcohol acyl-transferase [Prunus mume]
comp26869_c1	766	2.43636	42.4087	-4.1216	2.681e-12	9.3755e-11	hydroxycinnamoyl-coenzyme A shikimate/quinate hydroxycinnamoyltransferase 1 [Pyrus x bretschneideri]
comp26871_c0	1626	3.70429	22.7201	-2.6167	1.0715e-05	0.00016576	Os09g0530000 [Oryza sativa Japonica Group]
comp26891_c0	997	45.8358	107.415	-1.2287	1.0713e-10	3.166e-09	--
comp26897_c0	2453	1.16421	50.6834	-5.4441	3.2151e-15	1.3767e-13	predicted protein [Populus trichocarpa]
comp26900_c0	1658	113.087	24.2474	2.2215	2.06e-11	6.5647e-10	PREDICTED: probable protein phosphatase 2C 25-like [Vitis vinifera]
comp26917_c0	10923	52.494	108.801	-1.0515	2.7966e-09	7.1694e-08	PREDICTED: BEACH domain-containing protein lvsC-like, partial [Vitis vinifera]
comp26920_c0	1052	38.5246	8.3352	2.2085	9.8936e-05	0.0012389	predicted protein [Populus trichocarpa]
comp26946_c0	1461	23.8133	55.2543	-1.2143	4.2307e-06	7.0159e-05	pak inhibitor skb15, putative [Ricinus communis]
comp26947_c1	2574	35.667	6.45306	2.4665	4.5716e-05	0.00061988	predicted protein [Populus trichocarpa]
comp26948_c0	2044	14.3494	36.7018	-1.3549	6.6157e-05	0.00086893	cytochrome b559
comp26959_c0	2555	2.54008	42.6157	-4.0684	2.7271e-12	9.5124e-11	GBSSII-2 [Prunus persica]
comp26964_c0	3445	8.0436	68.6982	-3.0944	2.7041e-16	1.2529e-14	NBS-LRR type disease resistance protein [Malus x domestica]
comp26974_c0	2091	9.73699	28.7699	-1.563	0.00013023	0.0015932	PREDICTED: DEAD-box ATP-dependent RNA helicase 22 [Vitis vinifera]
comp26977_c1	1417	2.32841	16.9393	-2.863	7.9517e-05	0.0010249	predicted protein [Populus trichocarpa]
comp26989_c3	1262	56.482	8.87295	2.6703	5.759e-08	1.2744e-06	hypothetical protein RCOM_1122760 [Ricinus communis]
comp27000_c0	1579	733.53	329.212	1.1558	4.9655e-19	2.7361e-17	polyubiquitin 14 [Arabidopsis thaliana]
comp27013_c0	1073	28.4214	0.537755	5.7239	1.6328e-07	3.3756e-06	hypothetical protein VITISV_026093 [Vitis vinifera]
comp27017_c0	1203	159.654	7.4842	4.415	4.5285e-32	4.4737e-30	--
comp27018_c0	1255	21.8024	78.3777	-1.846	4.9269e-12	1.6722e-10	50S ribosomal protein L3 [Medicago truncatula]
comp27026_c1	2099	130.416	33.8772	1.9447	1.1894e-10	3.5037e-09	PREDICTED: triose phosphate/phosphate translocator, chloroplastic [Vitis vinifera]
comp27029_c0	2098	347.404	145.866	1.252	1.5711e-11	5.0592e-10	UDP-glucose:flavonoid 3-O-glucosyltransferase [Prunus persica]
comp27033_c1	2005	13.327	50.276	-1.9155	1.699e-08	3.9893e-07	PREDICTED: potassium transporter 11-like [Vitis vinifera]
comp27035_c0	1397	0	17.6115	-5.1384	3.4814e-06	5.8647e-05	leucine-rich repeat family protein [Citrus trifoliata]
comp27037_c1	1539	100.651	28.9057	1.7999	1.3e-07	2.743e-06	PREDICTED: homeobox-leucine zipper protein HAT22 [Vitis vinifera]
comp27038_c0	1812	1.90506	20.1483	-3.4027	4.6515e-06	7.6677e-05	RecName: Full=Cytochrome P450 77A3
comp27048_c0	4559	35.4553	77.3022	-1.1245	1.9261e-07	3.9552e-06	PREDICTED: probable lysine-specific demethylase JMJ14-like [Vitis vinifera]
comp27063_c0	3849	116.467	405.572	-1.8	3.0968e-54	5.3874e-52	ATP binding protein, putative [Ricinus communis]
comp27070_c2	2058	22.0141	47.8602	-1.1204	4.3518e-05	0.00059268	bifunctional purine biosynthesis protein, putative [Ricinus communis]
comp27087_c0	2579	392.831	150.567	1.3835	1.0938e-15	4.8409e-14	hexokinase 1 [Cucumis melo]
comp27087_c1	1319	125.946	31.5931	1.9951	9.7285e-11	2.8873e-09	PREDICTED: monoglyceride lipase-like [Glycine max]
comp27094_c0	1371	536.174	202.627	1.4039	1.8324e-21	1.1652e-19	predicted protein [Populus trichocarpa]
comp27116_c0	1647	61.4912	19.4936	1.6574	0.00013526	0.0016468	cell wall invertase 1 [Prunus persica]
comp27118_c0	2570	368.378	170.999	1.1072	2.0989e-09	5.4412e-08	PREDICTED: E3 ubiquitin-protein ligase HERC2-like [Vitis vinifera]
comp27124_c1	1642	9.94866	43.6926	-2.1348	2.787e-08	6.3975e-07	--
comp27127_c1	1993	88.9485	27.5599	1.6904	2.89e-06	4.9492e-05	predicted protein [Populus trichocarpa]
comp27128_c0	1360	0.423347	35.7607	-6.4004	6.2521e-11	1.8859e-09	pinene/camphene synthase [Malus x domestica]
comp27128_c1	968	0.105837	23.719	-7.8081	4.577e-07	8.9095e-06	pinene/camphene synthase [Malus x domestica]
comp27142_c0	2899	31.116	0.941071	5.0472	7.1604e-08	1.5657e-06	PREDICTED: uncharacterized protein LOC100784525 [Glycine max]
comp27143_c0	1505	19.5798	67.2207	-1.7795	3.5093e-10	9.9595e-09	predicted protein [Populus trichocarpa]
comp27147_c0	2088	82.34	8.20076	3.3278	6.6614e-14	2.6248e-12	predicted protein [Populus trichocarpa]
comp27185_c1	2556	87.1037	1.47883	5.8802	4.2335e-20	2.5022e-18	unnamed protein product [Vitis vinifera]
comp27188_c0	917	119.685	48.2514	1.3106	3.0755e-05	0.00043471	PREDICTED: U-box domain-containing protein 27-like [Vitis vinifera]
comp27197_c0	1935	80.1174	22.4513	1.8353	1.6331e-06	2.8994e-05	predicted protein [Populus trichocarpa]
comp27207_c0	1613	48.7908	128.515	-1.3973	3.0336e-14	1.2304e-12	PREDICTED: uncharacterized protein LOC100242330 [Vitis vinifera]
comp27211_c0	1691	480.182	175.172	1.4548	8.6792e-21	5.3469e-19	predicted protein [Populus trichocarpa]
comp27217_c2	2499	191.664	71.7903	1.4167	9.2713e-09	2.2417e-07	3-ketoacyl-CoA synthase 10 [Gossypium hirsutum]
comp27219_c0	676	4.12764	31.1898	-2.9177	6.8752e-08	1.5081e-06	--
comp27220_c0	1957	35.6829	7.79744	2.1942	0.00019349	0.0022746	pepsin A, putative [Ricinus communis]
comp27236_c0	1737	31.2219	6.5875	2.2448	0.00038465	0.0041955	predicted protein [Populus trichocarpa]
comp27254_c0	2574	7.93776	52.4311	-2.7236	1.0301e-11	3.364e-10	PREDICTED: ABC transporter G family member 22-like [Vitis vinifera]
comp27268_c1	3315	150.349	71.9247	1.0638	0.00027533	0.0031035	glutamate-gated kainate-type ion channel receptor subunit GluR5 [Populus trichocarpa]
comp27280_c0	1100	16.1962	99.7535	-2.6227	2.6189e-20	1.5748e-18	cytochrome P450, putative [Ricinus communis]
comp27284_c0	1631	19.5925	40.0627	-1.032	0.00036016	0.0039502	predicted protein [Populus trichocarpa]
comp27284_c2	3390	94.6192	36.0296	1.393	7.4098e-05	0.00096227	PREDICTED: uncharacterized protein LOC100779356 [Glycine max]
comp27287_c0	2088	21.2732	1.47883	3.8465	4.3885e-05	0.00059681	polyamine oxidase [Malus x domestica]
comp27296_c0	1840	36.0374	5.9153	2.607	2.0168e-05	0.00029547	PREDICTED: UPF0496 protein 4 [Vitis vinifera]
comp27299_c0	1791	128.015	46.1125	1.4731	1.002e-06	1.8515e-05	PREDICTED: alpha-amylase [Vitis vinifera]
comp27300_c0	5780	109.701	221.555	-1.0141	9.8397e-17	4.7089e-15	ATP synthase CF1 alpha subunit [Pyrus pyrifolia]
comp27301_c0	1993	1.05837	24.8712	-4.5546	5.0118e-08	1.118e-06	DNA binding protein, putative [Ricinus communis]
comp27308_c0	3155	1.90506	15.9901	-3.0693	8.2351e-05	0.0010561	predicted protein [Populus trichocarpa]
comp27312_c0	2657	3.06927	19.5017	-2.6676	3.9165e-05	0.00053871	PREDICTED: MADS-box transcription factor 27 [Vitis vinifera]
comp27317_c0	1594	18.2039	70.4445	-1.9522	1.5619e-11	5.0355e-10	ccaat-binding transcription factor subunit A, putative [Ricinus communis]
comp27324_c0	714	1.05837	12.6372	-3.5778	0.00023015	0.002647	predicted protein [Populus trichocarpa]
comp27330_c0	2181	1166.1	325.6	1.8405	3.7833e-75	1.0361e-72	PREDICTED: glutamate decarboxylase 1-like [Glycine max]
comp27347_c0	1628	280.355	109.209	1.3602	2.9882e-11	9.382e-10	catalytic, putative [Ricinus communis]
comp27352_c0	2103	0.211674	14.1161	-6.0594	3.5193e-05	0.00048869	PREDICTED: BTB/POZ domain-containing protein At3g22104-like [Vitis vinifera]
comp27357_c0	2608	324.56	151.537	1.0988	2.5594e-08	5.8997e-07	3-hydroxy-3-methylglutaryl-CoA reductase [Malus x domestica]
comp27367_c0	4233	40.0063	106.61	-1.414	3.2662e-12	1.1279e-10	PREDICTED: carbamoyl-phosphate synthase large chain-like [Vitis vinifera]
comp27376_c0	1279	99.8825	42.8953	1.2194	0.00045624	0.0048707	RNA-directed DNA polymerase (Reverse transcriptase); Polynucleotidyl transferase, Ribonuclease H fold [Medicago truncatula]
comp27380_c0	2118	809.234	320.771	1.335	1.852e-28	1.591e-26	PREDICTED: E3 ubiquitin ligase BIG BROTHER-related-like [Glycine max]
comp27383_c0	1535	127.422	42.2137	1.5938	1.2404e-07	2.6271e-06	sterol-C5(6)-desaturase homolog [Nicotiana tabacum]
comp27431_c0	6887	7.72609	29.0388	-1.9102	1.867e-05	0.00027542	PREDICTED: uncharacterized protein LOC100248664 [Vitis vinifera]
comp27437_c0	2916	51.8548	467.264	-3.1717	6.5006e-103	2.5688e-100	unknown [Populus trichocarpa]
comp27443_c0	1151	68.0849	20.6094	1.724	3.0379e-05	0.00043005	--
comp27450_c0	2193	180.026	467.025	-1.3753	9.9491e-47	1.4484e-44	predicted protein [Populus trichocarpa]
comp27455_c0	3768	25.5067	69.4712	-1.4455	1.249e-08	2.9732e-07	PREDICTED: uncharacterized protein LOC100257153 [Vitis vinifera]
comp27458_c0	1919	14.8172	56.9334	-1.942	1.4968e-09	3.9357e-08	PREDICTED: UDP-glycosyltransferase 73C2-like [Glycine max]
comp27460_c2	1511	213.685	21.2413	3.3305	1.3689e-33	1.4129e-31	beta-alanine n-methyltransferase related [Populus trichocarpa]
comp27470_c0	1350	449.74	202.514	1.1511	3.8277e-12	1.3136e-10	predicted protein [Populus trichocarpa]
comp27480_c0	2542	186.289	1071.17	-2.5236	1.3969e-194	1.2074e-191	Protein YIF1A, putative [Ricinus communis]
comp27481_c0	1767	21.8913	59.4219	-1.4406	1.4798e-07	3.0824e-06	zinc transporter-like precursor [Solanum lycopersicum]
comp27483_c0	1821	2.43425	170.599	-6.131	8.7621e-47	1.2824e-44	Aspartic proteinase nepenthesin-1 precursor, putative [Ricinus communis]
comp27484_c1	2870	1096.83	428.357	1.3565	2.8198e-39	3.421e-37	predicted protein [Populus trichocarpa]
comp27491_c0	3956	1.58755	35.8951	-4.4989	6.2892e-11	1.893e-09	PREDICTED: uncharacterized protein LOC100257111 [Vitis vinifera]
comp27528_c0	1211	288.384	120.054	1.2643	5.2491e-10	1.4637e-08	hypothetical protein 33 [Hevea brasiliensis]
comp27531_c0	1701	43.8165	140.088	-1.6768	1.7335e-18	9.2928e-17	DnaJ protein, putative [Arabidopsis thaliana]
comp27535_c0	1615	1.79923	13.7127	-2.9301	0.00034002	0.0037561	PREDICTED: uncharacterized protein LOC100813897 [Glycine max]
comp27550_c0	3069	18.3013	47.188	-1.3665	5.4735e-06	8.8956e-05	UDP-glucosyltransferase family 1 protein [Citrus sinensis]
comp27550_c1	1234	5.50352	59.0186	-3.4227	4.056e-15	1.7234e-13	UDP-glucosyltransferase family 1 protein [Citrus sinensis]
comp27552_c0	2948	19.1565	53.2485	-1.4749	4.6461e-07	9.0123e-06	ATP-binding cassette transporter, putative [Ricinus communis]
comp27557_c0	1798	43.2767	12.2339	1.8227	0.0004627	0.0049359	unknown [Populus trichocarpa x Populus deltoides]
comp27575_c0	3144	48.6267	104.862	-1.1087	1.802e-09	4.7113e-08	PREDICTED: uncharacterized protein LOC100249509 [Vitis vinifera]
comp27591_c3	890	42.0172	731.372	-4.1216	1.7762e-185	1.445e-182	--
comp27591_c5	1945	268.276	620.947	-1.2107	1.725e-53	2.9094e-51	--
comp27592_c0	3336	154.38	53.7997	1.5208	2.8361e-08	6.4941e-07	Cyclic nucleotide-gated ion channel, putative [Ricinus communis]
comp27623_c1	6949	8.57279	35.762	-2.0606	7.9204e-07	1.4904e-05	unnamed protein product [Vitis vinifera]
comp27631_c0	1512	4.44303	69.7979	-3.9736	5.6026e-19	3.0627e-17	leucine-rich repeat family protein [Citrus trifoliata]
comp27645_c1	6418	132.296	20.0314	2.7234	3.8984e-17	1.9256e-15	hypothetical protein VITISV_009583 [Vitis vinifera]
comp27646_c0	3738	28.7876	110.777	-1.9441	3.2662e-17	1.622e-15	hypothetical protein RCOM_0908960 [Ricinus communis]
comp27647_c0	1927	111.426	44.6336	1.3199	5.0495e-05	0.0006777	predicted protein [Populus trichocarpa]
comp27649_c0	4684	3.06927	17.8803	-2.5424	0.00011505	0.0014232	Os08g0544300 [Oryza sativa Japonica Group]
comp27658_c0	1092	21.487	0.941071	4.513	1.3387e-05	0.00020391	C2H2L domain class transcription factor [Malus x domestica]
comp27685_c0	1605	21.8024	73.9413	-1.7619	5.9184e-11	1.7892e-09	extracellular calcium sensing receptor [Castanopsis chinensis]
comp27722_c0	3558	29.9317	100.56	-1.7483	2.9115e-14	1.1861e-12	serine endopeptidase degp2, putative [Ricinus communis]
comp27730_c0	3177	32.7036	66.6816	-1.0278	4.385e-06	7.263e-05	hypothetical protein VITISV_025855 [Vitis vinifera]
comp27732_c0	950	26.3544	92.2249	-1.8071	1.2673e-13	4.9028e-12	PREDICTED: uncharacterized protein LOC100775902 [Glycine max]
comp27734_c0	1545	21.868	44.5126	-1.0254	0.00017907	0.0021222	--
comp27761_c0	6042	1273.03	3328.33	-1.3865	0	0	hypothetical protein VITISV_006821 [Vitis vinifera]
comp27767_c1	2454	49.5316	0.403316	6.9403	6.6823e-12	2.219e-10	9-cis-epoxycarotenoid dioxygenase 2 [Fragaria x ananassa]
comp27791_c0	3840	169.339	61.456	1.4623	2.3701e-08	5.5e-07	PREDICTED: uncharacterized protein LOC100246702 [Vitis vinifera]
comp27793_c1	2084	136.314	357.588	-1.3914	1.2244e-36	1.3881e-34	multidrug resistance pump, putative [Ricinus communis]
comp27799_c0	2599	6.77356	27.8342	-2.0389	1.4733e-05	0.00022233	PREDICTED: pentatricopeptide repeat-containing protein At1g09900-like isoform 1 [Vitis vinifera]
comp27817_c0	1820	79.4676	31.0553	1.3555	0.0004227	0.0045549	unnamed protein product [Vitis vinifera]
comp27823_c0	2870	11.4304	46.9191	-2.0373	1.8761e-08	4.3831e-07	predicted protein [Populus trichocarpa]
comp27825_c3	1645	38.4389	77.7056	-1.0155	8.5242e-07	1.5964e-05	conserved hypothetical protein [Ricinus communis]
comp27847_c0	5769	11.1129	34.8196	-1.6477	1.4743e-05	0.00022236	PREDICTED: uncharacterized protein LOC100247074 [Vitis vinifera]
comp27878_c0	2092	11.2187	39.7844	-1.8263	9.894e-07	1.8306e-05	PREDICTED: uncharacterized protein all1601-like [Glycine max]
comp27879_c0	1712	2.96343	43.5554	-3.8775	2.768e-12	9.643e-11	PREDICTED: UDP-glycosyltransferase 91C1-like [Vitis vinifera]
comp27880_c0	1684	817.989	385.042	1.0871	2.6888e-18	1.4248e-16	naringenin-chalcone synthase [Prunus avium]
comp27882_c0	869	5.71519	96.3925	-4.076	7.0831e-26	5.4728e-24	unnamed protein product [Vitis vinifera]
comp27885_c2	2816	528.364	251.095	1.0733	5.2684e-12	1.7794e-10	tfiif-alpha, putative [Ricinus communis]
comp27897_c0	634	27.0593	61.0728	-1.1744	2.0928e-06	3.6593e-05	hypothetical protein VITISV_028028 [Vitis vinifera]
comp27902_c0	1917	44.3456	11.5658	1.9389	0.00017981	0.0021292	RecName: Full=Putative UDP-rhamnose:rhamnosyltransferase 1; Short=FaRT1; AltName: Full=Glycosyltransferase 4; Short=FaGT4
comp27904_c0	1456	717.928	62.7896	3.5152	9.5775e-115	4.273e-112	beta-1,3-glucanase [Pyrus pyrifolia]
comp27909_c0	1683	76.6259	163.463	-1.0931	9.4178e-14	3.6691e-12	predicted protein [Populus trichocarpa]
comp27912_c0	2509	1.69339	16.5427	-3.2882	4.0689e-05	0.00055774	unnamed protein product [Vitis vinifera]
comp27915_c1	2178	415.64	32.9375	3.6575	8.8499e-70	2.3314e-67	PREDICTED: adipocyte plasma membrane-associated protein-like [Vitis vinifera]
comp27920_c0	2331	132.652	62.1201	1.0945	0.00039614	0.0043022	RING finger protein 113A, putative [Ricinus communis]
comp27924_c0	1611	662.579	142.236	2.2198	4.0267e-59	7.8994e-57	TPA: hypothetical protein ZEAMMB73_070975 [Zea mays]
comp27935_c0	2175	118.75	49.4734	1.2632	6.8436e-05	0.00089631	PREDICTED: protein disulfide isomerase-like 1-6 [Vitis vinifera]
comp27936_c0	1841	8.67862	27.4134	-1.6593	0.00011386	0.0014098	unnamed protein product [Vitis vinifera]
comp27940_c0	2902	27.7398	4.83979	2.5189	0.00026194	0.0029651	conserved hypothetical protein [Ricinus communis]
comp27941_c0	1937	20.1968	162.116	-3.0048	1.6134e-35	1.757e-33	cytochrome P450 [Populus trichocarpa]
comp27942_c0	2310	0.740858	71.9301	-6.6013	2.9252e-20	1.7514e-18	UDP-glucose:flavonoid 7-O-glucosyltransferase [Malus x domestica]
comp27952_c0	1938	560.548	120.177	2.2217	2.3388e-50	3.718e-48	UDP-glucosyltransferase family 1 protein [Citrus sinensis]
comp27964_c1	4503	135.47	49.2046	1.4611	6.0724e-07	1.16e-05	predicted protein [Populus trichocarpa]
comp27987_c1	1647	222.663	71.6558	1.6357	7.4656e-13	2.7315e-11	predicted protein [Populus trichocarpa]
comp27999_c0	2777	5.71519	41.676	-2.8663	5.9342e-10	1.6481e-08	ARF domain class transcription factor [Malus x domestica]
comp28005_c0	923	18.9448	40.8694	-1.1092	0.0001727	0.0020537	Os04g0566500 [Oryza sativa Japonica Group]
comp28015_c1	1530	83.2957	28.3666	1.5541	3.0716e-05	0.00043437	lipoxygenase [Prunus dulcis]
comp28024_c1	698	28.6045	3.2561	3.135	1.9311e-05	0.00028398	PREDICTED: tyrosine-sulfated glycopeptide receptor 1-like [Vitis vinifera]
comp28031_c0	5007	9.52532	28.9917	-1.6058	9.6924e-05	0.0012192	cc-nbs-lrr resistance protein [Populus trichocarpa]
comp28036_c0	2551	19.3629	46.2765	-1.257	1.7606e-05	0.00026155	PREDICTED: uncharacterized protein LOC100258138 [Vitis vinifera]
comp28046_c0	1673	87.2043	190.993	-1.131	2.1898e-16	1.0267e-14	PREDICTED: H/ACA ribonucleoprotein complex subunit 4 [Vitis vinifera]
comp28096_c2	1083	83.0343	18.4194	2.1725	1.6935e-08	3.9833e-07	amino acid transporter, putative [Ricinus communis]
comp28106_c0	1428	661.797	96.2809	2.7811	3.1617e-81	9.2057e-79	conserved hypothetical protein [Ricinus communis]
comp28111_c0	3987	70.3815	148.686	-1.079	1.7692e-12	6.2982e-11	glutamate receptor [Malus hupehensis]
comp28118_c0	1713	0.952532	61.1723	-6.005	6.7162e-18	3.492e-16	predicted protein [Populus trichocarpa]
comp28122_c0	3305	12.5946	37.1051	-1.5588	1.4337e-05	0.00021707	PREDICTED: chloroplastic group IIA intron splicing facilitator CRS1, chloroplastic [Vitis vinifera]
comp28123_c1	1808	10.01	32.1308	-1.6825	2.5609e-05	0.00036779	predicted protein [Populus trichocarpa]
comp28124_c0	2104	18.839	657.201	-5.1245	1.0127e-176	6.8325e-174	polyphenol oxidase [Prunus salicina var. cordata]
comp28125_c2	4348	87.5271	26.2505	1.7374	1.9044e-06	3.3446e-05	unnamed protein product [Vitis vinifera]
comp28136_c0	3437	15.2977	163.074	-3.4141	6.8937e-39	8.2548e-37	potassium channel [Malus hupehensis]
comp28145_c0	1896	130.92	35.875	1.8676	4.7853e-10	1.3452e-08	cytochrome P450, putative [Ricinus communis]
comp28167_c0	1825	535.875	193.457	1.4699	1.757e-23	1.2273e-21	Dihydroflavonol-4-reductase [Medicago truncatula]
comp28185_c0	2076	2.8576	17.7459	-2.6346	9.5387e-05	0.001202	NBS-containing resistance-like protein [Corylus avellana]
comp28188_c0	2590	4.642	25.4089	-2.4525	6.0776e-06	9.7796e-05	predicted protein [Populus trichocarpa]
comp28191_c0	2442	27.4117	58.8841	-1.1031	6.9878e-06	0.00011102	predicted protein [Populus trichocarpa]
comp28202_c1	1453	86.4814	35.0898	1.3013	0.00044029	0.0047242	hypothetical protein [Malus x domestica]
comp28205_c0	4219	336.259	150.441	1.1604	1.3396e-09	3.5424e-08	NAC domain class transcription factor [Malus x domestica]
comp28205_c1	1670	122.877	43.8082	1.4879	1.2833e-06	2.3278e-05	predicted protein [Populus trichocarpa]
comp28213_c0	6273	531.405	209.781	1.3409	2.063e-19	1.1741e-17	predicted protein [Populus trichocarpa]
comp28214_c0	2902	20.6382	51.3569	-1.3152	3.4697e-06	5.8522e-05	PREDICTED: pentatricopeptide repeat-containing protein At2g31400, chloroplastic [Vitis vinifera]
comp28224_c0	3275	174.999	496.474	-1.5044	1.2961e-54	2.328e-52	unnamed protein product [Vitis vinifera]
comp28231_c0	1752	60.5376	10.6207	2.511	7.4396e-08	1.6204e-06	--
comp28232_c0	1978	226.942	66.816	1.7641	7.2247e-15	3.0418e-13	PREDICTED: cytochrome P450 82A3-like [Vitis vinifera]
comp28239_c0	7087	39.3713	90.8832	-1.2069	4.1399e-09	1.041e-07	unnamed protein product [Vitis vinifera]
comp28242_c1	2448	23.4958	47.2189	-1.007	0.00013394	0.0016342	gag-pol polyprotein [Rosa rugosa]
comp28247_c0	1366	1.58755	50.5489	-4.9928	4.2338e-15	1.7907e-13	GDSL esterase/lipase [Medicago truncatula]
comp28250_c4	2266	217.112	94.0103	1.2075	3.2394e-07	6.414e-06	UDP-glucosyltransferase, putative [Ricinus communis]
comp28253_c0	577	21.0615	2.68877	2.9696	0.0003856	0.0042029	predicted protein [Populus trichocarpa]
comp28256_c1	1697	343.672	155.412	1.1449	1.6394e-09	4.3024e-08	PREDICTED: phosphoserine aminotransferase, chloroplastic-like [Vitis vinifera]
comp28261_c0	2134	0.211674	11.8077	-5.8017	0.00014642	0.001764	--
comp28264_c0	1981	26.4719	84.082	-1.6673	1.2343e-11	4.0027e-10	predicted protein [Populus trichocarpa]
comp28307_c0	2662	18.0981	0.268877	6.0727	2.8062e-05	0.00040011	PREDICTED: receptor-like protein 12-like [Vitis vinifera]
comp28325_c0	7049	118.841	243.959	-1.0376	1.0269e-18	5.5586e-17	PREDICTED: uncharacterized protein LOC100250489 [Vitis vinifera]
comp28327_c0	3164	65.7882	22.0479	1.5772	0.00017017	0.0020254	MYBR domain class transcription factor [Malus x domestica]
comp28356_c2	2721	28.9993	64.2617	-1.1479	1.56e-06	2.7912e-05	cellulose synthase [Betula luminifera]
comp28369_c0	2446	5.5014	29.9798	-2.4461	9.2043e-07	1.7163e-05	PREDICTED: cytosolic purine 5&apos;-nucleotidase-like [Glycine max]
comp28382_c0	1768	4.44515	57.9431	-3.7043	1.6453e-15	7.1556e-14	unnamed protein product [Vitis vinifera]
comp28399_c0	4003	180.876	45.8436	1.9802	1.3073e-14	5.4377e-13	PREDICTED: uncharacterized protein LOC100253141 [Vitis vinifera]
comp28403_c0	2240	20.5324	42.8846	-1.0626	0.00017427	0.0020698	photosystem II CP47 chlorophyll apoprotein [Prunus persica]
comp28437_c0	1513	57.6811	16.8089	1.7789	7.719e-05	0.00099681	SAUR family protein [Populus trichocarpa]
comp28437_c4	2255	47.7324	2.75465	4.115	3.1852e-10	9.0738e-09	PREDICTED: uncharacterized protein LOC100255128 [Vitis vinifera]
comp28447_c1	2268	171.756	385.484	-1.1663	1.6285e-32	1.6203e-30	TCP domain class transcription factor [Malus x domestica]
comp28473_c0	2096	159.304	77.9744	1.0307	0.00032546	0.003614	PREDICTED: dual specificity protein kinase shkB [Vitis vinifera]
comp28489_c0	1814	60.2212	0.134439	8.8072	2.131e-12	7.5378e-11	--
comp28489_c1	4031	73.4508	0.403316	7.5087	1.9186e-16	9.0408e-15	retrotransposon 4 protein [Hypericum perforatum]
comp28518_c0	1215	63.7551	192.594	-1.595	1.3719e-23	9.6068e-22	unknown [Medicago truncatula]
comp28521_c0	2957	5170.13	1358.01	1.9287	0	0	phosphoenolpyruvate carboxykinase-like protein [Arabidopsis thaliana]
comp28525_c0	2752	214.717	51.2319	2.0673	3.0912e-18	1.6256e-16	cell division control 20 [Solanum lycopersicum var. cerasiforme]
comp28533_c0	8987	20.4233	56.5664	-1.4697	2.1618e-07	4.4131e-06	unnamed protein product [Vitis vinifera]
comp28540_c0	5385	11.2187	31.862	-1.5059	8.0018e-05	0.0010304	PREDICTED: uncharacterized protein LOC100245824 [Vitis vinifera]
comp28548_c0	2414	324.138	66.6816	2.2812	4.8572e-31	4.649e-29	PREDICTED: ABC transporter B family member 11 [Vitis vinifera]
comp28552_c2	2104	44.4515	121.03	-1.4451	5.7867e-14	2.2965e-12	ethylene-forming-enzyme-like dioxygenase [Prunus armeniaca]
comp28555_c1	7068	21.9072	76.2267	-1.7989	1.8168e-11	5.8099e-10	conserved hypothetical protein [Ricinus communis]
comp28557_c0	2656	727.445	138.093	2.3972	1.1696e-72	3.1718e-70	--
comp28567_c0	1940	11.2198	28.6744	-1.3537	0.00042378	0.0045629	cc-nbs-lrr resistance protein [Populus trichocarpa]
comp28569_c0	1665	14.5811	1016.09	-6.1228	2.6155e-269	3.6173e-266	dehydration-responsive protein RD22 [Prunus persica]
comp28574_c1	14987	46.9524	111.081	-1.2423	3.9094e-11	1.2137e-09	protein binding protein, putative [Ricinus communis]
comp28577_c1	1438	27.0953	93.0517	-1.78	1.5449e-13	5.9188e-12	PREDICTED: receptor-like protein kinase FERONIA-like [Vitis vinifera]
comp28578_c0	11179	26.9884	56.1671	-1.0574	1.8372e-05	0.00027191	vacuolar protein sorting-associated protein, putative [Ricinus communis]
comp28579_c0	1820	736.503	220.798	1.738	1.8226e-43	2.4713e-41	unknown [Populus trichocarpa]
comp28590_c0	738	4.76266	130.943	-4.781	2.6312e-36	2.9585e-34	chlorophyll A/B binding protein, putative [Ricinus communis]
comp28594_c1	4317	274.847	107.62	1.3527	6.0791e-11	1.8357e-09	predicted protein [Arabidopsis lyrata subsp. lyrata]
comp28595_c1	4545	13.6519	82.6408	-2.5978	5.7846e-17	2.837e-15	predicted protein [Populus trichocarpa]
comp28597_c0	2971	16.8831	52.7	-1.6422	1.035e-07	2.209e-06	beta-D-galactosidase [Pyrus pyrifolia]
comp28598_c0	3277	30.063	5.64642	2.4126	0.00023146	0.0026599	PREDICTED: receptor-like protein kinase HSL1 [Vitis vinifera]
comp28600_c0	3712	19.2623	40.1972	-1.0613	0.00028158	0.0031687	PREDICTED: ATP-dependent zinc metalloprotease FTSH 12, chloroplastic-like [Vitis vinifera]
comp28604_c1	2310	9.10197	30.3831	-1.739	3.09e-05	0.00043608	PREDICTED: apurinic endonuclease-redox protein-like [Glycine max]
comp28605_c0	1915	0	16.5548	-5.0492	6.9745e-06	0.00011094	--
comp28610_c0	4492	24.2366	200.05	-3.0451	7.6226e-44	1.0387e-41	magnesium chelatase H subunit [Prunus persica]
comp28620_c0	4053	53.7672	109.102	-1.0209	4.8773e-09	1.2165e-07	Receptor protein kinase CLAVATA1 precursor, putative [Ricinus communis]
comp28624_c1	4069	38.1013	81.4698	-1.0964	1.3804e-07	2.8912e-06	Pre-mRNA-processing-splicing factor [Medicago truncatula]
comp28625_c0	1952	7.60438	35.2229	-2.2116	3.8981e-07	7.6309e-06	PREDICTED: uncharacterized protein LOC100267324 [Vitis vinifera]
comp28631_c0	2255	13.1058	321.423	-4.6162	8.2094e-86	2.5231e-83	PREDICTED: isoflavone 2&apos;-hydroxylase-like [Vitis vinifera]
comp28640_c0	2250	188.495	93.0235	1.0189	0.0001178	0.0014534	predicted protein [Populus trichocarpa]
comp28643_c1	1889	124.478	17.0737	2.866	3.163e-17	1.5764e-15	hypothetical protein VITISV_023146 [Vitis vinifera]
comp28656_c0	3270	91.5171	8.73851	3.3886	1.4966e-15	6.5501e-14	PREDICTED: receptor-like protein 12-like [Vitis vinifera]
comp28666_c0	1575	4.65682	31.5971	-2.7624	1.0867e-07	2.314e-06	flavonoid 3-hydroxylase, putative [Ricinus communis]
comp28670_c0	3021	22.1199	47.1409	-1.0916	6.4147e-05	0.00084534	Disease resistance protein RPP13, putative [Ricinus communis]
comp28673_c0	1772	11.1129	215.568	-4.2778	8.158e-57	1.5351e-54	UDP-glucosyltransferase, putative [Ricinus communis]
comp28688_c0	3590	11.3245	31.4587	-1.474	0.00010758	0.0013386	unnamed protein product [Vitis vinifera]
comp28698_c0	2490	32.9153	70.3222	-1.0952	1.0029e-06	1.8518e-05	PREDICTED: uncharacterized protein LOC100253759 [Vitis vinifera]
comp28704_c0	2447	12.7004	47.9946	-1.918	3.5001e-08	7.9357e-07	predicted protein [Populus trichocarpa]
comp28707_c1	5752	715.333	318.454	1.1675	5.1238e-19	2.8121e-17	RecName: Full=Caffeic acid 3-O-methyltransferase; Short=CAOMT; Short=COMT; AltName: Full=S-adenosysl-L-methionine:caffeic acid 3-O-methyltransferase
comp28722_c0	3170	592.474	291.298	1.0243	6.1776e-12	2.0688e-10	PREDICTED: auxin-induced protein PCNT115 isoform 1 [Vitis vinifera]
comp28724_c0	1226	53.1301	3.49541	3.926	7.3498e-11	2.2002e-09	xyloglucan endotransglucosylase/hydrolase 7 [Malus x domestica]
comp28725_c0	8442	704.101	1.7477	8.6542	1.2673e-129	6.8733e-127	--
comp28732_c0	3766	714.454	173.962	2.0381	1.583e-55	2.8808e-53	predicted protein [Populus trichocarpa]
comp28735_c0	2169	23.3614	48.9209	-1.0663	5.8869e-05	0.00078025	transposase [Saintpaulia hybrid cultivar]
comp28759_c0	4407	295.838	126.156	1.2296	1.1157e-09	2.9961e-08	Voltage-dependent L-type calcium channel, putative [Ricinus communis]
comp28762_c0	4922	0.317511	15.4604	-5.6056	1.3522e-05	0.00020563	predicted protein [Populus trichocarpa]
comp28769_c1	4948	33.763	84.406	-1.3219	2.4211e-09	6.2356e-08	PREDICTED: pentatricopeptide repeat-containing protein At5g02830, chloroplastic [Vitis vinifera]
comp28776_c2	2645	15.7348	35.8951	-1.1898	0.00024792	0.0028233	RecName: Full=Magnesium-chelatase subunit ChlD, chloroplastic; Short=Mg-chelatase subunit D; AltName: Full=Mg-protoporphyrin IX chelatase subunit ChlD; Flags: Precursor
comp28816_c1	1097	1.16421	18.4181	-3.9837	4.7773e-06	7.8518e-05	unnamed protein product [Vitis vinifera]
comp28823_c0	5212	13.6582	43.0204	-1.6552	1.3806e-06	2.4928e-05	leucine-rich repeat-containing protein, putative [Ricinus communis]
comp28838_c0	4856	50.59	105.4	-1.0589	4.2713e-09	1.0721e-07	Phosphoribosylformylglycinamidine synthase, putative [Ricinus communis]
comp28839_c0	4894	24.7658	77.4367	-1.6447	1.0846e-10	3.1985e-09	nbs-lrr resistance protein [Populus trichocarpa]
comp28856_c1	2744	80.0084	16.536	2.2745	9.3203e-09	2.2502e-07	cyclic nucleotide-gated calmodulin-binding ion channel [Nicotiana tabacum]
comp28859_c0	3095	26.8826	59.7136	-1.1514	3.5136e-06	5.9154e-05	cc-nbs-lrr resistance protein [Populus trichocarpa]
comp28870_c0	5877	415.66	205.826	1.014	1.3284e-08	3.1514e-07	PREDICTED: ABC transporter C family member 3-like [Vitis vinifera]
comp28872_c1	3445	51.7987	131.663	-1.3459	5.1365e-14	2.0532e-12	nop14, putative [Ricinus communis]
comp28878_c4	3712	401.817	845.185	-1.0727	4.783e-63	1.0418e-60	protein phosphatase-2c, putative [Ricinus communis]
comp28880_c1	1352	103.501	19.1844	2.4316	6.3334e-12	2.1158e-10	hypothetical protein VITISV_009907 [Vitis vinifera]
comp28888_c0	1172	66989.7	542.339	6.9486	0	0	RecName: Full=Glucan endo-1,3-beta-glucosidase; AltName: Full=(1-
comp28893_c0	2764	11334.2	3922.22	1.5309	0	0	RecName: Full=Metallothionein-like protein 1; Short=MT-1
comp28906_c0	1311	3261.36	1152.25	1.501	4.29e-140	2.4722e-137	hypothetical protein VITISV_030870 [Vitis vinifera]
comp28909_c0	1458	2093.78	28.3666	6.2058	0	0	expansin [Prunus cerasus]
comp28911_c0	2196	2638.29	4.30204	9.2604	0	0	beta-glucosidase, partial [Prunus avium]
comp28920_c0	1797	1758.11	61.7074	4.8324	0	0	expansin 2 [Prunus avium]
comp28921_c0	1932	1644.61	617.318	1.4137	2.7464e-63	6.1264e-61	cysteine protease [Prunus armeniaca]
comp28925_c0	694	432.985	162.522	1.4137	7.083e-18	3.6621e-16	tyrosine-rich hydroxyproline-rich glycoprotein, partial [Petroselinum crispum]
comp28929_c0	1941	1423.67	475.004	1.5836	4.3861e-69	1.1446e-66	CBL-interacting serine/threonine-protein kinase, putative [Ricinus communis]
comp28930_c0	716	760.092	163.697	2.2151	2.4557e-67	6.0649e-65	--
comp28934_c0	828	262.36	600.62	-1.1949	4.7595e-51	7.6989e-49	--
comp28940_c0	1220	1123.18	448.59	1.3241	3.5076e-38	4.0767e-36	CuZnSOD [Prunus persica]
comp28941_c0	1680	2848.16	337.979	3.075	0	0	leucocyanidin oxygenase [Prunus avium]
comp28943_c0	1620	1541.98	765.077	1.0111	1.059e-27	8.8189e-26	NAD-dependent malate dehydrogenase [Prunus persica]
comp28948_c0	2192	1317.64	152.857	3.1077	3.9877e-183	3.064e-180	xyloglucan endotransglucosylase/hydrolase 10 [Malus x domestica]
comp28950_c0	1067	589.87	232.63	1.3424	2.0208e-21	1.282e-19	acireductone dioxygenase, putative [Ricinus communis]
comp28951_c0	1431	818.279	294.985	1.4719	4.3608e-35	4.6573e-33	iron-binding protein [Pyrus pyrifolia]
comp28954_c0	2312	1389.09	492.527	1.4959	2.7922e-60	5.7211e-58	predicted protein [Populus trichocarpa]
comp28957_c0	2604	1277.12	340.915	1.9054	2.8708e-87	8.9225e-85	NAM-like protein [Prunus persica]
comp28961_c0	1552	768.348	1624.68	-1.0803	1.8376e-120	8.9174e-118	PREDICTED: chitinase-like protein 2 [Vitis vinifera]
comp29002_c0	1456	246.145	924.113	-1.9086	9.3255e-129	4.7769e-126	conserved hypothetical protein [Ricinus communis]
comp29016_c0	1391	451.932	59.7324	2.9195	1.5544e-59	3.0713e-57	predicted protein [Arabidopsis lyrata subsp. lyrata]
comp29017_c0	1631	530.347	169.391	1.6466	8.0751e-29	7.091e-27	PREDICTED: succinate dehydrogenase [ubiquinone] iron-sulfur subunit 2, mitochondrial-like [Glycine max]
comp29026_c0	643	244.519	109.434	1.1599	2.3786e-07	4.8306e-06	predicted protein [Populus trichocarpa]
comp29028_c0	2015	757.064	100.829	2.9085	5.0694e-98	1.8697e-95	predicted protein [Populus trichocarpa]
comp29030_c0	556	223.316	101.575	1.1365	1.4574e-06	2.6177e-05	predicted protein [Populus trichocarpa]
comp29036_c0	1126	487.177	170.334	1.5161	8.2829e-23	5.6294e-21	Auxin-responsive protein IAA1, putative [Ricinus communis]
comp29039_c0	1736	257.607	123.28	1.0632	1.9504e-06	3.4189e-05	PREDICTED: uncharacterized protein LOC100247330 [Vitis vinifera]
comp29043_c0	553	229.031	66.0094	1.7948	1.9838e-15	8.6008e-14	predicted protein [Populus trichocarpa]
comp29051_c0	1092	290.986	133.135	1.1281	5.0846e-08	1.1324e-06	hypothetical protein VITISV_044183 [Vitis vinifera]
comp29068_c0	1081	103.085	250.861	-1.2831	4.7818e-24	3.4003e-22	predicted protein [Populus trichocarpa]
comp29073_c0	2028	820.04	93.166	3.1378	5.5764e-116	2.5287e-113	pectin methylesterase 3 [Pyrus communis]
comp29077_c0	1139	394.452	146.538	1.4286	9.2838e-17	4.4719e-15	glutathione peroxidase [Populus trichocarpa]
comp29078_c0	2373	618.433	231.654	1.4166	5.8528e-25	4.2716e-23	RecName: Full=Phosphoglucomutase, cytoplasmic; Short=PGM; AltName: Full=Glucose phosphomutase
comp29079_c0	2148	647.95	301.684	1.1028	2.6603e-15	1.1498e-13	PREDICTED: eukaryotic peptide chain release factor subunit 1-3 [Vitis vinifera]
comp29082_c0	693	266.39	29.996	3.1507	4.453e-39	5.3554e-37	predicted protein [Populus trichocarpa]
comp29084_c0	720	181.617	89.7822	1.0164	0.00016479	0.0019664	copper chaperone [Jatropha curcas]
comp29094_c0	1294	384.189	188.486	1.0274	2.725e-08	6.2606e-07	PREDICTED: probable ATP synthase 24 kDa subunit, mitochondrial [Vitis vinifera]
comp29098_c0	1040	100.159	472.149	-2.237	7.0875e-78	2.0005e-75	PREDICTED: calvin cycle protein CP12-like [Vitis vinifera]
comp29103_c0	1951	510.96	244.744	1.0619	2.2041e-11	7.0078e-10	vacuolar processing enzyme [Malus hupehensis var. mengshanensis]
comp29112_c0	785	186.801	81.7401	1.1924	3.0345e-06	5.1813e-05	membrane protein [Jatropha curcas]
comp29120_c0	1283	378.683	175.979	1.1056	1.3429e-09	3.5478e-08	PREDICTED: ATP synthase subunit O, mitochondrial isoform 1 [Vitis vinifera]
comp29122_c0	1415	376.933	77.7056	2.2782	9.4677e-36	1.0475e-33	hypothetical protein MTR_7g090450 [Medicago truncatula]
comp29124_c0	3097	124.536	252.819	-1.0215	5.0614e-19	2.7834e-17	beta-galactosidase [Prunus salicina]
comp29128_c0	1274	386.86	108.971	1.8279	8.9264e-26	6.8208e-24	uncharacterized protein LOC100305973 [Glycine max]
comp29131_c0	1481	264.098	108.087	1.2889	1.2329e-09	3.2787e-08	Charged multivesicular body protein 2a, putative [Ricinus communis]
comp29136_c0	1783	364.517	152.319	1.2589	3.6734e-12	1.2638e-10	predicted protein [Populus trichocarpa]
comp29140_c0	3799	535.773	60.2285	3.1531	7.4908e-77	2.072e-74	PREDICTED: receptor-like protein kinase THESEUS 1-like [Vitis vinifera]
comp29145_c0	1544	337.747	146.933	1.2008	2.4484e-10	7.0107e-09	predicted protein [Populus trichocarpa]
comp29165_c0	2798	477.218	204.481	1.2227	1.5085e-14	6.2561e-13	Beta-amylase, putative [Ricinus communis]
comp29170_c0	2156	315.915	137.127	1.204	8.1646e-10	2.2316e-08	s-adenosyl-l-methionine:delta24-sterol-C-methyltransferase, putative [Ricinus communis]
comp29173_c0	5269	463.477	56.3298	3.0405	5.0382e-64	1.1711e-61	Receptor protein kinase CLAVATA1 precursor, putative [Ricinus communis]
comp29179_c0	881	241.314	32.6982	2.8836	4.0012e-32	3.9669e-30	--
comp29186_c0	1097	277.956	133.892	1.0538	1.0263e-06	1.8938e-05	conserved hypothetical protein [Ricinus communis]
comp29190_c0	737	171.138	85.3686	1.0034	0.00032412	0.003602	PREDICTED: uncharacterized protein LOC100245204 [Vitis vinifera]
comp29191_c0	1254	309.031	135.641	1.188	2.2543e-09	5.8167e-08	nucleoside diphosphate kinase IV [Arabidopsis thaliana]
comp29209_c0	3756	611.139	216.043	1.5002	1.25e-27	1.0352e-25	phosphoenolpyruvate carboxylase 1 [Gossypium hirsutum]
comp29211_c0	2276	294.637	83.4864	1.8193	7.4169e-20	4.3282e-18	PREDICTED: uncharacterized protein LOC100252003 [Vitis vinifera]
comp29240_c0	670	160.978	67.7571	1.2484	4.7962e-06	7.8781e-05	PREDICTED: uncharacterized protein LOC100249870 isoform 1 [Vitis vinifera]
comp29251_c0	597	42.4406	112.262	-1.4033	1.0982e-12	3.9399e-11	RecName: Full=Non-specific lipid-transfer protein 2; Short=LTP 2
comp29268_c0	3232	197.697	552.101	-1.4816	1.517e-59	3.0188e-57	sucrose synthase [Malus x domestica]
comp29277_c0	424	43.6048	147.42	-1.7574	2.7019e-20	1.6212e-18	dehydrin [Prunus dulcis]
comp29282_c0	1485	271.796	30.5176	3.1548	6.8167e-40	8.4177e-38	predicted protein [Populus trichocarpa]
comp29284_c0	6190	552.802	134.574	2.0384	2.2591e-43	3.0334e-41	aminoadipic semialdehyde synthase, putative [Ricinus communis]
comp29308_c0	2090	310.959	104.19	1.5775	2.9336e-16	1.3547e-14	CAMTA domain class transcription factor [Malus x domestica]
comp29315_c0	3637	277.389	123.667	1.1654	3.1059e-08	7.0942e-07	predicted protein [Populus trichocarpa]
comp29348_c0	735	84.1213	32.6686	1.3646	0.00025842	0.0029308	unknown [Glycine max]
comp29350_c0	599	85.5194	18.8214	2.1839	8.9925e-09	2.18e-07	predicted protein [Populus trichocarpa]
comp29357_c0	1544	168.917	33.7441	2.3236	2.1887e-17	1.0988e-15	conserved hypothetical protein [Ricinus communis]
comp29363_c0	1477	26.5894	370.204	-3.7994	2.2832e-91	7.6091e-89	chlorophyll A/B binding protein, putative [Ricinus communis]
comp29365_c0	2999	366.829	124.997	1.5532	2.2709e-18	1.2057e-16	catalytic, putative [Ricinus communis]
comp29380_c0	1824	60.0095	355.059	-2.5648	1.0679e-66	2.5686e-64	C3HL domain class transcription factor [Malus x domestica]
comp29385_c0	1399	216.541	87.3851	1.3092	2.1503e-08	4.994e-07	Eukaryotic translation initiation factor 3 subunit, putative [Ricinus communis]
comp29386_c0	834	70.9118	1.34439	5.721	1.3201e-16	6.2956e-15	conserved hypothetical protein [Ricinus communis]
comp29390_c0	709	115.581	49.2046	1.232	0.00013543	0.0016481	PREDICTED: uncharacterized protein LOC100255301 [Vitis vinifera]
comp29418_c0	973	3.59845	223.297	-5.9554	5.0315e-61	1.0386e-58	--
comp29427_c0	1093	47.6266	130.867	-1.4583	4.0938e-15	1.7345e-13	PREDICTED: uncharacterized protein LOC100247770 isoform 1 [Vitis vinifera]
comp29429_c0	735	158.866	23.5268	2.7554	1.4789e-20	9.0106e-19	pathogenesis-related protein 4 [Vitis pseudoreticulata]
comp29459_c0	2881	425.29	161.058	1.4009	2.8234e-17	1.4123e-15	glycerophosphoryl diester phosphodiesterase, putative [Ricinus communis]
comp29478_c0	994	252.834	41.5416	2.6056	1.5057e-29	1.3837e-27	predicted protein [Populus trichocarpa]
comp29479_c0	1528	240.148	106.475	1.1734	2.0722e-07	4.2458e-06	PREDICTED: uncharacterized protein LOC100792662 [Glycine max]
comp29482_c0	1700	175.914	21.7791	3.0139	4.0944e-25	3.0041e-23	stay green 1 [Pyrus x bretschneideri]
comp29491_c0	1101	153.252	39.525	1.9551	2.3129e-12	8.1707e-11	glutathione S-transferase omega [Jatropha curcas]
comp29504_c0	2317	233.057	84.293	1.4672	4.9546e-11	1.511e-09	MLO1 protein [Malus toringoides]
comp29529_c0	1389	145.908	43.6926	1.7396	7.3907e-10	2.0281e-08	uricase [Lotus japonicus]
comp29531_c0	2524	302.767	107.282	1.4968	2.0363e-14	8.3695e-13	amine oxidase, putative [Ricinus communis]
comp29579_c0	1581	96.9487	3.22653	4.9092	3.27e-21	2.0418e-19	Peroxidase 16 precursor, putative [Ricinus communis]
comp29588_c0	1968	133.875	3.76428	5.1524	3.3472e-29	3.0158e-27	predicted protein [Populus trichocarpa]
comp29590_c0	950	102.027	41.8104	1.287	0.00016319	0.0019482	electron transporter, putative [Ricinus communis]
comp29603_c0	1527	173.997	84.4275	1.0433	0.00013555	0.0016488	conserved hypothetical protein [Ricinus communis]
comp29609_c0	1921	15.0288	639.315	-5.4107	1.8273e-172	1.2035e-169	PREDICTED: uncharacterized protein LOC100256767 [Vitis vinifera]
comp29610_c0	1147	90.1391	202.164	-1.1653	8.4239e-18	4.3231e-16	groes chaperonin, putative [Ricinus communis]
comp29640_c0	2349	101.967	20.0381	2.3473	3.087e-11	9.6703e-10	hypothetical protein VITISV_034024 [Vitis vinifera]
comp29643_c0	4335	357.302	17.7459	4.3316	9.2264e-69	2.3851e-66	PREDICTED: uncharacterized protein LOC100254332 [Vitis vinifera]
comp29646_c0	2200	29.5285	346.553	-3.5529	1.4082e-82	4.1438e-80	pinene/camphene synthase [Malus x domestica]
comp29675_c0	2033	76.9434	341.719	-2.1509	8.2539e-55	1.4922e-52	PREDICTED: 31 kDa ribonucleoprotein, chloroplastic isoform 1 [Vitis vinifera]
comp29677_c0	943	96.6291	21.3757	2.1765	1.1009e-09	2.9593e-08	predicted protein [Populus trichocarpa]
comp29680_c0	1746	155.58	39.525	1.9768	9.6484e-13	3.4887e-11	predicted protein [Populus trichocarpa]
comp29705_c0	1422	192.833	27.6944	2.7997	4.278e-25	3.1305e-23	predicted protein [Populus trichocarpa]
comp29706_c0	1912	219.823	103.518	1.0865	6.2327e-06	0.00010023	unknown [Glycine max]
comp29710_c0	1452	145.022	31.5931	2.1986	5.205e-14	2.0746e-12	JMS10C05.9 [Jatropha curcas]
comp29716_c0	2286	139.117	61.7195	1.1725	7.8641e-05	0.0010151	Lysine ketoglutarate reductase trans-splicing-like protein [Medicago truncatula]
comp29725_c0	1682	128.274	46.9178	1.451	1.44e-06	2.5915e-05	glutaredoxin family protein [Cucumis melo subsp. melo]
comp29731_c0	2203	205.888	95.196	1.1129	6.5897e-06	0.00010536	predicted protein [Populus trichocarpa]
comp29738_c0	1099	23.9191	170.869	-2.8367	8.8672e-36	9.8504e-34	Photosystem I reaction center subunit III, chloroplast precursor, putative [Ricinus communis]
comp29753_c0	1166	148.452	43.0204	1.7869	1.9121e-10	5.5094e-09	unknown [Prunus armeniaca]
comp29787_c0	1157	130.432	49.6079	1.3947	3.1802e-06	5.4134e-05	conserved hypothetical protein [Ricinus communis]
comp29790_c0	1617	103.297	43.1548	1.2592	0.00021556	0.0025053	Endoplasmic reticulum membrane protein, putative [Medicago truncatula]
comp29792_c0	1046	84.0461	31.862	1.3993	0.00017456	0.0020715	histone 2 [Populus trichocarpa]
comp29815_c0	1462	15.2405	221.286	-3.8599	8.5862e-56	1.5729e-53	Plastocyanin A, chloroplast precursor, putative [Ricinus communis]
comp29819_c0	926	77.4726	17.7459	2.1262	8.6127e-08	1.8554e-06	predicted protein [Populus trichocarpa]
comp29832_c0	912	18.839	0.537755	5.1306	2.6138e-05	0.00037481	major latex-like protein [Prunus persica]
comp29863_c0	1774	29.846	371.18	-3.6365	1.7281e-89	5.6237e-87	glyceraldehyde-3-phosphate dehydrogenase A [Pyrus x bretschneideri]
comp29888_c0	1402	119.171	45.4403	1.391	8.9743e-06	0.00014033	Pectinesterase precursor, putative [Ricinus communis]
comp29895_c0	2305	133.25	298.759	-1.1649	1.5454e-25	1.168e-23	MLO protein 1 [Rosa multiflora]
comp29909_c0	1310	4.8685	292.405	-5.9084	1.9399e-79	5.5319e-77	PREDICTED: chlorophyll a-b binding protein CP26, chloroplastic [Vitis vinifera]
comp29916_c0	1608	153.965	25.14	2.6145	1.0507e-18	5.6765e-17	CXE carboxylesterase [Malus pumila]
comp29929_c0	1060	18.0981	215.774	-3.5756	2.6857e-52	4.3958e-50	conserved hypothetical protein [Ricinus communis]
comp29932_c0	1941	172.707	77.5993	1.1542	1.5843e-05	0.00023727	Serine/threonine-protein kinase PBS1, putative [Ricinus communis]
comp29940_c0	1150	109.319	37.5151	1.543	2.1299e-06	3.717e-05	predicted protein [Populus trichocarpa]
comp29944_c0	1419	58.9511	196.289	-1.7354	3.715e-26	2.911e-24	pathogenesis-induced protein [Phaseolus vulgaris]
comp29945_c0	1880	199.379	0.941071	7.727	3.1277e-41	3.9869e-39	cytochrome P450, putative [Ricinus communis]
comp29955_c0	1956	110.494	47.188	1.2275	0.00020299	0.0023721	TLP domain class transcription factor [Malus x domestica]
comp29959_c0	1723	196.022	55.3874	1.8234	8.9953e-14	3.5094e-12	conserved hypothetical protein [Ricinus communis]
comp29964_c0	1411	95.7824	0.268877	8.4767	1.9418e-19	1.1075e-17	uncharacterized protein LOC100777741 [Glycine max]
comp29999_c0	1203	5.29184	246.421	-5.5412	1.2216e-67	3.0719e-65	PREDICTED: chlorophyll a-b binding protein 7, chloroplastic-like isoform 1 [Glycine max]
comp30004_c0	2680	105.519	36.4329	1.5342	3.6463e-06	6.1127e-05	PREDICTED: SPX domain-containing membrane protein At4g22990 [Vitis vinifera]
comp30025_c0	1784	139.579	37.1051	1.9114	5.2885e-11	1.6075e-09	--
comp30028_c0	1350	83.0819	15.8638	2.3888	1.2339e-09	3.2787e-08	cytosolic ascorbate peroxidase [Vitis vinifera]
comp30033_c0	829	47.9441	13.7127	1.8058	0.00025795	0.0029266	--
comp30057_c0	1108	75.3558	16.0157	2.2342	3.8985e-08	8.7885e-07	PREDICTED: carbonic anhydrase, chloroplastic-like [Glycine max]
comp30060_c0	1740	174.545	76.0923	1.1978	5.7072e-06	9.2267e-05	hypothetical protein MTR_3g106250 [Medicago truncatula]
comp30139_c0	1305	67.9473	142.674	-1.0702	6.1888e-12	2.07e-10	conserved hypothetical protein [Ricinus communis]
comp30141_c0	1284	17.0397	220.192	-3.6918	2.7982e-54	4.8988e-52	hypothetical protein POPTRDRAFT_816277 [Populus trichocarpa]
comp30146_c0	3276	18.3098	206.386	-3.4947	1.9322e-49	3.0367e-47	PREDICTED: pentatricopeptide repeat-containing protein At2g29760, chloroplastic-like [Vitis vinifera]
comp30161_c0	1216	34.0795	97.1992	-1.512	5.0252e-12	1.7014e-10	unknown [Lotus japonicus]
comp30167_c0	1404	101.327	8.06632	3.651	3.0177e-18	1.5899e-16	xyloglucan endotransglucosylase/hydrolase 5 [Rosa x borboniana]
comp30183_c0	2548	273.146	132.825	1.0401	1.9088e-06	3.3501e-05	ATP binding protein, putative [Ricinus communis]
comp30200_c0	453	13.1238	34.5507	-1.3965	8.2253e-05	0.0010553	--
comp30208_c0	1291	68.1589	14.9227	2.1914	2.6562e-07	5.3397e-06	PREDICTED: annexin D4 [Vitis vinifera]
comp30226_c0	1620	34.7145	197.285	-2.5067	4.0246e-37	4.5812e-35	PREDICTED: ferredoxin--NADP reductase, leaf isozyme, chloroplastic-like isoform 1 [Glycine max]
comp30259_c0	1703	140.122	24.3334	2.5257	2.0354e-16	9.575e-15	PREDICTED: uncharacterized protein LOC100259485 [Vitis vinifera]
comp30260_c0	1435	1.69339	23.9301	-3.8208	2.4532e-07	4.964e-06	PREDICTED: dehydration-responsive protein RD22-like isoform 2 [Vitis vinifera]
comp30266_c0	845	5.71519	156.548	-4.7757	4.6638e-43	6.2022e-41	PREDICTED: photosystem I reaction center subunit II, chloroplastic isoform 1 [Vitis vinifera]
comp30328_c0	1068	19.2623	170.22	-3.1435	2.0831e-38	2.4624e-36	--
comp30360_c0	1004	123.088	5.64642	4.4462	3.2913e-25	2.4474e-23	uncharacterized protein LOC100500181 precursor [Glycine max]
comp30380_c0	1982	113.348	50.2801	1.1727	0.00036415	0.0039892	Aspartic proteinase nepenthesin-1 precursor, putative [Ricinus communis]
comp30423_c0	1439	86.891	31.054	1.4844	4.8659e-05	0.00065496	Sterol-4-methyl-oxidase [Medicago truncatula]
comp30426_c0	1358	296.872	19.3592	3.9388	1.2488e-53	2.1193e-51	flavonol synthase [Camellia sinensis]
comp30427_c0	1039	5.60935	133.374	-4.5715	1.4521e-36	1.6394e-34	unknown [Medicago truncatula]
comp30449_c0	627	50.4842	13.9816	1.8523	0.00012429	0.0015246	PREDICTED: cytochrome b-c1 complex subunit 6 [Glycine max]
comp30494_c0	1714	103.246	23.5268	2.1337	5.7024e-10	1.5869e-08	Rho GDP-dissociation inhibitor, putative [Ricinus communis]
comp30508_c0	1378	81.7061	17.0737	2.2587	7.8558e-09	1.9145e-07	predicted protein [Populus trichocarpa]
comp30510_c0	1769	30.2693	204.542	-2.7565	1.5061e-41	1.9468e-39	geranylgeranyl reductase [Prunus persica]
comp30537_c0	1228	2.75176	77.1678	-4.8096	4.2366e-22	2.7969e-20	unnamed protein product [Vitis vinifera]
comp30543_c0	1340	22.6491	50.9509	-1.1697	1.5375e-05	0.00023126	predicted protein [Populus trichocarpa]
comp30592_c0	757	48.5791	13.7127	1.8248	0.00020424	0.0023848	conserved hypothetical protein [Ricinus communis]
comp30617_c0	1194	62.5496	131.615	-1.0733	3.739e-11	1.1621e-09	unknown [Glycine max]
comp30629_c0	2245	51.225	171.409	-1.7425	3.8467e-23	2.6469e-21	mitochondrial serine hydroxymethyltransferase [Populus tremuloides]
comp30791_c0	3878	190.796	65.2028	1.549	3.2183e-10	9.1585e-09	predicted protein [Populus trichocarpa]
comp30823_c0	1469	0.211674	281.055	-10.375	1.7231e-48	2.6334e-46	zinc finger protein, putative [Ricinus communis]
comp30829_c0	2286	76.52	155.375	-1.0218	2.8158e-12	9.7973e-11	predicted protein [Populus trichocarpa]
comp30861_c0	1587	47.9441	109.299	-1.1889	1.6435e-10	4.7702e-09	predicted protein [Populus trichocarpa]
comp30868_c0	1561	36.1962	131.875	-1.8653	2.0742e-19	1.1781e-17	ARF domain class transcription factor [Malus x domestica]
comp31032_c0	1027	7.83193	50.0972	-2.6773	4.0755e-11	1.2574e-09	conserved hypothetical protein [Ricinus communis]
comp31123_c0	1589	104.038	15.1916	2.7758	4.0925e-14	1.6526e-12	transferase, transferring glycosyl groups, putative [Ricinus communis]
comp31124_c0	506	35.3495	8.06632	2.1317	0.00029	0.0032582	unknown [Populus trichocarpa]
comp31156_c0	1072	3.28094	149.636	-5.5112	8.7732e-42	1.1393e-39	unknown [Lotus japonicus]
comp31192_c0	866	0	204.153	-8.6735	4.4844e-45	6.2334e-43	predicted protein [Populus trichocarpa]
comp31194_c0	979	23.8757	69.2668	-1.5366	4.0739e-09	1.0263e-07	predicted protein [Populus trichocarpa]
comp31220_c0	1126	27.8372	68.8326	-1.3061	8.7236e-08	1.8778e-06	predicted protein [Populus trichocarpa]
comp31229_c0	3676	76.2025	241.729	-1.6655	1.6079e-30	1.5128e-28	ATP synthase CF1 beta subunit [Prunus persica]
comp31268_c0	3765	45.9332	240.573	-2.3889	4.8531e-43	6.423e-41	grr1, plant, putative [Ricinus communis]
comp31286_c0	2361	126.656	46.7847	1.4368	2.144e-06	3.7394e-05	predicted protein [Populus trichocarpa]
comp31302_c0	2136	90.5911	35.8951	1.3356	0.00021296	0.0024762	hypothetical protein MTR_5g071250 [Medicago truncatula]
comp31353_c0	795	37.5647	0.134439	8.1263	9.3727e-09	2.2603e-07	PREDICTED: uncharacterized protein LOC100241874 [Vitis vinifera]
comp31364_c0	1070	18.6273	42.7932	-1.2	5.8075e-05	0.00077009	PREDICTED: uncharacterized protein LOC100854649 [Vitis vinifera]
comp31565_c0	1627	32.9153	112.122	-1.7682	6.6884e-16	3.0132e-14	PREDICTED: GDSL esterase/lipase EXL3 [Vitis vinifera]
comp31573_c0	1589	79.692	10.3518	2.9446	6.4633e-12	2.1514e-10	PREDICTED: CRAL-TRIO domain-containing protein C23B6.04c [Vitis vinifera]
comp31580_c0	2837	110.373	41.9516	1.3956	1.7973e-05	0.00026628	PREDICTED: probable LRR receptor-like serine/threonine-protein kinase At1g63430 isoform 2 [Vitis vinifera]
comp31583_c0	1377	32.6983	74.034	-1.179	1.6488e-07	3.401e-06	PREDICTED: 31 kDa ribonucleoprotein, chloroplastic-like [Vitis vinifera]
comp31606_c0	2098	81.4944	13.0406	2.6437	9.5945e-11	2.8537e-09	PREDICTED: protein COBRA [Vitis vinifera]
comp31631_c0	601	27.6234	3.89872	2.8248	8.1754e-05	0.0010494	unknown [Lotus japonicus]
comp31733_c0	943	16.5105	38.8528	-1.2346	9.8694e-05	0.0012364	50S ribosomal protein L31, putative [Ricinus communis]
comp31750_c0	901	17.7806	38.5731	-1.1173	0.00024819	0.0028252	RecName: Full=CASP-like protein POPTRDRAFT_578614
comp31761_c0	341	0	53.2444	-6.7346	2.7507e-15	1.1852e-13	--
comp31793_c0	1796	33.4444	92.4938	-1.4676	3.4797e-11	1.0864e-09	PREDICTED: 2-aminoethanethiol dioxygenase-like isoform 1 [Glycine max]
comp31831_c0	1862	67.3122	20.7036	1.701	4.2356e-05	0.00057857	hypothetical protein VITISV_038107 [Vitis vinifera]
comp31850_c0	2085	42.7581	6.18418	2.7895	1.1678e-06	2.1349e-05	ATP binding protein, putative [Ricinus communis]
comp31999_c0	3272	32.9153	221.571	-2.7509	8.6219e-45	1.1924e-42	ARF domain class transcription factor [Malus x domestica]
comp32049_c0	1892	39.2655	101.501	-1.3702	2.4351e-11	7.7244e-10	predicted protein [Populus trichocarpa]
comp32084_c0	906	10.7954	66.1156	-2.6146	6.047e-14	2.3929e-12	putative wound-induced protein [Prunus dulcis]
comp32130_c0	1028	5.08017	103.689	-4.3512	2.1945e-28	1.8794e-26	hypothetical protein POPTRDRAFT_726168 [Populus trichocarpa]
comp32137_c0	669	13.7588	34.2819	-1.3171	0.00014784	0.0017787	PREDICTED: mitochondrial import receptor subunit TOM22 homolog 2 [Vitis vinifera]
comp32163_c0	1631	9.84283	158.907	-4.013	2.7266e-41	3.4917e-39	ATP synthase [Cucumis melo subsp. melo]
comp32180_c0	745	9.20781	41.5416	-2.1736	4.6557e-08	1.0419e-06	PREDICTED: uncharacterized protein LOC100265554 isoform 1 [Vitis vinifera]
comp32197_c0	2117	9.52532	114.004	-3.5812	1.824e-28	1.5717e-26	conserved hypothetical protein [Ricinus communis]
comp32216_c0	903	18.4156	39.7938	-1.1116	0.00020662	0.0024096	predicted protein [Populus trichocarpa]
comp32233_c0	928	16.193	47.8602	-1.5635	7.9923e-07	1.5008e-05	50S ribosomal protein L29 [Camellia sinensis]
comp32255_c0	873	6.13854	56.3325	-3.198	6.3601e-14	2.5133e-12	Light-regulated protein precursor, putative [Ricinus communis]
comp32365_c0	1099	72.6041	15.1916	2.2568	5.419e-08	1.202e-06	predicted protein [Populus trichocarpa]
comp32378_c0	925	21.0615	46.6502	-1.1473	4.2914e-05	0.0005852	Protein HVA22, putative [Ricinus communis]
comp32562_c0	2240	27.4117	179.356	-2.71	3.7377e-36	4.1688e-34	cellulase2 [Pyrus communis]
comp32600_c0	753	32.5978	6.18418	2.3981	0.00013516	0.0016463	PREDICTED: uncharacterized protein LOC100855082 [Vitis vinifera]
comp32677_c0	1964	26.0359	56.4642	-1.1168	9.3299e-06	0.00014556	conserved hypothetical protein [Ricinus communis]
comp32720_c0	931	95.2521	9.00739	3.4026	3.4654e-16	1.5897e-14	predicted protein [Populus trichocarpa]
comp32820_c0	598	15.9814	0.134439	6.8933	9.5021e-05	0.001198	--
comp32828_c0	2383	81.2827	11.024	2.8823	7.6478e-12	2.5184e-10	PREDICTED: uncharacterized protein LOC100266793 [Vitis vinifera]
comp32890_c0	1573	6.98523	56.0676	-3.0048	2.5769e-13	9.7642e-12	PREDICTED: F-box/kelch-repeat protein At1g23390 [Vitis vinifera]
comp33003_c0	491	28.7876	4.57091	2.6549	0.0001141	0.0014121	conserved hypothetical protein [Ricinus communis]
comp33026_c0	3010	106.049	44.3648	1.2572	0.00018235	0.0021584	ubiquitin-protein ligase, putative [Ricinus communis]
comp33082_c0	2145	13.9705	130.943	-3.2285	1.7969e-30	1.6736e-28	predicted protein [Populus trichocarpa]
comp33192_c0	1226	12.3829	76.4862	-2.6268	5.9309e-16	2.6763e-14	PREDICTED: thioredoxin-like protein CDSP32, chloroplastic [Vitis vinifera]
comp33201_c0	1218	14.4996	57.1364	-1.9784	9.7519e-10	2.6368e-08	PREDICTED: uncharacterized protein LOC100250645 [Vitis vinifera]
comp33264_c0	2641	86.8921	4.03316	4.4292	3.1793e-18	1.6688e-16	NAC domain class transcription factor [Malus x domestica]
comp33280_c0	1543	30.481	63.4551	-1.0578	5.2549e-06	8.5655e-05	chlorophyll synthase [Camellia sinensis]
comp33534_c0	1463	26.7767	2.15102	3.6379	7.8117e-06	0.00012333	PREDICTED: zinc finger protein 6 [Vitis vinifera]
comp33541_c0	1699	19.2464	49.8767	-1.3738	2.7647e-06	4.7558e-05	Triose phosphate/phosphate translocator, chloroplast precursor, putative [Ricinus communis]
comp33593_c0	858	24.3425	3.49541	2.7999	0.00023628	0.0027064	PREDICTED: uncharacterized protein LOC100787739 [Glycine max]
comp33653_c0	888	4.23347	53.1033	-3.6489	3.1107e-14	1.2598e-12	uncharacterized protein LOC100305596 [Glycine max]
comp33843_c0	1012	6.35021	38.1806	-2.588	1.3511e-08	3.2025e-07	PREDICTED: uncharacterized protein LOC100254484 [Vitis vinifera]
comp33978_c0	1477	14.0763	53.9099	-1.9373	4.238e-09	1.0647e-07	CXE carboxylesterase [Malus pumila]
comp34034_c0	1795	35.3495	5.78086	2.6123	2.3558e-05	0.00034171	hypothetical protein VITISV_040899 [Vitis vinifera]
comp34195_c0	1331	16.0872	38.9872	-1.2771	6.9961e-05	0.00091368	PREDICTED: receptor-like protein kinase FERONIA-like [Vitis vinifera]
comp34221_c0	1477	13.1238	37.6428	-1.5202	1.6344e-05	0.0002441	conserved hypothetical protein [Ricinus communis]
comp34252_c0	1455	22.8608	58.3464	-1.3518	5.0619e-07	9.7641e-06	PREDICTED: uncharacterized protein LOC100247252 [Vitis vinifera]
comp34347_c0	2767	41.1705	84.0242	-1.0292	2.4844e-07	5.0234e-06	PREDICTED: elongation factor G, mitochondrial-like [Glycine max]
comp34399_c0	2126	28.0468	56.6968	-1.0154	2.6101e-05	0.00037447	predicted protein [Populus trichocarpa]
comp34420_c0	802	1.69339	46.9191	-4.7922	4.9331e-14	1.9776e-12	hypothetical protein [Citrus unshiu]
comp34464_c0	2259	56.9106	11.1584	2.3506	6.7794e-07	1.2888e-05	cytosolic alpha-amylase [Malus x domestica]
comp34585_c0	886	7.72609	27.9632	-1.8557	3.513e-05	0.00048831	uncharacterized protein LOC100306467 [Glycine max]
comp34609_c0	636	3.81013	43.4237	-3.5106	1.1264e-11	3.6569e-10	lipid binding protein, putative [Ricinus communis]
comp34868_c0	2577	31.3277	73.4035	-1.2284	9.4662e-08	2.0314e-06	ATP binding protein, putative [Ricinus communis]
comp34885_c0	747	0.211674	26.4844	-6.9672	3.2253e-08	7.3488e-07	pathogensis-related protein 1a, partial [Prunus persica]
comp34925_c0	2531	39.0104	5.78221	2.7542	4.1398e-06	6.8735e-05	Sodium/potassium/calcium exchanger 6 precursor, putative [Ricinus communis]
comp35010_c0	1452	0.952532	71.6558	-6.2332	1.5438e-20	9.385e-19	PREDICTED: patatin group A-3-like [Vitis vinifera]
comp35070_c0	1362	14.0763	58.6166	-2.058	2.664e-10	7.6045e-09	beta-1,3-glucanase [Prunus persica]
comp35155_c0	1763	38.8421	9.67958	2.0046	0.00030829	0.0034414	Amino acid permease [Medicago truncatula]
comp35185_c0	1592	10.372	60.363	-2.541	1.4003e-12	4.9979e-11	predicted protein [Populus trichocarpa]
comp35232_c0	1907	50.4694	10.2173	2.3044	4.0779e-06	6.7951e-05	PREDICTED: GEM-like protein 5-like [Vitis vinifera]
comp35256_c0	1327	12.0654	37.5084	-1.6363	7.4714e-06	0.00011823	chloroplast Fe superoxide dismutase [Prunus persica]
comp35262_c0	1637	1.16421	99.7535	-6.4209	9.9589e-28	8.3225e-26	short-chain dehydrogenase, putative [Ricinus communis]
comp35284_c0	1027	48.3674	3.36097	3.8471	7.2042e-10	1.9789e-08	unknown [Lotus japonicus]
comp35297_c0	782	6.98523	28.2321	-2.015	1.4408e-05	0.0002179	predicted protein [Populus trichocarpa]
comp35312_c0	1497	12.5946	71.7903	-2.511	1.531e-14	6.3398e-13	predicted protein [Populus trichocarpa]
comp35468_c0	1316	17.1456	36.9706	-1.1085	0.00035556	0.0039075	cyclin-dependent protein kinase, putative [Ricinus communis]
comp35504_c0	1209	8.8903	30.1062	-1.7598	2.992e-05	0.00042442	predicted protein [Populus trichocarpa]
comp35611_c0	1912	17.5689	0.806632	4.445	8.9086e-05	0.0011314	PREDICTED: GDSL esterase/lipase At2g30310-like [Glycine max]
comp36214_c0	1057	11.2198	33.33	-1.5708	3.6376e-05	0.0005036	predicted protein [Populus trichocarpa]
comp36360_c0	1144	9.52532	27.5613	-1.5328	0.00021168	0.0024654	PREDICTED: zeaxanthin epoxidase, chloroplastic [Vitis vinifera]
comp36494_c0	1756	58.423	9.54515	2.6137	5.3976e-08	1.1983e-06	PREDICTED: U-box domain-containing protein 21-like [Vitis vinifera]
comp36658_c0	2145	8.25527	111.987	-3.7619	1.0016e-28	8.7126e-27	PREDICTED: L-ascorbate oxidase-like [Vitis vinifera]
comp36697_c0	1047	8.57279	31.5931	-1.8818	9.4281e-06	0.00014693	predicted protein [Populus trichocarpa]
comp36722_c0	664	14.4996	0.672193	4.431	0.00037607	0.0041084	unknown [Glycine max]
comp36758_c0	3842	22.0141	61.0352	-1.4712	7.0924e-08	1.5521e-06	predicted protein [Populus trichocarpa]
comp36936_c0	957	5.29184	20.3002	-1.9397	0.00030955	0.003454	PREDICTED: uncharacterized protein LOC100804127 [Glycine max]
comp37384_c0	858	0.952532	40.0627	-5.3943	2.4216e-12	8.5112e-11	ribulose 1,5-bisphosphate carboxylase small subunit [Malus x domestica x Pyrus communis]
comp37554_c0	453	15.2405	0.806632	4.2399	0.00032712	0.0036311	PREDICTED: phytosulfokines 3 [Vitis vinifera]
comp37862_c0	522	0.740858	15.5949	-4.3957	1.765e-05	0.00026206	unnamed protein product [Vitis vinifera]
comp37900_c0	1642	10.2662	39.5303	-1.9451	4.634e-07	8.9951e-06	PREDICTED: 33 kDa ribonucleoprotein, chloroplastic-like [Glycine max]
comp38129_c0	395	0.211674	11.6962	-5.788	0.00015708	0.0018777	--
comp38231_c0	1155	1.37588	20.5261	-3.899	1.5522e-06	2.7802e-05	PREDICTED: uncharacterized protein LOC100264814 [Vitis vinifera]
comp38304_c0	704	0.423347	34.2819	-6.3395	1.4511e-10	4.2295e-09	unknown [Lotus japonicus]
comp38580_c0	883	0.423347	22.4513	-5.7288	1.6108e-07	3.335e-06	predicted protein [Populus trichocarpa]
comp39065_c0	785	2.54008	23.9301	-3.2359	9.1751e-07	1.7125e-05	PREDICTED: uncharacterized protein LOC100250761 [Vitis vinifera]
comp39139_c0	1324	4.97433	33.4752	-2.7505	4.8296e-08	1.0791e-06	PREDICTED: UPF0603 protein At1g54780, chloroplastic [Vitis vinifera]
comp39448_c0	1289	6.24437	26.0811	-2.0624	2.4623e-05	0.00035622	unknown [Lotus japonicus]
comp40256_c0	1598	11.4304	32.803	-1.521	5.7149e-05	0.0007589	predicted protein [Populus trichocarpa]
comp40824_c0	1468	0.846695	47.4569	-5.8086	2.7047e-14	1.1051e-12	fructose-1,6-bisphosphatase, putative [Ricinus communis]
comp41265_c0	978	29.1051	0.941071	4.9508	2.1094e-07	4.3126e-06	Protein HVA22, putative [Ricinus communis]
comp41391_c0	1181	4.8685	20.1658	-2.0504	0.00021706	0.0025192	--
comp41497_c0	1167	3.06927	33.0719	-3.4296	4.0431e-09	1.0201e-07	BZIP domain class transcription factor [Malus x domestica]
comp41693_c0	1461	2.43425	18.5525	-2.9301	3.0823e-05	0.00043544	PREDICTED: mitoferrin-like isoform 1 [Vitis vinifera]
comp43503_c0	1473	7.09107	26.2155	-1.8863	5.3358e-05	0.00071302	triacylglycerol lipase, putative [Ricinus communis]
comp44929_c0	700	0	12.3684	-4.6286	0.00011699	0.0014441	--
comp45063_c0	1862	5.29184	22.5857	-2.0936	7.6547e-05	0.00098989	predicted protein [Populus trichocarpa]
comp45220_c0	2323	9.20781	26.2787	-1.513	0.0003289	0.0036449	predicted protein [Populus trichocarpa]
comp47742_c0	732	0.529184	19.2247	-5.183	1.2354e-06	2.2496e-05	Pectinesterase inhibitor [Medicago truncatula]
comp48031_c0	1311	0	21.6446	-5.4359	2.5908e-07	5.2229e-06	PREDICTED: uncharacterized protein LOC100785042 [Glycine max]
comp52327_c0	2054	5.39768	27.0222	-2.3237	5.3585e-06	8.724e-05	predicted protein [Populus trichocarpa]
comp56548_c0	1227	1.48172	13.175	-3.1525	0.00030747	0.0034335	PREDICTED: chlorophyll a-b binding protein, chloroplastic-like [Glycine max]
comp58486_c0	1529	1.69339	20.8192	-3.6199	2.0968e-06	3.6639e-05	leucoanthocyanidin reductase [Prunus avium]
comp68008_c0	2925	0.529184	21.7791	-5.363	2.3837e-07	4.8375e-06	leucine-rich repeat protein, putative [Ricinus communis]
comp8860_c0	1694	1.05837	26.6189	-4.6525	1.5563e-08	3.6699e-07	unnamed protein product [Vitis vinifera]
comp8863_c0	768	0.211674	15.5949	-6.2031	1.4471e-05	0.00021873	PREDICTED: uncharacterized LOC100266405 [Vitis vinifera]
comp8885_c0	1686	6.13854	24.199	-1.979	6.9168e-05	0.00090419	predicted protein [Populus trichocarpa]
comp8902_c0	610	0.105837	11.8306	-6.8045	0.00020226	0.0023646	PREDICTED: uncharacterized protein LOC100256715 [Vitis vinifera]
comp9126_c0	1552	0.423347	11.965	-4.8208	0.00014083	0.0017018	PREDICTED: uncharacterized protein LOC100267590 [Vitis vinifera]
comp9174_c0	1098	0.105837	15.326	-7.178	3.0206e-05	0.00042782	Beta-expansin 3 precursor, putative [Ricinus communis]
comp9395_c0	1337	2.54008	15.0571	-2.5675	0.00037906	0.0041394	predicted protein [Populus trichocarpa]
comp9474_c0	2561	1.69339	19.2247	-3.505	6.3238e-06	0.0001014	PREDICTED: pentatricopeptide repeat-containing protein At3g04760, chloroplastic-like [Vitis vinifera]
comp9560_c0	1213	14.7357	37.1051	-1.3323	7.0787e-05	0.00092317	hypothetical protein MTR_5g008750 [Medicago truncatula]
comp9565_c0	1610	13.9705	78.9155	-2.4979	9.0929e-16	4.0437e-14	Magnesium-protoporphyrin IX monomethyl ester [oxidative] cyclase, chloroplast precursor, putative [Ricinus communis]
comp9581_c0	2808	112.293	4.03316	4.7992	4.4745e-24	3.1982e-22	predicted protein [Populus trichocarpa]
comp9591_c0	904	4.65682	63.1862	-3.7622	6.6558e-17	3.247e-15	hypothetical protein VITISV_038357 [Vitis vinifera]
comp9597_c0	2109	42.8459	9.67958	2.1461	6.0218e-05	0.00079622	hypothetical protein VITISV_000578 [Vitis vinifera]
comp9606_c0	1316	22.0236	48.9357	-1.1518	2.6718e-05	0.00038253	uncharacterized protein LOC100306628 [Glycine max]
comp9608_c0	2143	13.2296	67.7571	-2.3566	4.0798e-13	1.525e-11	predicted protein [Populus trichocarpa]
comp9652_c0	757	8.0436	33.0719	-2.0397	2.3159e-06	4.0113e-05	class III chitinase [Rhododendron irroratum]
comp9652_c1	481	2.11674	15.4604	-2.8687	0.00016151	0.0019298	predicted protein [Populus trichocarpa]
comp9664_c0	1185	17.1456	46.3464	-1.4346	3.6547e-06	6.123e-05	PREDICTED: 50S ribosomal protein L5, chloroplastic [Vitis vinifera]
comp9668_c0	1010	17.4631	44.4992	-1.3495	1.1693e-05	0.00017979	conserved hypothetical protein [Ricinus communis]
comp9673_c0	1345	14.0763	56.3298	-2.0006	1.0293e-09	2.7804e-08	unknown [Glycine max]
comp9676_c0	2759	49.9539	123.954	-1.3111	6.1436e-13	2.2749e-11	dead box ATP-dependent RNA helicase, putative [Ricinus communis]
comp9700_c0	3560	24.9775	53.3722	-1.0955	2.0302e-05	0.00029714	PREDICTED: receptor-like serine/threonine-protein kinase ALE2-like [Vitis vinifera]
comp9710_c0	1809	5.92686	37.9117	-2.6773	9.3228e-09	2.2502e-07	PREDICTED: squamosa promoter-binding-like protein 16-like [Glycine max]
comp9721_c0	820	6.77356	24.3334	-1.845	0.00011921	0.0014682	conserved hypothetical protein [Ricinus communis]
comp9732_c0	2399	20.6403	42.3549	-1.0371	0.00023439	0.0026903	Ubiquitin-protein ligase BRE1A, putative [Ricinus communis]
comp9733_c0	2670	61.5971	12.5028	2.3006	3.7039e-07	7.2869e-06	white-brown-complex ABC transporter family [Populus trichocarpa]
comp9741_c0	769	20.8499	0.134439	7.2769	1.0082e-05	0.00015679	thaumatin-like protein 2 [Prunus persica]
comp9742_c0	1589	17.1456	41.8185	-1.2863	3.547e-05	0.0004918	predicted protein [Populus trichocarpa]
comp9746_c0	1132	20.6382	0.806632	4.6773	1.6306e-05	0.00024368	nucleic acid binding protein, putative [Ricinus communis]
comp9757_c0	1853	14.923	64.8008	-2.1185	1.5991e-11	5.1432e-10	unnamed protein product [Vitis vinifera]
comp9779_c0	1687	69.5052	21.3757	1.7011	3.1719e-05	0.00044628	predicted protein [Populus trichocarpa]
comp9793_c0	2540	87.4054	17.6115	2.3112	1.2231e-09	3.2562e-08	unnamed protein product [Vitis vinifera]
comp9809_c0	1011	15.1347	33.8785	-1.1625	0.00044319	0.0047479	unnamed protein product [Vitis vinifera]
comp9811_c0	648	3.06927	22.989	-2.905	3.7763e-06	6.3115e-05	unknown [Populus trichocarpa]
comp9815_c0	2274	24.9775	65.875	-1.3991	5.2416e-08	1.1646e-06	conserved hypothetical protein [Ricinus communis]
comp9821_c0	911	52.4951	110.777	-1.0774	1.1917e-09	3.1817e-08	unknown [Lotus japonicus]
comp9831_c0	3334	218.373	97.0163	1.1705	7.9359e-07	1.4923e-05	sugar transporter, putative [Ricinus communis]
comp9833_c0	2376	169.829	80.5274	1.0765	8.6594e-05	0.0011028	predicted protein [Populus trichocarpa]
comp9836_c0	1387	34.7007	181.472	-2.3867	7.3133e-33	7.3561e-31	AP2 domain class transcription factor [Malus x domestica]
comp9839_c0	1825	177.334	66.6816	1.4111	3.7716e-08	8.5165e-07	protein phosphatase 2c, putative [Ricinus communis]
comp9840_c0	2020	134.307	47.0535	1.5132	2.59e-07	5.2229e-06	PREDICTED: probable nucleoredoxin 2 [Vitis vinifera]
comp9849_c1	2460	153.219	28.7699	2.413	9.296e-17	4.4719e-15	predicted protein [Populus trichocarpa]
comp9850_c0	1406	127.001	14.5194	3.1288	2.4094e-19	1.3657e-17	conserved hypothetical protein [Ricinus communis]
comp9851_c0	2652	65.513	233.654	-1.8345	1.3609e-32	1.3639e-30	predicted protein [Populus trichocarpa]
comp9864_c0	480	37.9954	3.49541	3.4423	2.1945e-07	4.4733e-06	remorin [Morus indica]
comp9864_c1	581	41.1695	5.78086	2.8322	1.4561e-06	2.6171e-05	PREDICTED: remorin [Vitis vinifera]
comp9873_c0	830	41.9114	97.7342	-1.2215	8.3434e-10	2.276e-08	50S ribosomal protein L34, chloroplast precursor, putative [Ricinus communis]
comp9874_c0	5084	220.251	62.7829	1.8107	4.0946e-15	1.7345e-13	PREDICTED: ABC transporter C family member 9-like [Vitis vinifera]
comp9877_c1	2202	227.619	19.3592	3.5555	5.0456e-38	5.8396e-36	ceramide glucosyltransferase, putative [Ricinus communis]
comp9879_c0	1922	81.8119	165.101	-1.013	7.7192e-13	2.8169e-11	PREDICTED: diaminopimelate decarboxylase 2, chloroplastic isoform 1 [Vitis vinifera]
comp9895_c0	1593	72.9629	236.882	-1.6989	1.4785e-30	1.3958e-28	inorganic phosphate transporter, putative [Ricinus communis]
comp9895_c1	558	26.1417	85.9063	-1.7164	3.4658e-12	1.1954e-10	unknown [Lotus japonicus]
comp9896_c0	820	121.237	2.82321	5.4244	5.3884e-27	4.3838e-25	--
comp9898_c0	1017	44.3456	0.537755	6.3657	5.7337e-11	1.7371e-09	hypothetical protein [Amblyomma maculatum]
comp9915_c0	1069	11.7479	239.697	-4.3507	2.4191e-63	5.4849e-61	unknown [Medicago truncatula]
comp9916_c0	2338	86.8921	34.4163	1.3361	0.0002852	0.0032056	predicted protein [Populus trichocarpa]
comp9919_c0	2084	165.632	48.6668	1.767	2.7941e-11	8.8128e-10	sucrose phosphate phosphatase [Malus x domestica]
comp9926_c0	1022	120.621	28.6354	2.0746	5.9137e-11	1.7892e-09	PREDICTED: probable glutathione S-transferase [Vitis vinifera]
comp9932_c0	989	0.423347	149.567	-8.4647	2.6429e-34	2.7691e-32	SPL domain class transcription factor [Malus x domestica]
comp9934_c0	1698	0.529184	526.803	-9.9593	3.851e-95	1.3484e-92	pectate lyase [Salix gilgiana]
comp9941_c0	1189	275.388	115.78	1.2501	2.0817e-09	5.4016e-08	uncharacterized protein LOC100306645 [Glycine max]
comp9942_c0	1413	240.281	598.071	-1.3156	1.5918e-56	2.955e-54	cinnamoyl CoA reductase [Fragaria x ananassa]
comp9944_c0	793	166.799	62.3795	1.419	8.0027e-08	1.7308e-06	--
comp9945_c0	4467	851.653	375.744	1.1805	6.7173e-23	4.5765e-21	d-3-phosphoglycerate dehydrogenase, putative [Ricinus communis]
comp9947_c0	2115	517.427	155.769	1.7319	7.4972e-31	7.1265e-29	sugar transporter, putative [Ricinus communis]
comp9948_c0	984	239.237	97.874	1.2894	7.2214e-09	1.7662e-07	RecName: Full=Profilin; AltName: Full=Allergen Pyr c 3; AltName: Allergen=Pyr c 4
comp9950_c0	1172	243.954	116.585	1.0652	3.4539e-06	5.829e-05	PREDICTED: NEDD8-conjugating enzyme Ubc12-like isoform 1 [Vitis vinifera]
comp9951_c0	1575	247.235	113.063	1.1288	5.0134e-07	9.6773e-06	PREDICTED: probable ADP-ribosylation factor GTPase-activating protein AGD11-like [Vitis vinifera]
comp9954_c0	2211	186.59	471.471	-1.3373	9.6512e-46	1.3621e-43	PREDICTED: uncharacterized protein LOC100259885 [Vitis vinifera]
comp9956_c0	2550	228.731	69.9081	1.7101	3.2951e-14	1.3326e-12	predicted protein [Populus trichocarpa]
comp9958_c0	1085	301.105	111.993	1.4269	4.0428e-13	1.5132e-11	unknown [Lotus japonicus]
comp9960_c0	1599	338.045	77.9744	2.1161	7.9568e-29	7.0094e-27	putative chorismate mutase [Fagus sylvatica]
comp9961_c0	1408	198.021	7.79744	4.6665	1.2965e-40	1.6155e-38	unknown [Lotus japonicus]
comp9962_c0	720	129.333	54.0443	1.2589	3.489e-05	0.0004862	peptidase, putative [Ricinus communis]
comp9964_c0	1875	323.665	153.663	1.0747	6.3808e-08	1.4075e-06	PREDICTED: putative lactoylglutathione lyase-like [Glycine max]
comp9966_c0	1255	227.429	78.2621	1.539	9.0923e-12	2.9763e-10	PREDICTED: ubiquitin-conjugating enzyme E2 10-like [Glycine max]
comp9967_c0	2262	443.674	95.6666	2.2134	5.3849e-40	6.6795e-38	hypothetical protein MTR_1g089860 [Medicago truncatula]
comp9970_c0	1630	1351.56	288.582	2.2276	2.5375e-119	1.1897e-116	unknown [Populus trichocarpa]
comp9971_c0	1344	538.282	229.597	1.2293	2.1161e-16	9.9376e-15	--
comp9972_c0	773	580.713	242.527	1.2597	1.6628e-18	8.9308e-17	PREDICTED: uncharacterized protein LOC100263922 [Vitis vinifera]
comp9974_c0	3166	564.833	1814.52	-1.6837	5.4503e-220	5.7985e-217	vacuolar H+-pyrophosphatase [Prunus persica]
comp9977_c0	1612	855.741	399.127	1.1003	1.3018e-19	7.5019e-18	PREDICTED: probable mitochondrial 2-oxoglutarate/malate carrier protein-like [Vitis vinifera]
comp9978_c0	2198	782.122	264.993	1.5614	1.032e-37	1.1845e-35	RecName: Full=UTP--glucose-1-phosphate uridylyltransferase; AltName: Full=UDP-glucose pyrophosphorylase; Short=UDPGP; Short=UGPase
comp9982_c0	874	855.837	343.428	1.3173	3.5675e-29	3.2039e-27	unnamed protein product [Vitis vinifera]
comp9985_c0	243	210.171	79.9453	1.3945	3.3561e-09	8.5404e-08	--
comp9986_c0	656	1305.37	353.781	1.8835	2.1962e-87	6.9034e-85	--
comp99874_c0	1324	0.105837	10.8895	-6.685	0.00034488	0.0038006	predicted protein [Populus trichocarpa]
comp9987_c0	988	423.877	169.93	1.3187	2.8225e-15	1.2142e-13	PREDICTED: cytochrome c oxidase subunit 6b-1-like [Glycine max]
comp9988_c0	1747	609.881	192.758	1.6617	1.8846e-33	1.9307e-31	--
comp9990_c0	1015	130.177	58.7497	1.1478	0.00019736	0.0023132	PREDICTED: NADH dehydrogenase [ubiquinone] 1 beta subcomplex subunit 3-B [Glycine max]
comp9992_c0	1572	324.68	143.312	1.1799	1.2172e-09	3.2451e-08	21 kDa protein precursor, putative [Ricinus communis]

## Sheet: R4vsR1.DEG
Differentially expressed genes (DEGs) and their Nr annotation in R4vsR1
Gene_id	Gene Length	R4_readcount	R1_readcount	log2.Fold_change.	p.value	Corrected P. value	Nr Description
comp10000_c0	922	168.273	350.718	-1.0595	1.6291e-31	1.0462e-29	60S ribosomal protein L13a, putative [Ricinus communis]
comp10001_c0	784	464.052	60.2046	2.9463	1.2122e-56	1.688e-54	putative glycine-rich protein [Prunus dulcis]
comp10004_c0	953	169.747	392.811	-1.2104	5.3197e-40	4.5803e-38	unnamed protein product [Vitis vinifera]
comp10014_c0	822	53.6358	10.958	2.2912	8.6492e-06	9.4846e-05	predicted protein [Populus trichocarpa]
comp10015_c0	1790	2338.22	75.2879	4.9568	0	0	Pectate lyase [Prunus mume]
comp10022_c0	1798	200.825	84.4321	1.2501	8.5907e-06	9.428e-05	potassium channel beta, putative [Ricinus communis]
comp10033_c0	1945	574.933	198.549	1.5339	1.9914e-22	8.9839e-21	PREDICTED: 3-ketoacyl-CoA thiolase 2, peroxisomal-like [Cucumis sativus]
comp10040_c0	1214	69.7401	148.64	-1.0918	1.1555e-14	3.228e-13	PREDICTED: mRNA turnover protein 4 homolog [Vitis vinifera]
comp10041_c0	1537	102.205	19.2087	2.4116	1.462e-10	2.958e-09	predicted protein [Populus trichocarpa]
comp10044_c0	1576	1335.56	635.135	1.0723	4.4309e-20	1.797e-18	cytosolic ascorbate peroxidase [Fragaria x ananassa]
comp10046_c0	1636	4815.52	106.562	5.4979	0	0	protease C56, putative [Ricinus communis]
comp10047_c0	1030	110.157	26.2992	2.0665	6.0588e-09	1.043e-07	--
comp10049_c0	1367	68.466	285.545	-2.0603	6.7299e-49	7.7833e-47	PREDICTED: bifunctional dihydroflavonol 4-reductase/flavanone 4-reductase [Vitis vinifera]
comp10054_c0	1550	2324.55	1060.22	1.1326	1.4117e-39	1.1819e-37	aquaporin PIP1-1 [Prunus persica]
comp10055_c0	885	181.944	31.9716	2.5086	1.0754e-18	3.9497e-17	PREDICTED: elicitor-responsive protein 3 [Vitis vinifera]
comp10057_c0	2142	259.622	110.749	1.2291	7.6765e-07	9.93e-06	conserved hypothetical protein [Ricinus communis]
comp10058_c0	2284	394.956	149.545	1.4011	4.4507e-13	1.0984e-11	PREDICTED: glucose-6-phosphate 1-dehydrogenase, cytoplasmic isoform-like [Glycine max]
comp10059_c0	418	19.2768	43.199	-1.1641	1.6921e-05	0.00017661	--
comp10059_c1	530	47.4566	107.002	-1.173	1.0663e-11	2.3566e-10	UDP-glucose dehydrogenase [Prunus persica]
comp10061_c0	1695	87.7452	335.595	-1.9353	5.1315e-54	6.799e-52	PREDICTED: abscisic acid receptor PYL4-like [Vitis vinifera]
comp10068_c0	3336	295.989	74.1277	1.9975	2.6325e-20	1.087e-18	ubiquitin-protein ligase, putative [Ricinus communis]
comp10072_c0	2804	479.017	154.757	1.6301	1.6016e-21	6.9386e-20	PREDICTED: glyoxysomal fatty acid beta-oxidation multifunctional protein MFP-a [Vitis vinifera]
comp10074_c0	1293	0.123585	379.866	-11.586	1.5561e-54	2.0719e-52	putative auxin-binding protein 2 [Prunus salicina]
comp10083_c0	1573	255.25	69.4866	1.8771	7.0564e-16	2.1352e-14	predicted protein [Populus trichocarpa]
comp10084_c0	920	455.44	1655.14	-1.8616	1.1136e-249	1.0132e-246	HyPRP [Fragaria x ananassa]
comp10085_c0	945	13.8415	43.7031	-1.6587	2.2007e-07	3.0906e-06	PREDICTED: germin-like protein 2 [Vitis vinifera]
comp10086_c0	3750	43.1311	171.573	-1.992	3.4229e-29	2.031e-27	conserved hypothetical protein [Ricinus communis]
comp10090_c0	1541	363.632	749.319	-1.0431	2.3879e-64	3.8114e-62	PREDICTED: 60S ribosomal protein L3-like [Vitis vinifera]
comp10095_c0	901	122.733	278.98	-1.1846	2.6682e-28	1.5397e-26	putative ribosomal protein L28 [Gossypium hirsutum]
comp10100_c0	743	79.5577	203.454	-1.3546	5.9077e-24	2.8539e-22	PREDICTED: 60S ribosomal protein L14-2-like [Vitis vinifera]
comp10103_c0	1897	82.9254	4.51212	4.1999	4.8906e-16	1.5015e-14	HB-1 [Malus x domestica]
comp10104_c0	1121	38.8056	1.67593	4.5332	1.1565e-08	1.9061e-07	predicted protein [Populus trichocarpa]
comp10108_c0	1115	18.7849	38.8042	-1.0466	0.00011334	0.00099276	50S ribosomal protein L7/L12, putative [Ricinus communis]
comp10111_c0	1913	130.753	496.636	-1.9253	1.1033e-78	2.2812e-76	chloroplast ferritin [Malus x domestica]
comp10116_c0	3056	127.292	24.6233	2.3701	1.7749e-12	4.2198e-11	predicted protein [Populus trichocarpa]
comp10120_c0	2354	24.717	62.2672	-1.333	3.0646e-08	4.8294e-07	carbon catabolite repressor protein, putative [Ricinus communis]
comp10122_c0	1276	63.7661	17.9196	1.8313	8.3615e-05	0.00075595	unnamed protein product [Vitis vinifera]
comp10125_c0	2314	1843.25	310.171	2.5711	1.599e-180	8.7287e-178	trans-cinnamate 4-monooxygenase [Prunus avium]
comp10128_c0	965	34.1094	5.8013	2.5557	0.00010539	0.00093178	unknown [Lotus japonicus]
comp10129_c0	1996	159.489	20.4979	2.9599	1.1021e-20	4.6279e-19	hypothetical protein [Citrus unshiu]
comp10133_c0	1271	21.7509	54.1467	-1.3158	2.9013e-07	3.9953e-06	hypothetical protein MTR_5g028350 [Medicago truncatula]
comp10134_c0	1711	97.3564	37.7729	1.3659	0.00049843	0.0037612	PREDICTED: Pyruvate dehydrogenase [lipoamide] kinase-like [Glycine max]
comp10135_c0	2201	45.7264	105.202	-1.2021	8.7613e-12	1.9505e-10	GTP-binding protein-plant, putative [Ricinus communis]
comp10136_c0	3171	384.596	72.9674	2.398	3.5127e-35	2.5164e-33	predicted protein [Populus trichocarpa]
comp10138_c0	2018	186.768	83.4226	1.1627	0.00010644	0.00094051	PREDICTED: putative MO25-like protein At5g47540 [Vitis vinifera]
comp10142_c0	1453	248.756	102.024	1.2858	2.6811e-07	3.7071e-06	PREDICTED: uncharacterized protein LOC100260322 [Vitis vinifera]
comp10147_c0	1275	24.099	52.0827	-1.1118	3.9648e-06	4.6385e-05	PREDICTED: hypersensitive-induced response protein 1 isoform 3 [Vitis vinifera]
comp10148_c0	2515	9.51603	153.495	-4.0117	2.5159e-42	2.3844e-40	predicted protein [Populus trichocarpa]
comp10149_c0	2515	98.7455	36.8705	1.4212	0.00022882	0.0018827	PREDICTED: beta-1,4-mannosyl-glycoprotein 4-beta-N-acetylglucosaminyltransferase [Vitis vinifera]
comp10150_c1	1018	54.2537	4.64104	3.5472	1.3058e-09	2.4212e-08	PREDICTED: ethylene-responsive transcription factor ERF024-like [Vitis vinifera]
comp10151_c0	1438	306.053	8.20948	5.2203	4.5559e-62	7.1057e-60	5-methyltetrahydrofolate:homocysteine methyltransferase, putative [Ricinus communis]
comp10153_c1	1159	61.4216	5.02779	3.6108	7.2341e-11	1.513e-09	Calcium-dependent protein kinase [Medicago truncatula]
[truncated: 2,745 more rows]

## Sheet: R3vsR2.DEG
Differentially expressed genes (DEGs) and their Nr annotation in R3vsR2
[truncated: 278 more rows]

[truncated: 10 more sheets: R4vsR3.DEG, Y2vsY1.DEG, Y3vsY1.DEG, Y4vsY1.DEG, Y3vsY2.DEG, Y4vsY3.DEG, R1vsYD1.DEG, R2vsY2.DEG, R3vsY3.DEG, R4vsY4.DEG]
