# Supplementary material for: Comparative Transcriptome Analysis of Genes Involved in Anthocyanin Biosynthesis in the Red and Yellow Fruits of Sweet Cherry (Prunus avium L.)
Source: PLoS One. 2015 Mar 23;10(3):e0121164. doi: 10.1371/journal.pone.0121164 (PMC4370391; doi:10.1371/journal.pone.0121164)
Supplement: S5 Table — (XLS) [file pone.0121164.s008.xls]

## Sheet: R2vsR1
The DEGs of R2vsR1 Significantly enriched in GO terms
(Terms from the Process Ontology with p-value as good or better than 1)
GO Term ID	GO Term Description	GO Term type	DEG number associated with the GO	Total DEG number	Corrected P_Value
GO:0009579	thylakoid	cellular_component	59	1346	5.4963e-10
GO:0006073	cellular glucan metabolic process	biological_process	65	1346	5.4963e-10
GO:0044042	glucan metabolic process	biological_process	65	1346	5.4963e-10
GO:0016491	oxidoreductase activity	molecular_function	230	1346	2.085e-09
GO:0005618	cell wall	cellular_component	47	1346	2.5007e-09
GO:0034357	photosynthetic membrane	cellular_component	52	1346	3.0946e-09
GO:0044262	cellular carbohydrate metabolic process	biological_process	104	1346	6.7027e-09
GO:0006118	electron transport	biological_process	84	1346	6.7027e-09
GO:0005975	carbohydrate metabolic process	biological_process	176	1346	9.2292e-09
GO:0009535	chloroplast thylakoid membrane	cellular_component	27	1346	9.2292e-09
GO:0055035	plastid thylakoid membrane	cellular_component	27	1346	9.2292e-09
GO:0055114	oxidation-reduction process	biological_process	227	1346	1.1027e-08
GO:0044436	thylakoid part	cellular_component	52	1346	2.8221e-08
GO:0009536	plastid	cellular_component	108	1346	2.8221e-08
GO:0015979	photosynthesis	biological_process	62	1346	2.8221e-08
GO:0009534	chloroplast thylakoid	cellular_component	27	1346	2.8221e-08
GO:0031976	plastid thylakoid	cellular_component	27	1346	2.8221e-08
GO:0030312	external encapsulating structure	cellular_component	51	1346	3.6437e-08
GO:0005982	starch metabolic process	biological_process	55	1346	5.7557e-08
GO:0005984	disaccharide metabolic process	biological_process	57	1346	6.3935e-08
GO:0005985	sucrose metabolic process	biological_process	55	1346	8.3935e-08
GO:0044264	cellular polysaccharide metabolic process	biological_process	87	1346	9.3978e-08
GO:0042651	thylakoid membrane	cellular_component	30	1346	1.1042e-07
GO:0009507	chloroplast	cellular_component	102	1346	1.919e-07
GO:0009532	plastid stroma	cellular_component	32	1346	1.919e-07
GO:0031984	organelle subcompartment	cellular_component	27	1346	2.0582e-07
GO:0009570	chloroplast stroma	cellular_component	31	1346	2.2493e-07
GO:0005976	polysaccharide metabolic process	biological_process	87	1346	2.8468e-07
GO:0016705	oxidoreductase activity, acting on paired donors, with incorporation or reduction of molecular oxygen	molecular_function	63	1346	2.8555e-07
GO:0044710	single-organism metabolic process	biological_process	493	1346	3.2589e-07
GO:0071555	cell wall organization	biological_process	19	1346	7.9192e-07
GO:0009055	electron carrier activity	molecular_function	61	1346	7.9192e-07
GO:0048046	apoplast	cellular_component	24	1346	1.3628e-06
GO:0045229	external encapsulating structure organization	biological_process	19	1346	1.4969e-06
GO:0009311	oligosaccharide metabolic process	biological_process	58	1346	2.7196e-06
GO:0009765	photosynthesis, light harvesting	biological_process	10	1346	4.3005e-06
GO:0044723	single-organism carbohydrate metabolic process	biological_process	128	1346	5.0748e-06
GO:0009521	photosystem	cellular_component	32	1346	1.2429e-05
GO:0005506	iron ion binding	molecular_function	50	1346	2.0484e-05
GO:0044435	plastid part	cellular_component	62	1346	2.1303e-05
GO:0044434	chloroplast part	cellular_component	61	1346	3.1905e-05
GO:0016762	xyloglucan:xyloglucosyl transferase activity	molecular_function	10	1346	8.3946e-05
GO:0009664	plant-type cell wall organization	biological_process	10	1346	0.00019452
GO:0071944	cell periphery	cellular_component	113	1346	0.0002701
GO:0019684	photosynthesis, light reaction	biological_process	16	1346	0.00032545
GO:0046906	tetrapyrrole binding	molecular_function	44	1346	0.0003554
GO:0008152	metabolic process	biological_process	921	1346	0.00061451
GO:0009522	photosystem I	cellular_component	13	1346	0.00083164
GO:0020037	heme binding	molecular_function	40	1346	0.001071
GO:0030599	pectinesterase activity	molecular_function	14	1346	0.0011942
GO:0016798	hydrolase activity, acting on glycosyl bonds	molecular_function	59	1346	0.001478
GO:0009415	response to water stimulus	biological_process	12	1346	0.0015595
GO:0008422	beta-glucosidase activity	molecular_function	8	1346	0.0015595
GO:0004553	hydrolase activity, hydrolyzing O-glycosyl compounds	molecular_function	54	1346	0.0024987
GO:0043086	negative regulation of catalytic activity	biological_process	16	1346	0.0034617
GO:0044092	negative regulation of molecular function	biological_process	16	1346	0.0034617
GO:0004497	monooxygenase activity	molecular_function	27	1346	0.003991
GO:0003824	catalytic activity	molecular_function	798	1346	0.0040211
GO:0010035	response to inorganic substance	biological_process	27	1346	0.0040211
GO:0009505	plant-type cell wall	cellular_component	15	1346	0.0046773
GO:0006629	lipid metabolic process	biological_process	131	1346	0.0058333
GO:0009538	photosystem I reaction center	cellular_component	7	1346	0.0061756
GO:0016759	cellulose synthase activity	molecular_function	11	1346	0.0067551
GO:0016760	cellulose synthase (UDP-forming) activity	molecular_function	11	1346	0.0067551
GO:0015926	glucosidase activity	molecular_function	13	1346	0.007984
GO:0006011	UDP-glucose metabolic process	biological_process	11	1346	0.007984
GO:0005576	extracellular region	cellular_component	96	1346	0.0083502
GO:0010287	plastoglobule	cellular_component	7	1346	0.009435
GO:0016709	oxidoreductase activity, acting on paired donors, with incorporation or reduction of molecular oxygen, NAD(P)H as one donor, and incorporation of one atom of oxygen	molecular_function	12	1346	0.013527
GO:0071669	plant-type cell wall organization or biogenesis	biological_process	10	1346	0.014941
GO:0030244	cellulose biosynthetic process	biological_process	12	1346	0.018159
GO:0009523	photosystem II	cellular_component	20	1346	0.018905
GO:0030243	cellulose metabolic process	biological_process	12	1346	0.023763
GO:0071554	cell wall organization or biogenesis	biological_process	27	1346	0.025619
GO:0009414	response to water deprivation	biological_process	9	1346	0.025619
GO:0052689	carboxylic ester hydrolase activity	molecular_function	28	1346	0.026465
GO:0006541	glutamine metabolic process	biological_process	9	1346	0.026803
GO:0016052	carbohydrate catabolic process	biological_process	34	1346	0.038409
GO:0042545	cell wall modification	biological_process	9	1346	0.038504
GO:0009064	glutamine family amino acid metabolic process	biological_process	22	1346	0.038504
GO:0005199	structural constituent of cell wall	molecular_function	5	1346	0.044298
GO:0004097	catechol oxidase activity	molecular_function	5	1346	0.044298
GO:0045330	aspartyl esterase activity	molecular_function	7	1346	0.046079
GO:0006091	generation of precursor metabolites and energy	biological_process	68	1346	0.05278
GO:0032787	monocarboxylic acid metabolic process	biological_process	46	1346	0.05278
GO:0008187	poly-pyrimidine tract binding	molecular_function	4	1346	0.059187
GO:0008266	poly(U) RNA binding	molecular_function	4	1346	0.059187
GO:0009250	glucan biosynthetic process	biological_process	19	1346	0.069387
GO:0003727	single-stranded RNA binding	molecular_function	5	1346	0.070557
GO:0004857	enzyme inhibitor activity	molecular_function	21	1346	0.07501
GO:0016051	carbohydrate biosynthetic process	biological_process	64	1346	0.076556
GO:0006536	glutamate metabolic process	biological_process	9	1346	0.076556
GO:0005385	zinc ion transmembrane transporter activity	molecular_function	3	1346	0.076556
GO:0071577	zinc ion transmembrane transport	biological_process	3	1346	0.076556
GO:0015035	protein disulfide oxidoreductase activity	molecular_function	15	1346	0.081614
GO:0016758	transferase activity, transferring hexosyl groups	molecular_function	53	1346	0.09352
GO:0051274	beta-glucan biosynthetic process	biological_process	14	1346	0.09352
GO:0009628	response to abiotic stimulus	biological_process	38	1346	0.095034
GO:0045490	pectin catabolic process	biological_process	6	1346	0.097551
GO:0000272	polysaccharide catabolic process	biological_process	10	1346	0.0986
GO:0019318	hexose metabolic process	biological_process	41	1346	0.0986
GO:0051273	beta-glucan metabolic process	biological_process	14	1346	0.10773
GO:0015036	disulfide oxidoreductase activity	molecular_function	15	1346	0.10793
GO:0006081	cellular aldehyde metabolic process	biological_process	12	1346	0.11214
GO:0009225	nucleotide-sugar metabolic process	biological_process	16	1346	0.12302
GO:0009654	oxygen evolving complex	cellular_component	7	1346	0.13102
GO:0005996	monosaccharide metabolic process	biological_process	42	1346	0.16187
GO:0048037	cofactor binding	molecular_function	73	1346	0.16997
GO:0009409	response to cold	biological_process	9	1346	0.17863
GO:0010043	response to zinc ion	biological_process	4	1346	0.18065
GO:0006829	zinc ion transport	biological_process	3	1346	0.18452
GO:0016757	transferase activity, transferring glycosyl groups	molecular_function	65	1346	0.18632
GO:0005509	calcium ion binding	molecular_function	31	1346	0.18751
GO:0005750	mitochondrial respiratory chain complex III	cellular_component	3	1346	0.1965
GO:0045275	respiratory chain complex III	cellular_component	3	1346	0.1965
GO:0044281	small molecule metabolic process	biological_process	289	1346	0.19849
GO:0009607	response to biotic stimulus	biological_process	25	1346	0.20545
GO:0046487	glyoxylate metabolic process	biological_process	10	1346	0.2071
GO:0045454	cell redox homeostasis	biological_process	20	1346	0.2071
GO:0030259	lipid glycosylation	biological_process	10	1346	0.2077
GO:0016639	oxidoreductase activity, acting on the CH-NH2 group of donors, NAD or NADP as acceptor	molecular_function	3	1346	0.21254
GO:0008967	phosphoglycolate phosphatase activity	molecular_function	3	1346	0.21254
GO:0034637	cellular carbohydrate biosynthetic process	biological_process	46	1346	0.24282
GO:0006006	glucose metabolic process	biological_process	27	1346	0.25251
GO:0010393	galacturonan metabolic process	biological_process	6	1346	0.25251
GO:0045488	pectin metabolic process	biological_process	6	1346	0.25251
GO:0051213	dioxygenase activity	molecular_function	22	1346	0.25251
GO:0016168	chlorophyll binding	molecular_function	3	1346	0.25251
GO:0042440	pigment metabolic process	biological_process	35	1346	0.25299
GO:0016209	antioxidant activity	molecular_function	19	1346	0.26444
GO:0006082	organic acid metabolic process	biological_process	174	1346	0.26444
GO:0016638	oxidoreductase activity, acting on the CH-NH2 group of donors	molecular_function	9	1346	0.26833
GO:0046982	protein heterodimerization activity	molecular_function	8	1346	0.26954
GO:0006631	fatty acid metabolic process	biological_process	28	1346	0.26982
GO:0006950	response to stress	biological_process	109	1346	0.26982
GO:0045735	nutrient reservoir activity	molecular_function	6	1346	0.27091
GO:0033692	cellular polysaccharide biosynthetic process	biological_process	42	1346	0.27091
GO:0030258	lipid modification	biological_process	14	1346	0.27091
GO:0006857	oligopeptide transport	biological_process	8	1346	0.27091
GO:0019319	hexose biosynthetic process	biological_process	18	1346	0.29486
GO:0046364	monosaccharide biosynthetic process	biological_process	18	1346	0.29486
GO:0005544	calcium-dependent phospholipid binding	molecular_function	4	1346	0.29486
GO:0044255	cellular lipid metabolic process	biological_process	95	1346	0.29719
GO:0009631	cold acclimation	biological_process	2	1346	0.2974
GO:0019752	carboxylic acid metabolic process	biological_process	171	1346	0.29912
GO:0047668	amygdalin beta-glucosidase activity	molecular_function	2	1346	0.31197
GO:0004190	aspartic-type endopeptidase activity	molecular_function	14	1346	0.31197
GO:0070001	aspartic-type peptidase activity	molecular_function	14	1346	0.31197
GO:0000271	polysaccharide biosynthetic process	biological_process	42	1346	0.33565
GO:0052547	regulation of peptidase activity	biological_process	3	1346	0.34782
GO:0043436	oxoacid metabolic process	biological_process	172	1346	0.34904
GO:0042592	homeostatic process	biological_process	28	1346	0.34983
GO:0005773	vacuole	cellular_component	22	1346	0.35048
GO:0016788	hydrolase activity, acting on ester bonds	molecular_function	106	1346	0.36848
GO:0018144	RNA-protein covalent cross-linking	biological_process	3	1346	0.37442
GO:0006094	gluconeogenesis	biological_process	17	1346	0.38141
GO:0019725	cellular homeostasis	biological_process	24	1346	0.38585
GO:0004869	cysteine-type endopeptidase inhibitor activity	molecular_function	4	1346	0.3894
GO:0044282	small molecule catabolic process	biological_process	25	1346	0.3894
GO:0044712	single-organism catabolic process	biological_process	25	1346	0.3894
GO:0010333	terpene synthase activity	molecular_function	5	1346	0.40268
GO:1901700	response to oxygen-containing compound	biological_process	18	1346	0.42384
GO:0016706	oxidoreductase activity, acting on paired donors, with incorporation or reduction of molecular oxygen, 2-oxoglutarate as one donor, and incorporation of one atom each of oxygen into both donors	molecular_function	16	1346	0.42384
GO:0016667	oxidoreductase activity, acting on a sulfur group of donors	molecular_function	20	1346	0.42384
GO:0046527	glucosyltransferase activity	molecular_function	18	1346	0.42952
GO:0003911	DNA ligase (NAD+) activity	molecular_function	2	1346	0.43765
GO:0006546	glycine catabolic process	biological_process	5	1346	0.43897
GO:0009071	serine family amino acid catabolic process	biological_process	5	1346	0.43897
GO:0016614	oxidoreductase activity, acting on CH-OH group of donors	molecular_function	41	1346	0.44073
GO:0033808	6'-deoxychalcone synthase activity	molecular_function	2	1346	0.44663
GO:0043169	cation binding	molecular_function	255	1346	0.45209
GO:0050662	coenzyme binding	molecular_function	53	1346	0.47029
GO:0044724	single-organism carbohydrate catabolic process	biological_process	25	1346	0.47029
GO:0019898	extrinsic to membrane	cellular_component	10	1346	0.47029
GO:0016984	ribulose-bisphosphate carboxylase activity	molecular_function	3	1346	0.49319
GO:0031225	anchored to membrane	cellular_component	4	1346	0.50947
GO:0009533	chloroplast stromal thylakoid	cellular_component	2	1346	0.50947
GO:0004499	N,N-dimethylaniline monooxygenase activity	molecular_function	4	1346	0.50947
GO:0016616	oxidoreductase activity, acting on the CH-OH group of donors, NAD or NADP as acceptor	molecular_function	38	1346	0.5108
GO:0006952	defense response	biological_process	29	1346	0.51087
GO:0006635	fatty acid beta-oxidation	biological_process	4	1346	0.52676
GO:0009062	fatty acid catabolic process	biological_process	4	1346	0.52676
GO:0019395	fatty acid oxidation	biological_process	4	1346	0.52676
GO:0034440	lipid oxidation	biological_process	4	1346	0.52676
GO:0004106	chorismate mutase activity	molecular_function	2	1346	0.5632
GO:0009767	photosynthetic electron transport chain	biological_process	5	1346	0.5632
GO:0004435	phosphatidylinositol phospholipase C activity	molecular_function	3	1346	0.5632
GO:0046339	diacylglycerol metabolic process	biological_process	3	1346	0.5632
GO:0005507	copper ion binding	molecular_function	18	1346	0.57455
GO:0044444	cytoplasmic part	cellular_component	261	1346	0.58486
GO:0009084	glutamine family amino acid biosynthetic process	biological_process	7	1346	0.60212
GO:0015977	carbon fixation	biological_process	7	1346	0.60212
GO:0035251	UDP-glucosyltransferase activity	molecular_function	16	1346	0.61445
GO:0042973	glucan endo-1,3-beta-D-glucosidase activity	molecular_function	3	1346	0.61537
GO:0003997	acyl-CoA oxidase activity	molecular_function	3	1346	0.65171
GO:0016620	oxidoreductase activity, acting on the aldehyde or oxo group of donors, NAD or NADP as acceptor	molecular_function	11	1346	0.66322
GO:0046148	pigment biosynthetic process	biological_process	29	1346	0.66322
GO:0018143	nucleic acid-protein covalent cross-linking	biological_process	3	1346	0.66322
GO:0006012	galactose metabolic process	biological_process	14	1346	0.66322
GO:0006537	glutamate biosynthetic process	biological_process	4	1346	0.66322
GO:0006638	neutral lipid metabolic process	biological_process	3	1346	0.68747
GO:0006639	acylglycerol metabolic process	biological_process	3	1346	0.68747
GO:0015833	peptide transport	biological_process	8	1346	0.70084
GO:0010038	response to metal ion	biological_process	14	1346	0.73067
GO:0050661	NADP binding	molecular_function	10	1346	0.75212
GO:0072330	monocarboxylic acid biosynthetic process	biological_process	25	1346	0.75212
GO:0009737	response to abscisic acid stimulus	biological_process	7	1346	0.7724
GO:0006720	isoprenoid metabolic process	biological_process	20	1346	0.77674
GO:0005094	Rho GDP-dissociation inhibitor activity	molecular_function	2	1346	0.78161
GO:0016854	racemase and epimerase activity	molecular_function	7	1346	0.78161
GO:0042886	amide transport	biological_process	8	1346	0.79198
GO:0044275	cellular carbohydrate catabolic process	biological_process	4	1346	0.80197
GO:0042221	response to chemical stimulus	biological_process	52	1346	0.82791
GO:0009113	purine nucleobase biosynthetic process	biological_process	3	1346	0.82791
GO:0016042	lipid catabolic process	biological_process	20	1346	0.88776
GO:0006557	S-adenosylmethioninamine biosynthetic process	biological_process	2	1346	0.88776
GO:0046499	S-adenosylmethioninamine metabolic process	biological_process	2	1346	0.88776
GO:0016682	oxidoreductase activity, acting on diphenols and related substances as donors, oxygen as acceptor	molecular_function	6	1346	0.88776
GO:0072329	monocarboxylic acid catabolic process	biological_process	4	1346	0.88776
GO:0006096	glycolysis	biological_process	14	1346	0.88776
GO:0030414	peptidase inhibitor activity	molecular_function	8	1346	0.88776
GO:0061134	peptidase regulator activity	molecular_function	8	1346	0.88776
GO:0008553	hydrogen-exporting ATPase activity, phosphorylative mechanism	molecular_function	3	1346	0.88776
GO:0004399	histidinol dehydrogenase activity	molecular_function	2	1346	0.88776
GO:0009878	nodule morphogenesis	biological_process	4	1346	0.9003
GO:0044111	development involved in symbiotic interaction	biological_process	4	1346	0.9003
GO:0006022	aminoglycan metabolic process	biological_process	15	1346	0.90137
GO:0016787	hydrolase activity	molecular_function	306	1346	0.91037
GO:0016160	amylase activity	molecular_function	5	1346	0.92752
GO:0006787	porphyrin-containing compound catabolic process	biological_process	6	1346	0.9408
GO:0033015	tetrapyrrole catabolic process	biological_process	6	1346	0.9408
GO:0043648	dicarboxylic acid metabolic process	biological_process	20	1346	0.9408
GO:0016054	organic acid catabolic process	biological_process	22	1346	0.94676
GO:0046395	carboxylic acid catabolic process	biological_process	22	1346	0.94676
GO:0009644	response to high light intensity	biological_process	3	1346	0.95199
GO:0006549	isoleucine metabolic process	biological_process	17	1346	0.95199
GO:0006099	tricarboxylic acid cycle	biological_process	10	1346	0.95199
GO:0006323	DNA packaging	biological_process	11	1346	0.95871
GO:0004014	adenosylmethionine decarboxylase activity	molecular_function	2	1346	0.95871
GO:0006597	spermine biosynthetic process	biological_process	2	1346	0.95871
GO:0008215	spermine metabolic process	biological_process	2	1346	0.95871
GO:1901576	organic substance biosynthetic process	biological_process	415	1346	0.95871
GO:0009573	chloroplast ribulose bisphosphate carboxylase complex	cellular_component	3	1346	0.95871
GO:0048492	ribulose bisphosphate carboxylase complex	cellular_component	3	1346	0.95871
GO:0019438	aromatic compound biosynthetic process	biological_process	219	1346	0.97908
GO:0004707	MAP kinase activity	molecular_function	4	1346	1
GO:1901362	organic cyclic compound biosynthetic process	biological_process	236	1346	1
GO:0044242	cellular lipid catabolic process	biological_process	12	1346	1
GO:0009058	biosynthetic process	biological_process	429	1346	1
GO:0006699	bile acid biosynthetic process	biological_process	3	1346	1
GO:0008206	bile acid metabolic process	biological_process	3	1346	1
GO:0030203	glycosaminoglycan metabolic process	biological_process	12	1346	1
GO:1901575	organic substance catabolic process	biological_process	116	1346	1
GO:0051187	cofactor catabolic process	biological_process	6	1346	1
GO:0007217	tachykinin receptor signaling pathway	biological_process	2	1346	1
GO:0051287	NAD binding	molecular_function	19	1346	1
GO:0019252	starch biosynthetic process	biological_process	3	1346	1
GO:0006721	terpenoid metabolic process	biological_process	15	1346	1
GO:0005516	calmodulin binding	molecular_function	10	1346	1
GO:0016730	oxidoreductase activity, acting on iron-sulfur proteins as donors	molecular_function	3	1346	1
GO:0016731	oxidoreductase activity, acting on iron-sulfur proteins as donors, NAD or NADP as acceptor	molecular_function	3	1346	1
GO:0010466	negative regulation of peptidase activity	biological_process	2	1346	1
GO:0051346	negative regulation of hydrolase activity	biological_process	2	1346	1
GO:0034754	cellular hormone metabolic process	biological_process	14	1346	1
GO:0016711	flavonoid 3'-monooxygenase activity	molecular_function	2	1346	1
GO:0019310	inositol catabolic process	biological_process	2	1346	1
GO:0046174	polyol catabolic process	biological_process	2	1346	1
GO:0050113	inositol oxygenase activity	molecular_function	2	1346	1
GO:0004601	peroxidase activity	molecular_function	10	1346	1
GO:0006804	peroxidase reaction	biological_process	10	1346	1
GO:0016684	oxidoreductase activity, acting on peroxide as acceptor	molecular_function	10	1346	1
GO:0009543	chloroplast thylakoid lumen	cellular_component	2	1346	1
GO:0031978	plastid thylakoid lumen	cellular_component	2	1346	1
GO:0006007	glucose catabolic process	biological_process	21	1346	1
GO:0019320	hexose catabolic process	biological_process	21	1346	1
GO:0042546	cell wall biogenesis	biological_process	10	1346	1
GO:0005737	cytoplasm	cellular_component	310	1346	1
GO:0006573	valine metabolic process	biological_process	16	1346	1
GO:0009306	protein secretion	biological_process	6	1346	1
GO:0010196	nonphotochemical quenching	biological_process	2	1346	1
GO:1990066	energy quenching	biological_process	2	1346	1
GO:0009620	response to fungus	biological_process	5	1346	1
GO:0044283	small molecule biosynthetic process	biological_process	83	1346	1
GO:0016838	carbon-oxygen lyase activity, acting on phosphates	molecular_function	5	1346	1
GO:0009266	response to temperature stimulus	biological_process	10	1346	1
GO:0046164	alcohol catabolic process	biological_process	2	1346	1
GO:1901616	organic hydroxy compound catabolic process	biological_process	2	1346	1
GO:0009526	plastid envelope	cellular_component	19	1346	1
GO:0009941	chloroplast envelope	cellular_component	19	1346	1
GO:0010817	regulation of hormone levels	biological_process	16	1346	1
GO:0046365	monosaccharide catabolic process	biological_process	21	1346	1
GO:0046034	ATP metabolic process	biological_process	31	1346	1
GO:0005960	glycine cleavage complex	cellular_component	3	1346	1
GO:0044249	cellular biosynthetic process	biological_process	400	1346	1
GO:0004629	phospholipase C activity	molecular_function	4	1346	1
GO:0006633	fatty acid biosynthetic process	biological_process	21	1346	1
GO:0050840	extracellular matrix binding	molecular_function	2	1346	1
GO:0016634	oxidoreductase activity, acting on the CH-CH group of donors, oxygen as acceptor	molecular_function	4	1346	1
GO:0046658	anchored to plasma membrane	cellular_component	3	1346	1
GO:0016831	carboxy-lyase activity	molecular_function	12	1346	1
GO:0006098	pentose-phosphate shunt	biological_process	14	1346	1
GO:0006740	NADPH regeneration	biological_process	14	1346	1
GO:1901605	alpha-amino acid metabolic process	biological_process	123	1346	1
GO:0036361	racemase activity, acting on amino acids and derivatives	molecular_function	2	1346	1
GO:0033013	tetrapyrrole metabolic process	biological_process	28	1346	1
GO:0042445	hormone metabolic process	biological_process	15	1346	1
GO:0030255	protein secretion by the type IV secretion system	biological_process	1	1346	1
GO:0044097	secretion by the type IV secretion system	biological_process	1	1346	1
GO:0009060	aerobic respiration	biological_process	11	1346	1
GO:0004066	asparagine synthase (glutamine-hydrolyzing) activity	molecular_function	3	1346	1
GO:0006529	asparagine biosynthetic process	biological_process	3	1346	1
GO:0016701	oxidoreductase activity, acting on single donors with incorporation of molecular oxygen	molecular_function	11	1346	1
GO:0000023	maltose metabolic process	biological_process	2	1346	1
GO:0031324	negative regulation of cellular metabolic process	biological_process	9	1346	1
GO:0046872	metal ion binding	molecular_function	233	1346	1
GO:0044711	single-organism biosynthetic process	biological_process	85	1346	1
GO:1901606	alpha-amino acid catabolic process	biological_process	19	1346	1
GO:0046168	glycerol-3-phosphate catabolic process	biological_process	6	1346	1
GO:0015996	chlorophyll catabolic process	biological_process	5	1346	1
GO:0046149	pigment catabolic process	biological_process	5	1346	1
GO:0047746	chlorophyllase activity	molecular_function	5	1346	1
GO:0006551	leucine metabolic process	biological_process	16	1346	1
GO:0045934	negative regulation of nucleobase-containing compound metabolic process	biological_process	7	1346	1
GO:0051172	negative regulation of nitrogen compound metabolic process	biological_process	7	1346	1
GO:0016161	beta-amylase activity	molecular_function	3	1346	1
GO:0042026	protein refolding	biological_process	2	1346	1
GO:0044455	mitochondrial membrane part	cellular_component	18	1346	1
GO:0042132	fructose 1,6-bisphosphate 1-phosphatase activity	molecular_function	2	1346	1
GO:0009539	photosystem II reaction center	cellular_component	7	1346	1
GO:0003883	CTP synthase activity	molecular_function	2	1346	1
GO:0009416	response to light stimulus	biological_process	15	1346	1
GO:0006026	aminoglycan catabolic process	biological_process	8	1346	1
GO:0016053	organic acid biosynthetic process	biological_process	62	1346	1
GO:0046394	carboxylic acid biosynthetic process	biological_process	62	1346	1
GO:0016702	oxidoreductase activity, acting on single donors with incorporation of molecular oxygen, incorporation of two atoms of oxygen	molecular_function	8	1346	1
GO:0007268	synaptic transmission	biological_process	7	1346	1
GO:0072522	purine-containing compound biosynthetic process	biological_process	28	1346	1
GO:0018130	heterocycle biosynthetic process	biological_process	220	1346	1
GO:0018298	protein-chromophore linkage	biological_process	3	1346	1
GO:0009063	cellular amino acid catabolic process	biological_process	19	1346	1
GO:0019226	transmission of nerve impulse	biological_process	7	1346	1
GO:0035637	multicellular organismal signaling	biological_process	7	1346	1
GO:0016679	oxidoreductase activity, acting on diphenols and related substances as donors	molecular_function	9	1346	1
GO:0009081	branched-chain amino acid metabolic process	biological_process	17	1346	1
GO:0006739	NADP metabolic process	biological_process	14	1346	1
GO:0016866	intramolecular transferase activity	molecular_function	9	1346	1
GO:0006753	nucleoside phosphate metabolic process	biological_process	82	1346	1
GO:0009314	response to radiation	biological_process	15	1346	1
GO:0048229	gametophyte development	biological_process	5	1346	1
GO:0003013	circulatory system process	biological_process	3	1346	1
GO:0003018	vascular process in circulatory system	biological_process	3	1346	1
GO:0008015	blood circulation	biological_process	3	1346	1
GO:0019229	regulation of vasoconstriction	biological_process	3	1346	1
GO:0042310	vasoconstriction	biological_process	3	1346	1
GO:0044057	regulation of system process	biological_process	3	1346	1
GO:0050880	regulation of blood vessel size	biological_process	3	1346	1
GO:0042549	photosystem II stabilization	biological_process	2	1346	1
GO:0065008	regulation of biological quality	biological_process	54	1346	1
GO:0004611	phosphoenolpyruvate carboxykinase activity	molecular_function	3	1346	1
GO:0006334	nucleosome assembly	biological_process	6	1346	1
GO:0031497	chromatin assembly	biological_process	6	1346	1
GO:0034728	nucleosome organization	biological_process	6	1346	1
GO:0050379	UDP-glucuronate 5'-epimerase activity	molecular_function	1	1346	1
GO:0004185	serine-type carboxypeptidase activity	molecular_function	6	1346	1
GO:0008824	cyanate hydratase activity	molecular_function	1	1346	1
GO:0031423	hexon binding	molecular_function	2	1346	1
GO:0006528	asparagine metabolic process	biological_process	3	1346	1
GO:0006200	ATP catabolic process	biological_process	14	1346	1
GO:0031429	box H/ACA snoRNP complex	cellular_component	1	1346	1
GO:0044452	nucleolar part	cellular_component	1	1346	1
GO:0072588	box H/ACA RNP complex	cellular_component	1	1346	1
GO:0004620	phospholipase activity	molecular_function	6	1346	1
GO:0016903	oxidoreductase activity, acting on the aldehyde or oxo group of donors	molecular_function	11	1346	1
GO:0071103	DNA conformation change	biological_process	14	1346	1
GO:0030060	L-malate dehydrogenase activity	molecular_function	2	1346	1
GO:0048443	stamen development	biological_process	2	1346	1
GO:0048466	androecium development	biological_process	2	1346	1
GO:0048653	anther development	biological_process	2	1346	1
GO:0006569	tryptophan catabolic process	biological_process	1	1346	1
GO:0009683	indoleacetic acid metabolic process	biological_process	1	1346	1
GO:0009684	indoleacetic acid biosynthetic process	biological_process	1	1346	1
GO:0009851	auxin biosynthetic process	biological_process	1	1346	1
GO:0046218	indolalkylamine catabolic process	biological_process	1	1346	1
GO:0004683	calmodulin-dependent protein kinase activity	molecular_function	4	1346	1
GO:0006072	glycerol-3-phosphate metabolic process	biological_process	6	1346	1
GO:0004564	beta-fructofuranosidase activity	molecular_function	4	1346	1
GO:0004575	sucrose alpha-glucosidase activity	molecular_function	4	1346	1
GO:0017177	glucosidase II complex	cellular_component	4	1346	1
GO:0016855	racemase and epimerase activity, acting on amino acids and derivatives	molecular_function	2	1346	1
GO:0043094	cellular metabolic compound salvage	biological_process	5	1346	1
GO:0019863	IgE binding	molecular_function	1	1346	1
GO:0016743	carboxyl- or carbamoyltransferase activity	molecular_function	2	1346	1
GO:0000921	septin ring assembly	biological_process	3	1346	1
GO:0005940	septin ring	cellular_component	3	1346	1
GO:0031106	septin ring organization	biological_process	3	1346	1
GO:0032156	septin cytoskeleton	cellular_component	3	1346	1
GO:0032185	septin cytoskeleton organization	biological_process	3	1346	1
GO:0008878	glucose-1-phosphate adenylyltransferase activity	molecular_function	2	1346	1
GO:0016853	isomerase activity	molecular_function	29	1346	1
GO:0008937	ferredoxin-NAD(P) reductase activity	molecular_function	2	1346	1
GO:0065004	protein-DNA complex assembly	biological_process	6	1346	1
GO:0071824	protein-DNA complex subunit organization	biological_process	6	1346	1
GO:0005547	phosphatidylinositol-3,4,5-trisphosphate binding	molecular_function	1	1346	1
GO:0080025	phosphatidylinositol-3,5-bisphosphate binding	molecular_function	1	1346	1
GO:0050308	sugar-phosphatase activity	molecular_function	3	1346	1
GO:0001101	response to acid	biological_process	1	1346	1
GO:0042710	biofilm formation	biological_process	1	1346	1
GO:0071229	cellular response to acid	biological_process	1	1346	1
GO:0033897	ribonuclease T2 activity	molecular_function	1	1346	1
GO:0097305	response to alcohol	biological_process	7	1346	1
GO:0009772	photosynthetic electron transport in photosystem II	biological_process	2	1346	1
GO:0019685	photosynthesis, dark reaction	biological_process	2	1346	1
GO:0016298	lipase activity	molecular_function	12	1346	1
GO:0044271	cellular nitrogen compound biosynthetic process	biological_process	223	1346	1
GO:0009269	response to desiccation	biological_process	2	1346	1
GO:0035150	regulation of tube size	biological_process	3	1346	1
GO:0001523	retinoid metabolic process	biological_process	3	1346	1
GO:0042572	retinol metabolic process	biological_process	3	1346	1
GO:0004888	transmembrane signaling receptor activity	molecular_function	14	1346	1
GO:0009117	nucleotide metabolic process	biological_process	80	1346	1
GO:0005092	GDP-dissociation inhibitor activity	molecular_function	2	1346	1
GO:0010207	photosystem II assembly	biological_process	1	1346	1
GO:0010242	oxygen evolving activity	molecular_function	1	1346	1
GO:0035304	regulation of protein dephosphorylation	biological_process	1	1346	1
GO:0006066	alcohol metabolic process	biological_process	17	1346	1
GO:0018874	benzoate metabolic process	biological_process	9	1346	1
GO:0006547	histidine metabolic process	biological_process	6	1346	1
GO:0052803	imidazole-containing compound metabolic process	biological_process	6	1346	1
GO:0004846	urate oxidase activity	molecular_function	1	1346	1
GO:0016663	oxidoreductase activity, acting on other nitrogenous compounds as donors, oxygen as acceptor	molecular_function	1	1346	1
GO:0019628	urate catabolic process	biological_process	1	1346	1
GO:0046415	urate metabolic process	biological_process	1	1346	1
GO:0052646	alditol phosphate metabolic process	biological_process	6	1346	1
GO:0016857	racemase and epimerase activity, acting on carbohydrates and derivatives	molecular_function	5	1346	1
GO:0071704	organic substance metabolic process	biological_process	756	1346	1
GO:0003857	3-hydroxyacyl-CoA dehydrogenase activity	molecular_function	8	1346	1
GO:0007267	cell-cell signaling	biological_process	7	1346	1
GO:0008964	phosphoenolpyruvate carboxylase activity	molecular_function	2	1346	1
GO:0010959	regulation of metal ion transport	biological_process	1	1346	1
GO:0043270	positive regulation of ion transport	biological_process	1	1346	1
GO:0051924	regulation of calcium ion transport	biological_process	1	1346	1
GO:0051928	positive regulation of calcium ion transport	biological_process	1	1346	1
GO:0006333	chromatin assembly or disassembly	biological_process	6	1346	1
GO:0015930	glutamate synthase activity	molecular_function	2	1346	1
GO:0030795	jasmonate O-methyltransferase activity	molecular_function	1	1346	1
GO:0009804	coumarin metabolic process	biological_process	2	1346	1
GO:0009805	coumarin biosynthetic process	biological_process	2	1346	1
GO:0009810	stilbene metabolic process	biological_process	2	1346	1
GO:0009811	stilbene biosynthetic process	biological_process	2	1346	1
GO:0007586	digestion	biological_process	2	1346	1
GO:0042451	purine nucleoside biosynthetic process	biological_process	24	1346	1
GO:0046129	purine ribonucleoside biosynthetic process	biological_process	24	1346	1
GO:0007178	transmembrane receptor protein serine/threonine kinase signaling pathway	biological_process	6	1346	1
GO:0008610	lipid biosynthetic process	biological_process	67	1346	1
GO:0015959	diadenosine polyphosphate metabolic process	biological_process	1	1346	1
GO:0015961	diadenosine polyphosphate catabolic process	biological_process	1	1346	1
GO:0015965	diadenosine tetraphosphate metabolic process	biological_process	1	1346	1
GO:0015967	diadenosine tetraphosphate catabolic process	biological_process	1	1346	1
GO:0009677	double fertilization forming two zygotes	biological_process	1	1346	1
GO:0015099	nickel cation transmembrane transporter activity	molecular_function	1	1346	1
GO:0015675	nickel cation transport	biological_process	1	1346	1
GO:0035444	nickel cation transmembrane transport	biological_process	1	1346	1
GO:0045261	proton-transporting ATP synthase complex, catalytic core F(1)	cellular_component	5	1346	1
GO:0004400	histidinol-phosphate transaminase activity	molecular_function	1	1346	1
GO:0009310	amine catabolic process	biological_process	1	1346	1
GO:0042402	cellular biogenic amine catabolic process	biological_process	1	1346	1
GO:0042436	indole-containing compound catabolic process	biological_process	1	1346	1
GO:0009641	shade avoidance	biological_process	1	1346	1
GO:0051865	protein autoubiquitination	biological_process	1	1346	1
GO:0004320	oleoyl-[acyl-carrier-protein] hydrolase activity	molecular_function	1	1346	1
GO:0016295	myristoyl-[acyl-carrier-protein] hydrolase activity	molecular_function	1	1346	1
GO:0016296	palmitoyl-[acyl-carrier-protein] hydrolase activity	molecular_function	1	1346	1
GO:0016297	acyl-[acyl-carrier-protein] hydrolase activity	molecular_function	1	1346	1
GO:0004459	L-lactate dehydrogenase activity	molecular_function	1	1346	1
GO:0048529	magnesium-protoporphyrin IX monomethyl ester (oxidative) cyclase activity	molecular_function	1	1346	1
GO:0050278	sedoheptulose-bisphosphatase activity	molecular_function	1	1346	1
GO:0001758	retinal dehydrogenase activity	molecular_function	1	1346	1
GO:0004565	beta-galactosidase activity	molecular_function	5	1346	1
GO:0009341	beta-galactosidase complex	cellular_component	5	1346	1
GO:0016615	malate dehydrogenase activity	molecular_function	3	1346	1
GO:0010334	sesquiterpene synthase activity	molecular_function	1	1346	1
GO:0045482	trichodiene synthase activity	molecular_function	1	1346	1
GO:0051707	response to other organism	biological_process	16	1346	1
GO:0046917	triphosphoribosyl-dephospho-CoA synthase activity	molecular_function	1	1346	1
GO:0005886	plasma membrane	cellular_component	62	1346	1
GO:0016774	phosphotransferase activity, carboxyl group as acceptor	molecular_function	3	1346	1
GO:1901564	organonitrogen compound metabolic process	biological_process	261	1346	1
GO:0046523	S-methyl-5-thioribose-1-phosphate isomerase activity	molecular_function	1	1346	1
GO:0009235	cobalamin metabolic process	biological_process	5	1346	1
GO:0004871	signal transducer activity	molecular_function	34	1346	1
GO:0060089	molecular transducer activity	molecular_function	34	1346	1
GO:0031957	very long-chain fatty acid-CoA ligase activity	molecular_function	1	1346	1
GO:0009809	lignin biosynthetic process	biological_process	2	1346	1
GO:0004455	ketol-acid reductoisomerase activity	molecular_function	5	1346	1
GO:0010017	red or far-red light signaling pathway	biological_process	2	1346	1
GO:0071489	cellular response to red or far red light	biological_process	2	1346	1
GO:0004866	endopeptidase inhibitor activity	molecular_function	6	1346	1
GO:0061135	endopeptidase regulator activity	molecular_function	6	1346	1
GO:0009228	thiamine biosynthetic process	biological_process	4	1346	1
GO:0042724	thiamine-containing compound biosynthetic process	biological_process	4	1346	1
GO:0006520	cellular amino acid metabolic process	biological_process	137	1346	1
GO:0034654	nucleobase-containing compound biosynthetic process	biological_process	184	1346	1
GO:1901615	organic hydroxy compound metabolic process	biological_process	18	1346	1
GO:0009056	catabolic process	biological_process	122	1346	1
GO:0004310	farnesyl-diphosphate farnesyltransferase activity	molecular_function	1	1346	1
GO:0008081	phosphoric diester hydrolase activity	molecular_function	10	1346	1
GO:0048658	anther wall tapetum development	biological_process	1	1346	1
GO:0055081	anion homeostasis	biological_process	1	1346	1
GO:0080144	amino acid homeostasis	biological_process	1	1346	1
GO:0015459	potassium channel regulator activity	molecular_function	2	1346	1
GO:0019870	potassium channel inhibitor activity	molecular_function	2	1346	1
GO:0042644	chloroplast nucleoid	cellular_component	1	1346	1
GO:0050511	undecaprenyldiphospho-muramoylpentapeptide beta-N-acetylglucosaminyltransferase activity	molecular_function	1	1346	1
GO:0003937	IMP cyclohydrolase activity	molecular_function	1	1346	1
GO:0004352	glutamate dehydrogenase (NAD+) activity	molecular_function	1	1346	1
GO:0004353	glutamate dehydrogenase [NAD(P)+] activity	molecular_function	1	1346	1
GO:0004643	phosphoribosylaminoimidazolecarboxamide formyltransferase activity	molecular_function	1	1346	1
GO:0006355	regulation of transcription, DNA-dependent	biological_process	132	1346	1
GO:0004503	monophenol monooxygenase activity	molecular_function	1	1346	1
GO:0016716	oxidoreductase activity, acting on paired donors, with incorporation or reduction of molecular oxygen, another compound as one donor, and incorporation of one atom of oxygen	molecular_function	1	1346	1
GO:0031314	extrinsic to mitochondrial inner membrane	cellular_component	1	1346	1
GO:0008909	isochorismate synthase activity	molecular_function	1	1346	1
GO:0050486	intramolecular transferase activity, transferring hydroxy groups	molecular_function	1	1346	1
GO:0009045	xylose isomerase activity	molecular_function	1	1346	1
GO:0008924	malate dehydrogenase (quinone) activity	molecular_function	1	1346	1
GO:0000024	maltose biosynthetic process	biological_process	1	1346	1
GO:0016114	terpenoid biosynthetic process	biological_process	12	1346	1
GO:0030001	metal ion transport	biological_process	50	1346	1
GO:0016710	trans-cinnamate 4-monooxygenase activity	molecular_function	1	1346	1
GO:0004614	phosphoglucomutase activity	molecular_function	1	1346	1
GO:0010183	pollen tube guidance	biological_process	1	1346	1
GO:0050918	positive chemotaxis	biological_process	1	1346	1
GO:0004044	amidophosphoribosyltransferase activity	molecular_function	1	1346	1
GO:0010859	calcium-dependent cysteine-type endopeptidase inhibitor activity	molecular_function	1	1346	1
GO:0080001	mucilage extrusion from seed coat	biological_process	1	1346	1
GO:0006919	activation of cysteine-type endopeptidase activity involved in apoptotic process	biological_process	1	1346	1
GO:0010950	positive regulation of endopeptidase activity	biological_process	1	1346	1
GO:0010952	positive regulation of peptidase activity	biological_process	1	1346	1
GO:0043280	positive regulation of cysteine-type endopeptidase activity involved in apoptotic process	biological_process	1	1346	1
GO:0043281	regulation of cysteine-type endopeptidase activity involved in apoptotic process	biological_process	1	1346	1
GO:0097202	activation of cysteine-type endopeptidase activity	biological_process	1	1346	1
GO:2000116	regulation of cysteine-type endopeptidase activity	biological_process	1	1346	1
GO:2001056	positive regulation of cysteine-type endopeptidase activity	biological_process	1	1346	1
GO:0004689	phosphorylase kinase activity	molecular_function	1	1346	1
GO:0005964	phosphorylase kinase complex	cellular_component	1	1346	1
GO:0043335	protein unfolding	biological_process	1	1346	1
GO:0004654	polyribonucleotide nucleotidyltransferase activity	molecular_function	1	1346	1
GO:0000025	maltose catabolic process	biological_process	1	1346	1
GO:0004053	arginase activity	molecular_function	1	1346	1
GO:0004351	glutamate decarboxylase activity	molecular_function	1	1346	1
GO:0004753	saccharopine dehydrogenase activity	molecular_function	1	1346	1
GO:0004755	saccharopine dehydrogenase (NADP+, L-glutamate-forming) activity	molecular_function	1	1346	1
GO:0005034	osmosensor activity	molecular_function	1	1346	1
GO:0008240	tripeptidyl-peptidase activity	molecular_function	1	1346	1
GO:0009927	histidine phosphotransfer kinase activity	molecular_function	1	1346	1
GO:0010297	heteropolysaccharide binding	molecular_function	1	1346	1
GO:0016040	glutamate synthase (NADH) activity	molecular_function	1	1346	1
GO:0045181	glutamate synthase activity, NAD(P)H as acceptor	molecular_function	1	1346	1
GO:0047130	saccharopine dehydrogenase (NADP+, L-lysine-forming) activity	molecular_function	1	1346	1
GO:0004375	glycine dehydrogenase (decarboxylating) activity	molecular_function	1	1346	1
GO:0016642	oxidoreductase activity, acting on the CH-NH2 group of donors, disulfide as acceptor	molecular_function	1	1346	1
GO:0004630	phospholipase D activity	molecular_function	2	1346	1
GO:0070290	NAPE-specific phospholipase D activity	molecular_function	2	1346	1
GO:0009642	response to light intensity	biological_process	3	1346	1
GO:0019814	immunoglobulin complex	cellular_component	3	1346	1
GO:0006576	cellular biogenic amine metabolic process	biological_process	26	1346	1
GO:0045156	electron transporter, transferring electrons within the cyclic electron transport pathway of photosynthesis activity	molecular_function	2	1346	1
GO:0008299	isoprenoid biosynthetic process	biological_process	15	1346	1
GO:0030170	pyridoxal phosphate binding	molecular_function	14	1346	1
GO:0006458	'de novo' protein folding	biological_process	3	1346	1
GO:0051084	'de novo' posttranslational protein folding	biological_process	3	1346	1
GO:0051085	chaperone mediated protein folding requiring cofactor	biological_process	3	1346	1
GO:0061077	chaperone-mediated protein folding	biological_process	3	1346	1
GO:0019634	organic phosphonate metabolic process	biological_process	1	1346	1
GO:0004618	phosphoglycerate kinase activity	molecular_function	2	1346	1
GO:2001141	regulation of RNA biosynthetic process	biological_process	132	1346	1
GO:0009886	post-embryonic morphogenesis	biological_process	5	1346	1
GO:0016630	protochlorophyllide reductase activity	molecular_function	1	1346	1
GO:0046470	phosphatidylcholine metabolic process	biological_process	2	1346	1
GO:0046496	nicotinamide nucleotide metabolic process	biological_process	14	1346	1
GO:0004789	thiamine-phosphate diphosphorylase activity	molecular_function	2	1346	1
GO:0016846	carbon-sulfur lyase activity	molecular_function	5	1346	1
GO:0003008	system process	biological_process	11	1346	1
GO:0009067	aspartate family amino acid biosynthetic process	biological_process	11	1346	1
GO:0008207	C21-steroid hormone metabolic process	biological_process	10	1346	1
GO:0006020	inositol metabolic process	biological_process	4	1346	1
GO:0009506	plasmodesma	cellular_component	2	1346	1
GO:0055044	symplast	cellular_component	2	1346	1
GO:0015925	galactosidase activity	molecular_function	5	1346	1
GO:0003983	UTP:glucose-1-phosphate uridylyltransferase activity	molecular_function	1	1346	1
GO:0009890	negative regulation of biosynthetic process	biological_process	7	1346	1
GO:0010558	negative regulation of macromolecule biosynthetic process	biological_process	7	1346	1
GO:0031327	negative regulation of cellular biosynthetic process	biological_process	7	1346	1
GO:2000113	negative regulation of cellular macromolecule biosynthetic process	biological_process	7	1346	1
GO:0016713	oxidoreductase activity, acting on paired donors, with incorporation or reduction of molecular oxygen, reduced iron-sulfur protein as one donor, and incorporation of one atom of oxygen	molecular_function	1	1346	1
GO:0018685	alkane 1-monooxygenase activity	molecular_function	1	1346	1
GO:1901566	organonitrogen compound biosynthetic process	biological_process	98	1346	1
GO:0042439	ethanolamine-containing compound metabolic process	biological_process	2	1346	1
GO:0015995	chlorophyll biosynthetic process	biological_process	16	1346	1
GO:0008216	spermidine metabolic process	biological_process	2	1346	1
GO:0008295	spermidine biosynthetic process	biological_process	2	1346	1
GO:0010311	lateral root formation	biological_process	1	1346	1
GO:0000042	protein targeting to Golgi	biological_process	2	1346	1
GO:0000301	retrograde transport, vesicle recycling within Golgi	biological_process	2	1346	1
GO:0034067	protein localization to Golgi apparatus	biological_process	2	1346	1
GO:0072600	establishment of protein localization to Golgi	biological_process	2	1346	1
GO:0006560	proline metabolic process	biological_process	9	1346	1
GO:0009432	SOS response	biological_process	3	1346	1
GO:0019064	viral entry into host cell via membrane fusion with the plasma membrane	biological_process	3	1346	1
GO:0006550	isoleucine catabolic process	biological_process	10	1346	1
GO:0006574	valine catabolic process	biological_process	10	1346	1
GO:0006626	protein targeting to mitochondrion	biological_process	5	1346	1
GO:0070585	protein localization to mitochondrion	biological_process	5	1346	1
GO:0072655	establishment of protein localization to mitochondrion	biological_process	5	1346	1
GO:0016725	oxidoreductase activity, acting on CH or CH2 groups	molecular_function	3	1346	1
GO:0006027	glycosaminoglycan catabolic process	biological_process	5	1346	1
GO:0006542	glutamine biosynthetic process	biological_process	2	1346	1
GO:0009271	phage shock	biological_process	2	1346	1
GO:0000786	nucleosome	cellular_component	6	1346	1
GO:0006935	chemotaxis	biological_process	4	1346	1
GO:2000112	regulation of cellular macromolecule biosynthetic process	biological_process	144	1346	1
GO:0071265	L-methionine biosynthetic process	biological_process	2	1346	1
GO:0019482	beta-alanine metabolic process	biological_process	3	1346	1
GO:0009163	nucleoside biosynthetic process	biological_process	25	1346	1
GO:0042455	ribonucleoside biosynthetic process	biological_process	25	1346	1
GO:0009308	amine metabolic process	biological_process	28	1346	1
GO:0090066	regulation of anatomical structure size	biological_process	4	1346	1
GO:0033764	steroid dehydrogenase activity, acting on the CH-OH group of donors, NAD or NADP as acceptor	molecular_function	10	1346	1
GO:0044106	cellular amine metabolic process	biological_process	26	1346	1
GO:0046351	disaccharide biosynthetic process	biological_process	5	1346	1
GO:0070569	uridylyltransferase activity	molecular_function	2	1346	1
GO:0010279	indole-3-acetic acid amido synthetase activity	molecular_function	1	1346	1
GO:0010431	seed maturation	biological_process	1	1346	1
GO:0008233	peptidase activity	molecular_function	65	1346	1
GO:0006024	glycosaminoglycan biosynthetic process	biological_process	7	1346	1
GO:1901659	glycosyl compound biosynthetic process	biological_process	31	1346	1
GO:0070546	L-phenylalanine aminotransferase activity	molecular_function	2	1346	1
GO:0080130	L-phenylalanine:2-oxoglutarate aminotransferase activity	molecular_function	2	1346	1
GO:0015985	energy coupled proton transport, down electrochemical gradient	biological_process	15	1346	1
GO:0015986	ATP synthesis coupled proton transport	biological_process	15	1346	1
GO:0004702	receptor signaling protein serine/threonine kinase activity	molecular_function	5	1346	1
GO:0019751	polyol metabolic process	biological_process	12	1346	1
GO:0006261	DNA-dependent DNA replication	biological_process	11	1346	1
GO:0045259	proton-transporting ATP synthase complex	cellular_component	15	1346	1
GO:0006552	leucine catabolic process	biological_process	10	1346	1
GO:0009083	branched-chain amino acid catabolic process	biological_process	10	1346	1
GO:0006314	intron homing	biological_process	1	1346	1
GO:0010556	regulation of macromolecule biosynthetic process	biological_process	144	1346	1
GO:0016229	steroid dehydrogenase activity	molecular_function	10	1346	1
GO:0006023	aminoglycan biosynthetic process	biological_process	7	1346	1
GO:0008105	asymmetric protein localization	biological_process	1	1346	1
GO:0045176	apical protein localization	biological_process	1	1346	1
GO:0046112	nucleobase biosynthetic process	biological_process	3	1346	1
GO:0006979	response to oxidative stress	biological_process	12	1346	1
GO:0008653	lipopolysaccharide metabolic process	biological_process	19	1346	1
GO:0009103	lipopolysaccharide biosynthetic process	biological_process	19	1346	1
GO:0006824	cobalt ion transport	biological_process	1	1346	1
GO:0015087	cobalt ion transmembrane transporter activity	molecular_function	1	1346	1
GO:0043565	sequence-specific DNA binding	molecular_function	34	1346	1
GO:0006970	response to osmotic stress	biological_process	8	1346	1
GO:0047044	androstan-3-alpha,17-beta-diol dehydrogenase activity	molecular_function	1	1346	1
GO:0042330	taxis	biological_process	4	1346	1
GO:0016868	intramolecular transferase activity, phosphotransferases	molecular_function	3	1346	1
GO:0042537	benzene-containing compound metabolic process	biological_process	10	1346	1
GO:0050660	flavin adenine dinucleotide binding	molecular_function	18	1346	1
GO:0032993	protein-DNA complex	cellular_component	6	1346	1
GO:0000270	peptidoglycan metabolic process	biological_process	5	1346	1
GO:0009252	peptidoglycan biosynthetic process	biological_process	5	1346	1
GO:0004356	glutamate-ammonia ligase activity	molecular_function	2	1346	1
GO:0016211	ammonia ligase activity	molecular_function	2	1346	1
GO:0016880	acid-ammonia (or amide) ligase activity	molecular_function	2	1346	1
GO:0080022	primary root development	biological_process	1	1346	1
GO:0015994	chlorophyll metabolic process	biological_process	22	1346	1
GO:0008236	serine-type peptidase activity	molecular_function	27	1346	1
GO:0017171	serine hydrolase activity	molecular_function	27	1346	1
GO:0030545	receptor regulator activity	molecular_function	2	1346	1
GO:0030547	receptor inhibitor activity	molecular_function	2	1346	1
GO:0030548	acetylcholine receptor regulator activity	molecular_function	2	1346	1
GO:0030550	acetylcholine receptor inhibitor activity	molecular_function	2	1346	1
GO:0016829	lyase activity	molecular_function	38	1346	1
GO:0009892	negative regulation of metabolic process	biological_process	9	1346	1
GO:0051050	positive regulation of transport	biological_process	1	1346	1
GO:0032774	RNA biosynthetic process	biological_process	156	1346	1
GO:0019643	reductive tricarboxylic acid cycle	biological_process	4	1346	1
GO:0009889	regulation of biosynthetic process	biological_process	144	1346	1
GO:0031326	regulation of cellular biosynthetic process	biological_process	144	1346	1
GO:0009850	auxin metabolic process	biological_process	2	1346	1
GO:0030246	carbohydrate binding	molecular_function	19	1346	1
GO:0006891	intra-Golgi vesicle-mediated transport	biological_process	4	1346	1
GO:0033993	response to lipid	biological_process	7	1346	1
GO:0044237	cellular metabolic process	biological_process	723	1346	1
GO:0016020	membrane	cellular_component	404	1346	1
GO:0010044	response to aluminum ion	biological_process	1	1346	1
GO:0009853	photorespiration	biological_process	2	1346	1
GO:0016101	diterpenoid metabolic process	biological_process	3	1346	1
GO:0009142	nucleoside triphosphate biosynthetic process	biological_process	19	1346	1
GO:0009201	ribonucleoside triphosphate biosynthetic process	biological_process	19	1346	1
GO:0044238	primary metabolic process	biological_process	717	1346	1
GO:0006733	oxidoreduction coenzyme metabolic process	biological_process	22	1346	1
GO:0019299	rhamnose metabolic process	biological_process	1	1346	1
GO:0019865	immunoglobulin binding	molecular_function	1	1346	1
GO:0006270	DNA replication initiation	biological_process	8	1346	1
GO:0070011	peptidase activity, acting on L-amino acid peptides	molecular_function	59	1346	1
GO:0006772	thiamine metabolic process	biological_process	4	1346	1
GO:0042723	thiamine-containing compound metabolic process	biological_process	4	1346	1
GO:0005057	receptor signaling protein activity	molecular_function	5	1346	1
GO:0006595	polyamine metabolic process	biological_process	2	1346	1
GO:0006596	polyamine biosynthetic process	biological_process	2	1346	1
GO:0044272	sulfur compound biosynthetic process	biological_process	13	1346	1
GO:0004175	endopeptidase activity	molecular_function	40	1346	1
GO:0045892	negative regulation of transcription, DNA-dependent	biological_process	5	1346	1
GO:0008198	ferrous iron binding	molecular_function	1	1346	1
GO:0019253	reductive pentose-phosphate cycle	biological_process	1	1346	1
GO:0051252	regulation of RNA metabolic process	biological_process	140	1346	1
GO:0004722	protein serine/threonine phosphatase activity	molecular_function	4	1346	1
GO:0046933	proton-transporting ATP synthase activity, rotational mechanism	molecular_function	5	1346	1
GO:0005986	sucrose biosynthetic process	biological_process	2	1346	1
GO:0006525	arginine metabolic process	biological_process	9	1346	1
GO:0008829	dCTP deaminase activity	molecular_function	1	1346	1
GO:0033588	Elongator holoenzyme complex	cellular_component	1	1346	1
GO:0008300	isoprenoid catabolic process	biological_process	2	1346	1
GO:0018923	limonene metabolic process	biological_process	2	1346	1
GO:0043692	monoterpene metabolic process	biological_process	2	1346	1
GO:0043694	monoterpene catabolic process	biological_process	2	1346	1
GO:0046247	terpene catabolic process	biological_process	2	1346	1
GO:0046251	limonene catabolic process	biological_process	2	1346	1
GO:0006754	ATP biosynthetic process	biological_process	18	1346	1
GO:0051253	negative regulation of RNA metabolic process	biological_process	5	1346	1
GO:0046789	host cell surface receptor binding	molecular_function	2	1346	1
GO:0046812	host cell surface binding	molecular_function	2	1346	1
GO:0009237	siderophore metabolic process	biological_process	1	1346	1
GO:0019290	siderophore biosynthetic process	biological_process	1	1346	1
GO:0009439	cyanate metabolic process	biological_process	1	1346	1
GO:0055086	nucleobase-containing small molecule metabolic process	biological_process	109	1346	1
GO:0006351	transcription, DNA-dependent	biological_process	154	1346	1
GO:0006879	cellular iron ion homeostasis	biological_process	2	1346	1
GO:0033772	flavonoid 3',5'-hydroxylase activity	molecular_function	1	1346	1
GO:0015976	carbon utilization	biological_process	8	1346	1
GO:0019362	pyridine nucleotide metabolic process	biological_process	14	1346	1
GO:0006997	nucleus organization	biological_process	2	1346	1
GO:0000334	3-hydroxyanthranilate 3,4-dioxygenase activity	molecular_function	1	1346	1
GO:0006694	steroid biosynthetic process	biological_process	16	1346	1
GO:0016073	snRNA metabolic process	biological_process	1	1346	1
GO:0030515	snoRNA binding	molecular_function	1	1346	1
GO:0031120	snRNA pseudouridine synthesis	biological_process	1	1346	1
GO:0040031	snRNA modification	biological_process	1	1346	1
GO:0070008	serine-type exopeptidase activity	molecular_function	6	1346	1
GO:0006275	regulation of DNA replication	biological_process	3	1346	1
GO:0009273	peptidoglycan-based cell wall biogenesis	biological_process	5	1346	1
GO:0008092	cytoskeletal protein binding	molecular_function	20	1346	1
GO:0009547	plastid ribosome	cellular_component	1	1346	1
GO:0004332	fructose-bisphosphate aldolase activity	molecular_function	2	1346	1
GO:0052548	regulation of endopeptidase activity	biological_process	1	1346	1
GO:0016108	tetraterpenoid metabolic process	biological_process	7	1346	1
GO:0016109	tetraterpenoid biosynthetic process	biological_process	7	1346	1
GO:0016116	carotenoid metabolic process	biological_process	7	1346	1
GO:0016117	carotenoid biosynthetic process	biological_process	7	1346	1
GO:0071478	cellular response to radiation	biological_process	2	1346	1
GO:0071482	cellular response to light stimulus	biological_process	2	1346	1
GO:0046417	chorismate metabolic process	biological_process	2	1346	1
GO:0005753	mitochondrial proton-transporting ATP synthase complex	cellular_component	10	1346	1
GO:0050801	ion homeostasis	biological_process	8	1346	1
GO:0000469	cleavage involved in rRNA processing	biological_process	1	1346	1
GO:0000478	endonucleolytic cleavage involved in rRNA processing	biological_process	1	1346	1
GO:0090501	RNA phosphodiester bond hydrolysis	biological_process	1	1346	1
GO:0090502	RNA phosphodiester bond hydrolysis, endonucleolytic	biological_process	1	1346	1
GO:0008199	ferric iron binding	molecular_function	2	1346	1
GO:0016972	thiol oxidase activity	molecular_function	3	1346	1
GO:0031012	extracellular matrix	cellular_component	14	1346	1
GO:0004558	alpha-glucosidase activity	molecular_function	4	1346	1
GO:0010970	microtubule-based transport	biological_process	1	1346	1
GO:0030705	cytoskeleton-dependent intracellular transport	biological_process	1	1346	1
GO:0042073	intraflagellar transport	biological_process	1	1346	1
GO:0044782	cilium organization	biological_process	1	1346	1
GO:0006778	porphyrin-containing compound metabolic process	biological_process	22	1346	1
GO:0006013	mannose metabolic process	biological_process	9	1346	1
GO:0006213	pyrimidine nucleoside metabolic process	biological_process	4	1346	1
GO:0006553	lysine metabolic process	biological_process	15	1346	1
GO:0003988	acetyl-CoA C-acyltransferase activity	molecular_function	1	1346	1
GO:0016408	C-acyltransferase activity	molecular_function	1	1346	1
GO:0000096	sulfur amino acid metabolic process	biological_process	10	1346	1
GO:0050832	defense response to fungus	biological_process	3	1346	1
GO:0009900	dehiscence	biological_process	1	1346	1
GO:0009901	anther dehiscence	biological_process	1	1346	1
GO:0015368	calcium:cation antiporter activity	molecular_function	1	1346	1
GO:0015369	calcium:hydrogen antiporter activity	molecular_function	1	1346	1
GO:0051139	metal ion:hydrogen antiporter activity	molecular_function	1	1346	1
GO:0019276	UDP-N-acetylgalactosamine metabolic process	biological_process	1	1346	1
GO:0019277	UDP-N-acetylgalactosamine biosynthetic process	biological_process	1	1346	1
GO:0007167	enzyme linked receptor protein signaling pathway	biological_process	6	1346	1
GO:0004180	carboxypeptidase activity	molecular_function	6	1346	1
GO:0009066	aspartate family amino acid metabolic process	biological_process	30	1346	1
GO:0072524	pyridine-containing compound metabolic process	biological_process	15	1346	1
GO:0050589	leucocyanidin oxygenase activity	molecular_function	1	1346	1
GO:0006554	lysine catabolic process	biological_process	11	1346	1
GO:0000079	regulation of cyclin-dependent protein serine/threonine kinase activity	biological_process	2	1346	1
GO:0010143	cutin biosynthetic process	biological_process	1	1346	1
GO:0010025	wax biosynthetic process	biological_process	1	1346	1
GO:0010166	wax metabolic process	biological_process	1	1346	1
GO:0042538	hyperosmotic salinity response	biological_process	1	1346	1
GO:0003854	3-beta-hydroxy-delta5-steroid dehydrogenase activity	molecular_function	9	1346	1
GO:0002679	respiratory burst involved in defense response	biological_process	1	1346	1
GO:0045730	respiratory burst	biological_process	1	1346	1
GO:0004457	lactate dehydrogenase activity	molecular_function	1	1346	1
GO:0009610	response to symbiotic fungus	biological_process	1	1346	1
GO:0009932	cell tip growth	biological_process	2	1346	1
GO:0007289	spermatid nucleus differentiation	biological_process	1	1346	1
GO:0035092	sperm chromatin condensation	biological_process	1	1346	1
GO:0015416	organic phosphonate transmembrane-transporting ATPase activity	molecular_function	2	1346	1
GO:0015604	organic phosphonate transmembrane transporter activity	molecular_function	2	1346	1
GO:0015605	organophosphate ester transmembrane transporter activity	molecular_function	2	1346	1
GO:0046429	4-hydroxy-3-methylbut-2-en-1-yl diphosphate synthase activity	molecular_function	1	1346	1
GO:0052592	oxidoreductase activity, acting on CH or CH2 groups, with an iron-sulfur protein as acceptor	molecular_function	1	1346	1
GO:0009812	flavonoid metabolic process	biological_process	4	1346	1
GO:0004046	aminoacylase activity	molecular_function	1	1346	1
GO:0046406	magnesium protoporphyrin IX methyltransferase activity	molecular_function	1	1346	1
GO:0045550	geranylgeranyl reductase activity	molecular_function	1	1346	1
GO:0071900	regulation of protein serine/threonine kinase activity	biological_process	2	1346	1
GO:0051186	cofactor metabolic process	biological_process	62	1346	1
GO:0005770	late endosome	cellular_component	1	1346	1
GO:0042742	defense response to bacterium	biological_process	8	1346	1
GO:0004030	aldehyde dehydrogenase [NAD(P)+] activity	molecular_function	1	1346	1
GO:0051920	peroxiredoxin activity	molecular_function	2	1346	1
GO:0080085	signal recognition particle, chloroplast targeting	cellular_component	1	1346	1
GO:0009097	isoleucine biosynthetic process	biological_process	7	1346	1
GO:0004148	dihydrolipoyl dehydrogenase activity	molecular_function	1	1346	1
GO:0008655	pyrimidine-containing compound salvage	biological_process	1	1346	1
GO:0010138	pyrimidine ribonucleotide salvage	biological_process	1	1346	1
GO:0032262	pyrimidine nucleotide salvage	biological_process	1	1346	1
GO:0044206	UMP salvage	biological_process	1	1346	1
GO:0044211	CTP salvage	biological_process	1	1346	1
GO:0008202	steroid metabolic process	biological_process	16	1346	1
GO:0009719	response to endogenous stimulus	biological_process	15	1346	1
GO:1901565	organonitrogen compound catabolic process	biological_process	53	1346	1
GO:0008517	folic acid transporter activity	molecular_function	1	1346	1
GO:0015884	folic acid transport	biological_process	1	1346	1
GO:0051183	vitamin transporter activity	molecular_function	1	1346	1
GO:0072337	modified amino acid transport	biological_process	1	1346	1
GO:0048359	mucilage metabolic process involved in seed coat development	biological_process	1	1346	1
GO:0003984	acetolactate synthase activity	molecular_function	1	1346	1
GO:0005948	acetolactate synthase complex	cellular_component	1	1346	1
GO:0009068	aspartate family amino acid catabolic process	biological_process	11	1346	1
GO:0031342	negative regulation of cell killing	biological_process	1	1346	1
GO:0009733	response to auxin stimulus	biological_process	6	1346	1
GO:0065007	biological regulation	biological_process	310	1346	1
GO:0030337	DNA polymerase processivity factor activity	molecular_function	1	1346	1
GO:0043626	PCNA complex	cellular_component	1	1346	1
GO:0004350	glutamate-5-semialdehyde dehydrogenase activity	molecular_function	1	1346	1
GO:0016197	endosomal transport	biological_process	1	1346	1
GO:0042147	retrograde transport, endosome to Golgi	biological_process	1	1346	1
GO:0010540	basipetal auxin transport	biological_process	1	1346	1
GO:0030092	regulation of flagellum assembly	biological_process	1	1346	1
GO:0004677	DNA-dependent protein kinase activity	molecular_function	1	1346	1
GO:0005983	starch catabolic process	biological_process	1	1346	1
GO:0050521	alpha-glucan, water dikinase activity	molecular_function	1	1346	1
GO:0031348	negative regulation of defense response	biological_process	1	1346	1
GO:0042777	plasma membrane ATP synthesis coupled proton transport	biological_process	1	1346	1
GO:0009145	purine nucleoside triphosphate biosynthetic process	biological_process	18	1346	1
GO:0009206	purine ribonucleoside triphosphate biosynthetic process	biological_process	18	1346	1
GO:0000105	histidine biosynthetic process	biological_process	4	1346	1
GO:0070925	organelle assembly	biological_process	4	1346	1
GO:0016075	rRNA catabolic process	biological_process	1	1346	1
GO:0032940	secretion by cell	biological_process	9	1346	1
GO:0004930	G-protein coupled receptor activity	molecular_function	6	1346	1
GO:0030260	entry into host cell	biological_process	3	1346	1
GO:0044409	entry into host	biological_process	3	1346	1
GO:0046718	viral entry into host cell	biological_process	3	1346	1
GO:0051806	entry into cell of other organism involved in symbiotic interaction	biological_process	3	1346	1
GO:0051828	entry into other organism involved in symbiotic interaction	biological_process	3	1346	1
GO:0033014	tetrapyrrole biosynthetic process	biological_process	21	1346	1
GO:0009826	unidimensional cell growth	biological_process	3	1346	1
GO:0052386	cell wall thickening	biological_process	1	1346	1
GO:0052543	callose deposition in cell wall	biological_process	1	1346	1
GO:0006561	proline biosynthetic process	biological_process	2	1346	1
GO:0015030	Cajal body	cellular_component	1	1346	1
GO:0055072	iron ion homeostasis	biological_process	2	1346	1
GO:0045980	negative regulation of nucleotide metabolic process	biological_process	1	1346	1
GO:0004674	protein serine/threonine kinase activity	molecular_function	51	1346	1
GO:0016670	oxidoreductase activity, acting on a sulfur group of donors, oxygen as acceptor	molecular_function	3	1346	1
GO:0006662	glycerol ether metabolic process	biological_process	3	1346	1
GO:0018904	ether metabolic process	biological_process	3	1346	1
GO:0004568	chitinase activity	molecular_function	3	1346	1
GO:0006032	chitin catabolic process	biological_process	3	1346	1
GO:0046348	amino sugar catabolic process	biological_process	3	1346	1
GO:1901072	glucosamine-containing compound catabolic process	biological_process	3	1346	1
GO:1901607	alpha-amino acid biosynthetic process	biological_process	35	1346	1
GO:0009069	serine family amino acid metabolic process	biological_process	63	1346	1
GO:0004311	farnesyltranstransferase activity	molecular_function	1	1346	1
GO:0004055	argininosuccinate synthase activity	molecular_function	1	1346	1
GO:0010210	IAA-Phe conjugate hydrolase activity	molecular_function	1	1346	1
GO:0010211	IAA-Leu conjugate hydrolase activity	molecular_function	1	1346	1
GO:0009608	response to symbiont	biological_process	1	1346	1
GO:0016712	oxidoreductase activity, acting on paired donors, with incorporation or reduction of molecular oxygen, reduced flavin or flavoprotein as one donor, and incorporation of one atom of oxygen	molecular_function	1	1346	1
GO:0070330	aromatase activity	molecular_function	1	1346	1
GO:0046349	amino sugar biosynthetic process	biological_process	1	1346	1
GO:0005578	proteinaceous extracellular matrix	cellular_component	13	1346	1
GO:0051748	UTP-monosaccharide-1-phosphate uridylyltransferase activity	molecular_function	1	1346	1
GO:0009395	phospholipid catabolic process	biological_process	7	1346	1
GO:0038023	signaling receptor activity	molecular_function	16	1346	1
GO:0008209	androgen metabolic process	biological_process	9	1346	1
GO:0008210	estrogen metabolic process	biological_process	9	1346	1
GO:0009236	cobalamin biosynthetic process	biological_process	4	1346	1
GO:0046686	response to cadmium ion	biological_process	8	1346	1
GO:0000275	mitochondrial proton-transporting ATP synthase complex, catalytic core F(1)	cellular_component	2	1346	1
GO:0045005	maintenance of fidelity involved in DNA-dependent DNA replication	biological_process	1	1346	1
GO:0048478	replication fork protection	biological_process	1	1346	1
GO:0019637	organophosphate metabolic process	biological_process	100	1346	1
GO:0044038	cell wall macromolecule biosynthetic process	biological_process	5	1346	1
GO:0070589	cellular component macromolecule biosynthetic process	biological_process	5	1346	1
GO:0015948	methanogenesis	biological_process	4	1346	1
GO:0015975	energy derivation by oxidation of reduced inorganic compounds	biological_process	4	1346	1
GO:0043447	alkane biosynthetic process	biological_process	4	1346	1
GO:0001676	long-chain fatty acid metabolic process	biological_process	1	1346	1
GO:0004467	long-chain fatty acid-CoA ligase activity	molecular_function	1	1346	1
GO:0015645	fatty acid ligase activity	molecular_function	1	1346	1
GO:0006531	aspartate metabolic process	biological_process	5	1346	1
GO:0004556	alpha-amylase activity	molecular_function	2	1346	1
GO:0008812	choline dehydrogenase activity	molecular_function	1	1346	1
GO:0006839	mitochondrial transport	biological_process	5	1346	1
GO:0009617	response to bacterium	biological_process	8	1346	1
GO:0031977	thylakoid lumen	cellular_component	2	1346	1
GO:0042548	regulation of photosynthesis, light reaction	biological_process	2	1346	1
GO:0043467	regulation of generation of precursor metabolites and energy	biological_process	2	1346	1
GO:0006164	purine nucleotide biosynthetic process	biological_process	23	1346	1
GO:0009877	nodulation	biological_process	4	1346	1
GO:0019464	glycine decarboxylation via glycine cleavage system	biological_process	1	1346	1
GO:0005835	fatty acid synthase complex	cellular_component	4	1346	1
GO:0003922	GMP synthase (glutamine-hydrolyzing) activity	molecular_function	1	1346	1
GO:1901135	carbohydrate derivative metabolic process	biological_process	117	1346	1
GO:0004149	dihydrolipoyllysine-residue succinyltransferase activity	molecular_function	1	1346	1
GO:0016751	S-succinyltransferase activity	molecular_function	1	1346	1
GO:0042732	D-xylose metabolic process	biological_process	1	1346	1
GO:0019203	carbohydrate phosphatase activity	molecular_function	3	1346	1
GO:0042214	terpene metabolic process	biological_process	2	1346	1
GO:0071214	cellular response to abiotic stimulus	biological_process	2	1346	1
GO:0016781	phosphotransferase activity, paired acceptors	molecular_function	1	1346	1
GO:0019509	L-methionine salvage from methylthioadenosine	biological_process	1	1346	1
GO:0043102	amino acid salvage	biological_process	1	1346	1
GO:0071267	L-methionine salvage	biological_process	1	1346	1
GO:0046903	secretion	biological_process	9	1346	1
GO:0006000	fructose metabolic process	biological_process	8	1346	1
GO:0010468	regulation of gene expression	biological_process	143	1346	1
GO:0009555	pollen development	biological_process	3	1346	1
GO:0006508	proteolysis	biological_process	61	1346	1
GO:0009072	aromatic amino acid family metabolic process	biological_process	24	1346	1
GO:0042578	phosphoric ester hydrolase activity	molecular_function	34	1346	1
GO:0004657	proline dehydrogenase activity	molecular_function	1	1346	1
GO:0006562	proline catabolic process	biological_process	1	1346	1
GO:0016157	sucrose synthase activity	molecular_function	1	1346	1
GO:0009059	macromolecule biosynthetic process	biological_process	289	1346	1
GO:0006522	alanine metabolic process	biological_process	6	1346	1
GO:0009078	pyruvate family amino acid metabolic process	biological_process	6	1346	1
GO:0033773	isoflavone 2'-hydroxylase activity	molecular_function	1	1346	1
GO:0016892	endoribonuclease activity, producing 3'-phosphomonoesters	molecular_function	2	1346	1
GO:0019385	methanogenesis, from acetate	biological_process	1	1346	1
GO:0009615	response to virus	biological_process	2	1346	1
GO:0009061	anaerobic respiration	biological_process	4	1346	1
GO:0010178	IAA-amino acid conjugate hydrolase activity	molecular_function	1	1346	1
GO:0016830	carbon-carbon lyase activity	molecular_function	14	1346	1
GO:0019222	regulation of metabolic process	biological_process	180	1346	1
GO:0004108	citrate (Si)-synthase activity	molecular_function	1	1346	1
GO:0006637	acyl-CoA metabolic process	biological_process	3	1346	1
GO:0035383	thioester metabolic process	biological_process	3	1346	1
GO:0004091	carboxylesterase activity	molecular_function	3	1346	1
GO:0031312	extrinsic to organelle membrane	cellular_component	1	1346	1
GO:0080167	response to karrikin	biological_process	4	1346	1
GO:0004748	ribonucleoside-diphosphate reductase activity, thioredoxin disulfide as acceptor	molecular_function	2	1346	1
GO:0005971	ribonucleoside-diphosphate reductase complex	cellular_component	2	1346	1
GO:0009186	deoxyribonucleoside diphosphate metabolic process	biological_process	2	1346	1
GO:0016728	oxidoreductase activity, acting on CH or CH2 groups, disulfide as acceptor	molecular_function	2	1346	1
GO:0003999	adenine phosphoribosyltransferase activity	molecular_function	1	1346	1
GO:0006168	adenine salvage	biological_process	1	1346	1
GO:0043096	purine nucleobase salvage	biological_process	1	1346	1
GO:0046083	adenine metabolic process	biological_process	1	1346	1
GO:0046084	adenine biosynthetic process	biological_process	1	1346	1
GO:0009725	response to hormone stimulus	biological_process	14	1346	1
GO:0046332	SMAD binding	molecular_function	1	1346	1
GO:0006555	methionine metabolic process	biological_process	6	1346	1
GO:0005739	mitochondrion	cellular_component	47	1346	1
GO:0004602	glutathione peroxidase activity	molecular_function	2	1346	1
GO:0034645	cellular macromolecule biosynthetic process	biological_process	286	1346	1
GO:0004312	fatty acid synthase activity	molecular_function	4	1346	1
GO:0004315	3-oxoacyl-[acyl-carrier-protein] synthase activity	molecular_function	3	1346	1
GO:0001071	nucleic acid binding transcription factor activity	molecular_function	51	1346	1
GO:0003700	sequence-specific DNA binding transcription factor activity	molecular_function	51	1346	1
GO:0005746	mitochondrial respiratory chain	cellular_component	4	1346	1
GO:0019012	virion	cellular_component	39	1346	1
GO:0002064	epithelial cell development	biological_process	1	1346	1
GO:0007286	spermatid development	biological_process	1	1346	1
GO:0048515	spermatid differentiation	biological_process	1	1346	1
GO:0005743	mitochondrial inner membrane	cellular_component	18	1346	1
GO:0009065	glutamine family amino acid catabolic process	biological_process	2	1346	1
GO:0046916	cellular transition metal ion homeostasis	biological_process	2	1346	1
GO:0006220	pyrimidine nucleotide metabolic process	biological_process	6	1346	1
GO:0009092	homoserine metabolic process	biological_process	1	1346	1
GO:0019279	L-methionine biosynthetic process from L-homoserine via cystathionine	biological_process	1	1346	1
GO:0019281	L-methionine biosynthetic process from homoserine via O-succinyl-L-homoserine and cystathionine	biological_process	1	1346	1
GO:0031966	mitochondrial membrane	cellular_component	25	1346	1
GO:0050253	retinyl-palmitate esterase activity	molecular_function	2	1346	1
GO:0080030	methyl indole-3-acetate esterase activity	molecular_function	2	1346	1
GO:0080031	methyl salicylate esterase activity	molecular_function	2	1346	1
GO:0080032	methyl jasmonate esterase activity	molecular_function	2	1346	1
GO:0000976	transcription regulatory region sequence-specific DNA binding	molecular_function	2	1346	1
GO:0005666	DNA-directed RNA polymerase III complex	cellular_component	1	1346	1
GO:0006535	cysteine biosynthetic process from serine	biological_process	2	1346	1
GO:0004252	serine-type endopeptidase activity	molecular_function	15	1346	1
GO:0050896	response to stimulus	biological_process	222	1346	1
GO:0004631	phosphomevalonate kinase activity	molecular_function	1	1346	1
GO:0006695	cholesterol biosynthetic process	biological_process	1	1346	1
GO:0009773	photosynthetic electron transport in photosystem I	biological_process	1	1346	1
GO:0006972	hyperosmotic response	biological_process	1	1346	1
GO:0055129	L-proline biosynthetic process	biological_process	1	1346	1
GO:0030145	manganese ion binding	molecular_function	4	1346	1
GO:0048878	chemical homeostasis	biological_process	8	1346	1
GO:0072527	pyrimidine-containing compound metabolic process	biological_process	25	1346	1
GO:0008837	diaminopimelate epimerase activity	molecular_function	1	1346	1
GO:0047661	amino-acid racemase activity	molecular_function	1	1346	1
GO:0000097	sulfur amino acid biosynthetic process	biological_process	5	1346	1
GO:0010109	regulation of photosynthesis	biological_process	2	1346	1
GO:0030866	cortical actin cytoskeleton organization	biological_process	1	1346	1
GO:0004615	phosphomannomutase activity	molecular_function	1	1346	1
GO:0019307	mannose biosynthetic process	biological_process	1	1346	1
GO:0048825	cotyledon development	biological_process	1	1346	1
GO:0015643	toxic substance binding	molecular_function	2	1346	1
GO:0031341	regulation of cell killing	biological_process	1	1346	1
GO:0000041	transition metal ion transport	biological_process	12	1346	1
GO:0008898	homocysteine S-methyltransferase activity	molecular_function	1	1346	1
GO:0017089	glycolipid transporter activity	molecular_function	1	1346	1
GO:0046836	glycolipid transport	biological_process	1	1346	1
GO:0051861	glycolipid binding	molecular_function	1	1346	1
GO:0008194	UDP-glycosyltransferase activity	molecular_function	19	1346	1
GO:0006534	cysteine metabolic process	biological_process	4	1346	1
GO:0015716	organic phosphonate transport	biological_process	2	1346	1
GO:0004392	heme oxygenase (decyclizing) activity	molecular_function	1	1346	1
GO:0006788	heme oxidation	biological_process	1	1346	1
GO:0009099	valine biosynthetic process	biological_process	6	1346	1
GO:0004324	ferredoxin-NADP+ reductase activity	molecular_function	1	1346	1
GO:0030234	enzyme regulator activity	molecular_function	32	1346	1
GO:0006222	UMP biosynthetic process	biological_process	2	1346	1
GO:0046049	UMP metabolic process	biological_process	2	1346	1
GO:0005911	cell-cell junction	cellular_component	2	1346	1
GO:0006108	malate metabolic process	biological_process	2	1346	1
GO:0004462	lactoylglutathione lyase activity	molecular_function	1	1346	1
GO:0009553	embryo sac development	biological_process	2	1346	1
GO:0006714	sesquiterpenoid metabolic process	biological_process	1	1346	1
GO:0016106	sesquiterpenoid biosynthetic process	biological_process	1	1346	1
GO:0009699	phenylpropanoid biosynthetic process	biological_process	2	1346	1
GO:0007212	dopamine receptor signaling pathway	biological_process	1	1346	1
GO:0050780	dopamine receptor binding	molecular_function	1	1346	1
GO:0042600	chorion	cellular_component	2	1346	1
GO:0017003	protein-heme linkage	biological_process	1	1346	1
GO:0016661	oxidoreductase activity, acting on other nitrogenous compounds as donors	molecular_function	1	1346	1
GO:0009313	oligosaccharide catabolic process	biological_process	1	1346	1
GO:0046352	disaccharide catabolic process	biological_process	1	1346	1
GO:0003968	RNA-directed RNA polymerase activity	molecular_function	10	1346	1
GO:0031379	RNA-directed RNA polymerase complex	cellular_component	10	1346	1
GO:0050877	neurological system process	biological_process	8	1346	1
GO:0009165	nucleotide biosynthetic process	biological_process	28	1346	1
GO:0004349	glutamate 5-kinase activity	molecular_function	1	1346	1
GO:0044702	single organism reproductive process	biological_process	5	1346	1
GO:0045158	electron transporter, transferring electrons within cytochrome b6/f complex of photosystem II activity	molecular_function	1	1346	1
GO:0004825	methionine-tRNA ligase activity	molecular_function	1	1346	1
GO:0006431	methionyl-tRNA aminoacylation	biological_process	1	1346	1
GO:0008172	S-methyltransferase activity	molecular_function	4	1346	1
GO:0004794	L-threonine ammonia-lyase activity	molecular_function	1	1346	1
GO:0009089	lysine biosynthetic process via diaminopimelate	biological_process	4	1346	1
GO:0046451	diaminopimelate metabolic process	biological_process	4	1346	1
GO:0050789	regulation of biological process	biological_process	286	1346	1
GO:0005415	nucleoside:sodium symporter activity	molecular_function	1	1346	1
GO:1900674	olefin biosynthetic process	biological_process	2	1346	1
GO:0040011	locomotion	biological_process	9	1346	1
GO:0030269	tetrahydromethanopterin S-methyltransferase activity	molecular_function	2	1346	1
GO:0042086	5-methyl-5,6,7,8-tetrahydromethanopterin-dependent methyltransferase activity	molecular_function	2	1346	1
GO:0009697	salicylic acid biosynthetic process	biological_process	1	1346	1
GO:0009566	fertilization	biological_process	1	1346	1
GO:0016165	linoleate 13S-lipoxygenase activity	molecular_function	2	1346	1
GO:0009152	purine ribonucleotide biosynthetic process	biological_process	22	1346	1
GO:0016894	endonuclease activity, active with either ribo- or deoxyribonucleic acids and producing 3'-phosphomonoesters	molecular_function	2	1346	1
GO:0008839	4-hydroxy-tetrahydrodipicolinate reductase	molecular_function	3	1346	1
GO:1901293	nucleoside phosphate biosynthetic process	biological_process	28	1346	1
GO:0042626	ATPase activity, coupled to transmembrane movement of substances	molecular_function	19	1346	1
GO:0043492	ATPase activity, coupled to movement of substances	molecular_function	19	1346	1
GO:0043604	amide biosynthetic process	biological_process	12	1346	1
GO:0004637	phosphoribosylamine-glycine ligase activity	molecular_function	1	1346	1
GO:0004650	polygalacturonase activity	molecular_function	3	1346	1
GO:0048523	negative regulation of cellular process	biological_process	12	1346	1
GO:0004177	aminopeptidase activity	molecular_function	5	1346	1
GO:0046777	protein autophosphorylation	biological_process	1	1346	1
GO:0004134	4-alpha-glucanotransferase activity	molecular_function	1	1346	1
GO:0010191	mucilage metabolic process	biological_process	1	1346	1
GO:0051302	regulation of cell division	biological_process	2	1346	1
GO:0055080	cation homeostasis	biological_process	7	1346	1
GO:0022626	cytosolic ribosome	cellular_component	7	1346	1
GO:0005545	1-phosphatidylinositol binding	molecular_function	1	1346	1
GO:0006900	membrane budding	biological_process	1	1346	1
GO:0006901	vesicle coating	biological_process	1	1346	1
GO:0048268	clathrin coat assembly	biological_process	1	1346	1
GO:0019344	cysteine biosynthetic process	biological_process	2	1346	1
GO:0005958	DNA-dependent protein kinase-DNA ligase 4 complex	cellular_component	1	1346	1
GO:0070419	nonhomologous end joining complex	cellular_component	1	1346	1
GO:0009911	positive regulation of flower development	biological_process	1	1346	1
GO:0004573	mannosyl-oligosaccharide glucosidase activity	molecular_function	1	1346	1
GO:0009251	glucan catabolic process	biological_process	1	1346	1
GO:0030416	methylamine metabolic process	biological_process	1	1346	1
GO:0051782	negative regulation of cell division	biological_process	1	1346	1
GO:0004616	phosphogluconate dehydrogenase (decarboxylating) activity	molecular_function	5	1346	1
GO:0019520	aldonic acid metabolic process	biological_process	5	1346	1
GO:0019521	D-gluconate metabolic process	biological_process	5	1346	1
GO:0019955	cytokine binding	molecular_function	1	1346	1
GO:0034661	ncRNA catabolic process	biological_process	1	1346	1
GO:0080008	Cul4-RING ubiquitin ligase complex	cellular_component	1	1346	1
GO:0009260	ribonucleotide biosynthetic process	biological_process	24	1346	1
GO:0046390	ribose phosphate biosynthetic process	biological_process	24	1346	1
GO:0006812	cation transport	biological_process	86	1346	1
GO:0003909	DNA ligase activity	molecular_function	2	1346	1
GO:0000975	regulatory region DNA binding	molecular_function	2	1346	1
GO:0001067	regulatory region nucleic acid binding	molecular_function	2	1346	1
GO:0044212	transcription regulatory region DNA binding	molecular_function	2	1346	1
GO:0043650	dicarboxylic acid biosynthetic process	biological_process	6	1346	1
GO:0000276	mitochondrial proton-transporting ATP synthase complex, coupling factor F(o)	cellular_component	8	1346	1
GO:0044087	regulation of cellular component biogenesis	biological_process	2	1346	1
GO:0072528	pyrimidine-containing compound biosynthetic process	biological_process	8	1346	1
GO:0010205	photoinhibition	biological_process	1	1346	1
GO:0043155	negative regulation of photosynthesis, light reaction	biological_process	1	1346	1
GO:0032954	regulation of cytokinetic process	biological_process	1	1346	1
GO:0032955	regulation of barrier septum assembly	biological_process	1	1346	1
GO:1901891	regulation of cell septum assembly	biological_process	1	1346	1
GO:0060255	regulation of macromolecule metabolic process	biological_process	158	1346	1
GO:0004017	adenylate kinase activity	molecular_function	2	1346	1
GO:0006917	induction of apoptosis	biological_process	1	1346	1
GO:0043231	intracellular membrane-bounded organelle	cellular_component	341	1346	1
GO:0010605	negative regulation of macromolecule metabolic process	biological_process	7	1346	1
GO:0043227	membrane-bounded organelle	cellular_component	341	1346	1
GO:0004140	dephospho-CoA kinase activity	molecular_function	2	1346	1
GO:0010101	post-embryonic root morphogenesis	biological_process	1	1346	1
GO:0010102	lateral root morphogenesis	biological_process	1	1346	1
GO:0004029	aldehyde dehydrogenase (NAD) activity	molecular_function	1	1346	1
GO:0018899	1,2-dichloroethane metabolic process	biological_process	1	1346	1
GO:0019260	1,2-dichloroethane catabolic process	biological_process	1	1346	1
GO:0019897	extrinsic to plasma membrane	cellular_component	2	1346	1
GO:0005665	DNA-directed RNA polymerase II, core complex	cellular_component	1	1346	1
GO:0043225	anion transmembrane-transporting ATPase activity	molecular_function	2	1346	1
GO:0032040	small-subunit processome	cellular_component	2	1346	1
GO:0009147	pyrimidine nucleoside triphosphate metabolic process	biological_process	2	1346	1
GO:0000165	MAPK cascade	biological_process	5	1346	1
GO:0007243	intracellular protein kinase cascade	biological_process	5	1346	1
GO:0008156	negative regulation of DNA replication	biological_process	1	1346	1
GO:0051053	negative regulation of DNA metabolic process	biological_process	1	1346	1
GO:0090329	regulation of DNA-dependent DNA replication	biological_process	1	1346	1
GO:2000104	negative regulation of DNA-dependent DNA replication	biological_process	1	1346	1
GO:0048519	negative regulation of biological process	biological_process	15	1346	1
GO:1901981	phosphatidylinositol phosphate binding	molecular_function	1	1346	1
GO:0006177	GMP biosynthetic process	biological_process	1	1346	1
GO:0046037	GMP metabolic process	biological_process	1	1346	1
GO:0016417	S-acyltransferase activity	molecular_function	1	1346	1
GO:0045252	oxoglutarate dehydrogenase complex	cellular_component	1	1346	1
GO:0005623	cell	cellular_component	594	1346	1
GO:0044464	cell part	cellular_component	594	1346	1
GO:0019013	viral nucleocapsid	cellular_component	4	1346	1
GO:0016901	oxidoreductase activity, acting on the CH-OH group of donors, quinone or similar compound as acceptor	molecular_function	1	1346	1
GO:0009821	alkaloid biosynthetic process	biological_process	2	1346	1
GO:0044769	ATPase activity, coupled to transmembrane movement of ions, rotational mechanism	molecular_function	7	1346	1
GO:0005549	odorant binding	molecular_function	1	1346	1
GO:0010007	magnesium chelatase complex	cellular_component	12	1346	1
GO:0016851	magnesium chelatase activity	molecular_function	12	1346	1
GO:0051002	ligase activity, forming nitrogen-metal bonds	molecular_function	12	1346	1
GO:0051003	ligase activity, forming nitrogen-metal bonds, forming coordination complexes	molecular_function	12	1346	1
GO:0000741	karyogamy	biological_process	1	1346	1
GO:0009559	embryo sac central cell differentiation	biological_process	1	1346	1
GO:0010197	polar nucleus fusion	biological_process	1	1346	1
GO:0002252	immune effector process	biological_process	1	1346	1
GO:0055076	transition metal ion homeostasis	biological_process	2	1346	1
GO:0005992	trehalose biosynthetic process	biological_process	3	1346	1
GO:0006790	sulfur compound metabolic process	biological_process	25	1346	1
GO:0004806	triglyceride lipase activity	molecular_function	6	1346	1
GO:0005272	sodium channel activity	molecular_function	1	1346	1
GO:0016627	oxidoreductase activity, acting on the CH-CH group of donors	molecular_function	17	1346	1
GO:0033178	proton-transporting two-sector ATPase complex, catalytic domain	cellular_component	9	1346	1
GO:0008238	exopeptidase activity	molecular_function	12	1346	1
GO:0051180	vitamin transport	biological_process	1	1346	1
GO:0004872	receptor activity	molecular_function	16	1346	1
GO:0044445	cytosolic part	cellular_component	15	1346	1
GO:0070085	glycosylation	biological_process	13	1346	1
GO:0006276	plasmid maintenance	biological_process	1	1346	1
GO:0009734	auxin mediated signaling pathway	biological_process	4	1346	1
GO:0071365	cellular response to auxin stimulus	biological_process	4	1346	1
GO:0005543	phospholipid binding	molecular_function	8	1346	1
GO:0009085	lysine biosynthetic process	biological_process	5	1346	1
GO:0006260	DNA replication	biological_process	36	1346	1
GO:0009098	leucine biosynthetic process	biological_process	6	1346	1
GO:0010563	negative regulation of phosphorus metabolic process	biological_process	1	1346	1
GO:0045936	negative regulation of phosphate metabolic process	biological_process	1	1346	1
GO:0005391	sodium:potassium-exchanging ATPase activity	molecular_function	1	1346	1
GO:0005890	sodium:potassium-exchanging ATPase complex	cellular_component	1	1346	1
GO:0009082	branched-chain amino acid biosynthetic process	biological_process	7	1346	1
GO:0016820	hydrolase activity, acting on acid anhydrides, catalyzing transmembrane movement of substances	molecular_function	21	1346	1
GO:0006383	transcription from RNA polymerase III promoter	biological_process	1	1346	1
GO:0009001	serine O-acetyltransferase activity	molecular_function	1	1346	1
GO:0016412	serine O-acyltransferase activity	molecular_function	1	1346	1
GO:0006030	chitin metabolic process	biological_process	3	1346	1
GO:1901071	glucosamine-containing compound metabolic process	biological_process	3	1346	1
GO:0009639	response to red or far red light	biological_process	3	1346	1
GO:0010154	fruit development	biological_process	5	1346	1
GO:0035303	regulation of dephosphorylation	biological_process	1	1346	1
GO:0052126	movement in host environment	biological_process	4	1346	1
GO:0052192	movement in environment of other organism involved in symbiotic interaction	biological_process	4	1346	1
GO:0050616	secologanin synthase activity	molecular_function	1	1346	1
GO:1901137	carbohydrate derivative biosynthetic process	biological_process	64	1346	1
GO:0016010	dystrophin-associated glycoprotein complex	cellular_component	2	1346	1
GO:0016011	dystroglycan complex	cellular_component	2	1346	1
GO:0016012	sarcoglycan complex	cellular_component	2	1346	1
GO:0006779	porphyrin-containing compound biosynthetic process	biological_process	16	1346	1
GO:0071266	'de novo' L-methionine biosynthetic process	biological_process	1	1346	1
GO:0006083	acetate metabolic process	biological_process	1	1346	1
GO:0052545	callose localization	biological_process	1	1346	1
GO:0008203	cholesterol metabolic process	biological_process	1	1346	1
GO:0006556	S-adenosylmethionine biosynthetic process	biological_process	1	1346	1
GO:0046873	metal ion transmembrane transporter activity	molecular_function	29	1346	1
GO:0009986	cell surface	cellular_component	2	1346	1
GO:0004300	enoyl-CoA hydratase activity	molecular_function	1	1346	1
GO:0006221	pyrimidine nucleotide biosynthetic process	biological_process	5	1346	1
GO:0006090	pyruvate metabolic process	biological_process	5	1346	1
GO:0005829	cytosol	cellular_component	21	1346	1
GO:0003918	DNA topoisomerase type II (ATP-hydrolyzing) activity	molecular_function	3	1346	1
GO:0061505	DNA topoisomerase II activity	molecular_function	3	1346	1
GO:0019627	urea metabolic process	biological_process	1	1346	1
GO:0019028	viral capsid	cellular_component	21	1346	1
GO:0018149	peptide cross-linking	biological_process	1	1346	1
GO:0031407	oxylipin metabolic process	biological_process	2	1346	1
GO:0006869	lipid transport	biological_process	6	1346	1
GO:0009735	response to cytokinin stimulus	biological_process	1	1346	1
GO:0010114	response to red light	biological_process	1	1346	1
GO:0009200	deoxyribonucleoside triphosphate metabolic process	biological_process	1	1346	1
GO:0009211	pyrimidine deoxyribonucleoside triphosphate metabolic process	biological_process	1	1346	1
GO:0046080	dUTP metabolic process	biological_process	1	1346	1
GO:0008108	UDP-glucose:hexose-1-phosphate uridylyltransferase activity	molecular_function	1	1346	1
GO:0019219	regulation of nucleobase-containing compound metabolic process	biological_process	144	1346	1
GO:0009624	response to nematode	biological_process	2	1346	1
GO:0009173	pyrimidine ribonucleoside monophosphate metabolic process	biological_process	3	1346	1
GO:0009174	pyrimidine ribonucleoside monophosphate biosynthetic process	biological_process	3	1346	1
GO:0004675	transmembrane receptor protein serine/threonine kinase activity	molecular_function	1	1346	1
GO:0016043	cellular component organization	biological_process	77	1346	1
GO:0008121	ubiquinol-cytochrome-c reductase activity	molecular_function	3	1346	1
GO:0016681	oxidoreductase activity, acting on diphenols and related substances as donors, cytochrome as acceptor	molecular_function	3	1346	1
GO:0009813	flavonoid biosynthetic process	biological_process	3	1346	1
GO:0034622	cellular macromolecular complex assembly	biological_process	16	1346	1
GO:0031226	intrinsic to plasma membrane	cellular_component	7	1346	1
GO:0050790	regulation of catalytic activity	biological_process	22	1346	1
GO:0010876	lipid localization	biological_process	6	1346	1
GO:0004347	glucose-6-phosphate isomerase activity	molecular_function	1	1346	1
GO:0019852	L-ascorbic acid metabolic process	biological_process	2	1346	1
GO:0006873	cellular ion homeostasis	biological_process	4	1346	1
GO:0006875	cellular metal ion homeostasis	biological_process	4	1346	1
GO:0030003	cellular cation homeostasis	biological_process	4	1346	1
GO:0003779	actin binding	molecular_function	12	1346	1
GO:0046983	protein dimerization activity	molecular_function	29	1346	1
GO:0048827	phyllome development	biological_process	4	1346	1
GO:0005732	small nucleolar ribonucleoprotein complex	cellular_component	1	1346	1
GO:0042430	indole-containing compound metabolic process	biological_process	18	1346	1
GO:0048609	multicellular organismal reproductive process	biological_process	5	1346	1
GO:0051171	regulation of nitrogen compound metabolic process	biological_process	144	1346	1
GO:0045263	proton-transporting ATP synthase complex, coupling factor F(o)	cellular_component	9	1346	1
GO:0009696	salicylic acid metabolic process	biological_process	1	1346	1
GO:0010309	acireductone dioxygenase [iron(II)-requiring] activity	molecular_function	1	1346	1
GO:0060560	developmental growth involved in morphogenesis	biological_process	3	1346	1
GO:0080043	quercetin 3-O-glucosyltransferase activity	molecular_function	1	1346	1
GO:0042205	chlorinated hydrocarbon catabolic process	biological_process	1	1346	1
GO:0042206	halogenated hydrocarbon catabolic process	biological_process	1	1346	1
GO:0042646	plastid nucleoid	cellular_component	1	1346	1
GO:0015298	solute:cation antiporter activity	molecular_function	3	1346	1
GO:0015299	solute:hydrogen antiporter activity	molecular_function	3	1346	1
GO:0004849	uridine kinase activity	molecular_function	1	1346	1
GO:0043138	3'-5' DNA helicase activity	molecular_function	1	1346	1
GO:0043140	ATP-dependent 3'-5' DNA helicase activity	molecular_function	1	1346	1
GO:0010214	seed coat development	biological_process	1	1346	1
GO:0030276	clathrin binding	molecular_function	1	1346	1
GO:0043603	cellular amide metabolic process	biological_process	18	1346	1
GO:0048582	positive regulation of post-embryonic development	biological_process	1	1346	1
GO:0008287	protein serine/threonine phosphatase complex	cellular_component	5	1346	1
GO:1901160	primary amino compound metabolic process	biological_process	1	1346	1
GO:0010629	negative regulation of gene expression	biological_process	5	1346	1
GO:0001906	cell killing	biological_process	2	1346	1
GO:0042431	indole metabolic process	biological_process	2	1346	1
GO:0042432	indole biosynthetic process	biological_process	2	1346	1
GO:0005991	trehalose metabolic process	biological_process	3	1346	1
GO:0006885	regulation of pH	biological_process	3	1346	1
GO:0004047	aminomethyltransferase activity	molecular_function	1	1346	1
GO:0000045	autophagic vacuole assembly	biological_process	1	1346	1
GO:0032465	regulation of cytokinesis	biological_process	1	1346	1
GO:0048438	floral whorl development	biological_process	2	1346	1
GO:0030436	asexual sporulation	biological_process	1	1346	1
GO:0004713	protein tyrosine kinase activity	molecular_function	5	1346	1
GO:0019866	organelle inner membrane	cellular_component	18	1346	1
GO:0044459	plasma membrane part	cellular_component	15	1346	1
GO:0003855	3-dehydroquinate dehydratase activity	molecular_function	1	1346	1
GO:0015980	energy derivation by oxidation of organic compounds	biological_process	27	1346	1
GO:0016628	oxidoreductase activity, acting on the CH-CH group of donors, NAD or NADP as acceptor	molecular_function	11	1346	1
GO:0006729	tetrahydrobiopterin biosynthetic process	biological_process	1	1346	1
GO:0008124	4-alpha-hydroxytetrahydrobiopterin dehydratase activity	molecular_function	1	1346	1
GO:0046146	tetrahydrobiopterin metabolic process	biological_process	1	1346	1
GO:0005740	mitochondrial envelope	cellular_component	27	1346	1
GO:0005741	mitochondrial outer membrane	cellular_component	7	1346	1
GO:0005834	heterotrimeric G-protein complex	cellular_component	1	1346	1
GO:0031234	extrinsic to internal side of plasma membrane	cellular_component	1	1346	1
GO:0032403	protein complex binding	molecular_function	1	1346	1
GO:0001664	G-protein coupled receptor binding	molecular_function	1	1346	1
GO:0016861	intramolecular oxidoreductase activity, interconverting aldoses and ketoses	molecular_function	3	1346	1
GO:0012502	induction of programmed cell death	biological_process	1	1346	1
GO:0006414	translational elongation	biological_process	9	1346	1
GO:0016137	glycoside metabolic process	biological_process	6	1346	1
GO:0016138	glycoside biosynthetic process	biological_process	6	1346	1
GO:0019872	streptomycin biosynthetic process	biological_process	6	1346	1
GO:0030647	aminoglycoside antibiotic metabolic process	biological_process	6	1346	1
GO:0030648	aminoglycoside antibiotic biosynthetic process	biological_process	6	1346	1
GO:0046343	streptomycin metabolic process	biological_process	6	1346	1
GO:0042364	water-soluble vitamin biosynthetic process	biological_process	18	1346	1
GO:0019072	viral genome packaging	biological_process	1	1346	1
GO:0019073	viral DNA genome packaging	biological_process	1	1346	1
GO:0032504	multicellular organism reproduction	biological_process	5	1346	1
GO:0009651	response to salt stress	biological_process	6	1346	1
GO:0006890	retrograde vesicle-mediated transport, Golgi to ER	biological_process	3	1346	1
GO:0043269	regulation of ion transport	biological_process	2	1346	1
GO:0007062	sister chromatid cohesion	biological_process	1	1346	1
GO:0006743	ubiquinone metabolic process	biological_process	8	1346	1
GO:0006744	ubiquinone biosynthetic process	biological_process	8	1346	1
GO:0016236	macroautophagy	biological_process	1	1346	1
GO:0016791	phosphatase activity	molecular_function	24	1346	1
GO:0003916	DNA topoisomerase activity	molecular_function	4	1346	1
GO:0006265	DNA topological change	biological_process	4	1346	1
GO:0030684	preribosome	cellular_component	2	1346	1
GO:0045900	negative regulation of translational elongation	biological_process	1	1346	1
GO:0007219	Notch signaling pathway	biological_process	1	1346	1
GO:0004364	glutathione transferase activity	molecular_function	1	1346	1
GO:0006803	glutathione conjugation reaction	biological_process	1	1346	1
GO:0004612	phosphoenolpyruvate carboxykinase (ATP) activity	molecular_function	1	1346	1
GO:2000243	positive regulation of reproductive process	biological_process	1	1346	1
GO:0016072	rRNA metabolic process	biological_process	10	1346	1
GO:0019530	taurine metabolic process	biological_process	2	1346	1
GO:0000051	urea cycle intermediate metabolic process	biological_process	2	1346	1
GO:0004478	methionine adenosyltransferase activity	molecular_function	1	1346	1
GO:0046915	transition metal ion transmembrane transporter activity	molecular_function	10	1346	1
GO:0016776	phosphotransferase activity, phosphate group as acceptor	molecular_function	3	1346	1
GO:0046961	proton-transporting ATPase activity, rotational mechanism	molecular_function	6	1346	1
GO:0006732	coenzyme metabolic process	biological_process	39	1346	1
GO:0015097	mercury ion transmembrane transporter activity	molecular_function	1	1346	1
GO:0015694	mercury ion transport	biological_process	1	1346	1
GO:0046689	response to mercury ion	biological_process	1	1346	1
GO:0050787	detoxification of mercury ion	biological_process	1	1346	1
GO:0055065	metal ion homeostasis	biological_process	4	1346	1
GO:0015405	P-P-bond-hydrolysis-driven transmembrane transporter activity	molecular_function	21	1346	1
GO:0051240	positive regulation of multicellular organismal process	biological_process	1	1346	1
GO:0055067	monovalent inorganic cation homeostasis	biological_process	3	1346	1
GO:0004379	glycylpeptide N-tetradecanoyltransferase activity	molecular_function	1	1346	1
GO:0019107	myristoyltransferase activity	molecular_function	1	1346	1
GO:0004715	non-membrane spanning protein tyrosine kinase activity	molecular_function	3	1346	1
GO:0004152	dihydroorotate dehydrogenase activity	molecular_function	1	1346	1
GO:0006811	ion transport	biological_process	100	1346	1
GO:0010016	shoot system morphogenesis	biological_process	2	1346	1
GO:0005730	nucleolus	cellular_component	22	1346	1
GO:1901617	organic hydroxy compound biosynthetic process	biological_process	8	1346	1
GO:0009074	aromatic amino acid family catabolic process	biological_process	1	1346	1
GO:0006040	amino sugar metabolic process	biological_process	7	1346	1
GO:0008408	3'-5' exonuclease activity	molecular_function	4	1346	1
GO:0045116	protein neddylation	biological_process	1	1346	1
GO:0045333	cellular respiration	biological_process	25	1346	1
GO:0031305	integral to mitochondrial inner membrane	cellular_component	1	1346	1
GO:0009561	megagametogenesis	biological_process	1	1346	1
GO:0015399	primary active transmembrane transporter activity	molecular_function	21	1346	1
GO:0006568	tryptophan metabolic process	biological_process	16	1346	1
GO:0006586	indolalkylamine metabolic process	biological_process	16	1346	1
GO:0004523	ribonuclease H activity	molecular_function	4	1346	1
GO:0009110	vitamin biosynthetic process	biological_process	18	1346	1
GO:0009808	lignin metabolic process	biological_process	2	1346	1
GO:0003697	single-stranded DNA binding	molecular_function	3	1346	1
GO:0017004	cytochrome complex assembly	biological_process	2	1346	1
GO:0051094	positive regulation of developmental process	biological_process	1	1346	1
GO:0016125	sterol metabolic process	biological_process	2	1346	1
GO:0030075	bacterial thylakoid	cellular_component	1	1346	1
GO:0030094	plasma membrane-derived photosystem I	cellular_component	1	1346	1
GO:0000175	3'-5'-exoribonuclease activity	molecular_function	2	1346	1
GO:0004560	alpha-L-fucosidase activity	molecular_function	1	1346	1
GO:0015928	fucosidase activity	molecular_function	1	1346	1
GO:0000313	organellar ribosome	cellular_component	1	1346	1
GO:0008889	glycerophosphodiester phosphodiesterase activity	molecular_function	1	1346	1
GO:0009678	hydrogen-translocating pyrophosphatase activity	molecular_function	1	1346	1
GO:0005938	cell cortex	cellular_component	6	1346	1
GO:0004089	carbonate dehydratase activity	molecular_function	1	1346	1
GO:0015018	galactosylgalactosylxylosylprotein 3-beta-glucuronosyltransferase activity	molecular_function	1	1346	1
GO:0046173	polyol biosynthetic process	biological_process	6	1346	1
GO:0030865	cortical cytoskeleton organization	biological_process	1	1346	1
GO:0004970	ionotropic glutamate receptor activity	molecular_function	3	1346	1
GO:0005231	excitatory extracellular ligand-gated ion channel activity	molecular_function	3	1346	1
GO:0005234	extracellular-glutamate-gated ion channel activity	molecular_function	3	1346	1
GO:0008066	glutamate receptor activity	molecular_function	3	1346	1
GO:0003746	translation elongation factor activity	molecular_function	5	1346	1
GO:0044247	cellular polysaccharide catabolic process	biological_process	1	1346	1
GO:0043752	adenosylcobinamide kinase activity	molecular_function	1	1346	1
GO:0004064	arylesterase activity	molecular_function	1	1346	1
GO:0042625	ATPase activity, coupled to transmembrane movement of ions	molecular_function	12	1346	1
GO:0008652	cellular amino acid biosynthetic process	biological_process	38	1346	1
GO:0008447	L-ascorbate oxidase activity	molecular_function	1	1346	1
GO:0032879	regulation of localization	biological_process	4	1346	1
GO:0005452	inorganic anion exchanger activity	molecular_function	1	1346	1
GO:0015301	anion:anion antiporter activity	molecular_function	1	1346	1
GO:0015701	bicarbonate transport	biological_process	1	1346	1
GO:0008508	bile acid:sodium symporter activity	molecular_function	1	1346	1
GO:0015125	bile acid transmembrane transporter activity	molecular_function	1	1346	1
GO:0015721	bile acid and bile salt transport	biological_process	1	1346	1
GO:0016714	oxidoreductase activity, acting on paired donors, with incorporation or reduction of molecular oxygen, reduced pteridine as one donor, and incorporation of one atom of oxygen	molecular_function	1	1346	1
GO:0006767	water-soluble vitamin metabolic process	biological_process	24	1346	1
GO:0031967	organelle envelope	cellular_component	46	1346	1
GO:0019829	cation-transporting ATPase activity	molecular_function	9	1346	1
GO:0009132	nucleoside diphosphate metabolic process	biological_process	2	1346	1
GO:0016126	sterol biosynthetic process	biological_process	1	1346	1
GO:0031668	cellular response to extracellular stimulus	biological_process	4	1346	1
GO:0071496	cellular response to external stimulus	biological_process	4	1346	1
GO:0065009	regulation of molecular function	biological_process	22	1346	1
GO:0015939	pantothenate metabolic process	biological_process	8	1346	1
GO:0015940	pantothenate biosynthetic process	biological_process	8	1346	1
GO:0016999	antibiotic metabolic process	biological_process	6	1346	1
GO:0017000	antibiotic biosynthetic process	biological_process	6	1346	1
GO:0017144	drug metabolic process	biological_process	6	1346	1
GO:0050307	sucrose-phosphate phosphatase activity	molecular_function	1	1346	1
GO:0006206	pyrimidine nucleobase metabolic process	biological_process	20	1346	1
GO:0051052	regulation of DNA metabolic process	biological_process	3	1346	1
GO:0030880	RNA polymerase complex	cellular_component	13	1346	1
GO:0065003	macromolecular complex assembly	biological_process	18	1346	1
GO:0042446	hormone biosynthetic process	biological_process	1	1346	1
GO:0042178	xenobiotic catabolic process	biological_process	2	1346	1
GO:0009011	starch synthase activity	molecular_function	1	1346	1
GO:0009086	methionine biosynthetic process	biological_process	3	1346	1
GO:0004519	endonuclease activity	molecular_function	15	1346	1
GO:0006527	arginine catabolic process	biological_process	1	1346	1
GO:0004764	shikimate 3-dehydrogenase (NADP+) activity	molecular_function	1	1346	1
GO:0009898	internal side of plasma membrane	cellular_component	1	1346	1
GO:0005200	structural constituent of cytoskeleton	molecular_function	1	1346	1
GO:0015947	methane metabolic process	biological_process	4	1346	1
GO:0043446	cellular alkane metabolic process	biological_process	4	1346	1
GO:0010229	inflorescence development	biological_process	1	1346	1
GO:0019201	nucleotide kinase activity	molecular_function	2	1346	1
GO:0019083	viral transcription	biological_process	2	1346	1
GO:0048316	seed development	biological_process	4	1346	1
GO:0004069	L-aspartate:2-oxoglutarate aminotransferase activity	molecular_function	1	1346	1
GO:0006107	oxaloacetate metabolic process	biological_process	1	1346	1
GO:0051239	regulation of multicellular organismal process	biological_process	5	1346	1
GO:0016884	carbon-nitrogen ligase activity, with glutamine as amido-N-donor	molecular_function	3	1346	1
GO:0030036	actin cytoskeleton organization	biological_process	5	1346	1
GO:0006801	superoxide metabolic process	biological_process	2	1346	1
GO:0044423	virion part	cellular_component	34	1346	1
GO:0006766	vitamin metabolic process	biological_process	24	1346	1
GO:0055082	cellular chemical homeostasis	biological_process	4	1346	1
GO:0016840	carbon-nitrogen lyase activity	molecular_function	3	1346	1
GO:0051087	chaperone binding	molecular_function	3	1346	1
GO:0010118	stomatal movement	biological_process	1	1346	1
GO:0016860	intramolecular oxidoreductase activity	molecular_function	4	1346	1
GO:0008519	ammonium transmembrane transporter activity	molecular_function	1	1346	1
GO:0015101	organic cation transmembrane transporter activity	molecular_function	1	1346	1
GO:0072488	ammonium transmembrane transport	biological_process	1	1346	1
GO:0005977	glycogen metabolic process	biological_process	2	1346	1
GO:0005978	glycogen biosynthetic process	biological_process	2	1346	1
GO:0006112	energy reserve metabolic process	biological_process	2	1346	1
GO:0006448	regulation of translational elongation	biological_process	6	1346	1
GO:0030029	actin filament-based process	biological_process	5	1346	1
GO:0004396	hexokinase activity	molecular_function	1	1346	1
GO:0008883	glutamyl-tRNA reductase activity	molecular_function	1	1346	1
GO:0009991	response to extracellular stimulus	biological_process	4	1346	1
GO:0009926	auxin polar transport	biological_process	1	1346	1
GO:0016597	amino acid binding	molecular_function	5	1346	1
GO:0005768	endosome	cellular_component	1	1346	1
GO:0042575	DNA polymerase complex	cellular_component	8	1346	1
GO:0006807	nitrogen compound metabolic process	biological_process	467	1346	1
GO:0015937	coenzyme A biosynthetic process	biological_process	2	1346	1
GO:0033866	nucleoside bisphosphate biosynthetic process	biological_process	2	1346	1
GO:0034030	ribonucleoside bisphosphate biosynthetic process	biological_process	2	1346	1
GO:0034033	purine nucleoside bisphosphate biosynthetic process	biological_process	2	1346	1
GO:0007281	germ cell development	biological_process	1	1346	1
GO:0006665	sphingolipid metabolic process	biological_process	6	1346	1
GO:0033037	polysaccharide localization	biological_process	1	1346	1
GO:0032592	integral to mitochondrial membrane	cellular_component	1	1346	1
GO:0009036	Type II site-specific deoxyribonuclease activity	molecular_function	3	1346	1
GO:0009359	Type II site-specific deoxyribonuclease complex	cellular_component	3	1346	1
GO:0015666	restriction endodeoxyribonuclease activity	molecular_function	3	1346	1
GO:0031515	tRNA (m1A) methyltransferase complex	cellular_component	1	1346	1
GO:0034708	methyltransferase complex	cellular_component	1	1346	1
GO:0043527	tRNA methyltransferase complex	cellular_component	1	1346	1
GO:0010319	stromule	cellular_component	1	1346	1
GO:0000179	rRNA (adenine-N6,N6-)-dimethyltransferase activity	molecular_function	2	1346	1
GO:0016433	rRNA (adenine) methyltransferase activity	molecular_function	2	1346	1
GO:0010200	response to chitin	biological_process	1	1346	1
GO:0016635	oxidoreductase activity, acting on the CH-CH group of donors, quinone or related compound as acceptor	molecular_function	1	1346	1
GO:0004536	deoxyribonuclease activity	molecular_function	5	1346	1
GO:0050909	sensory perception of taste	biological_process	1	1346	1
GO:0007568	aging	biological_process	1	1346	1
GO:0010181	FMN binding	molecular_function	3	1346	1
GO:0004124	cysteine synthase activity	molecular_function	1	1346	1
GO:0009333	cysteine synthase complex	cellular_component	1	1346	1
GO:0031304	intrinsic to mitochondrial inner membrane	cellular_component	1	1346	1
GO:0003906	DNA-(apurinic or apyrimidinic site) lyase activity	molecular_function	1	1346	1
GO:0004144	diacylglycerol O-acyltransferase activity	molecular_function	1	1346	1
GO:0042720	mitochondrial inner membrane peptidase complex	cellular_component	1	1346	1
GO:0016888	endodeoxyribonuclease activity, producing 5'-phosphomonoesters	molecular_function	4	1346	1
GO:0046165	alcohol biosynthetic process	biological_process	7	1346	1
GO:0000785	chromatin	cellular_component	13	1346	1
GO:0080090	regulation of primary metabolic process	biological_process	159	1346	1
GO:0008013	beta-catenin binding	molecular_function	1	1346	1
GO:0048527	lateral root development	biological_process	1	1346	1
GO:0016604	nuclear body	cellular_component	1	1346	1
GO:0070403	NAD+ binding	molecular_function	1	1346	1
GO:0005777	peroxisome	cellular_component	5	1346	1
GO:0042579	microbody	cellular_component	5	1346	1
GO:0015020	glucuronosyltransferase activity	molecular_function	1	1346	1
GO:0010033	response to organic substance	biological_process	15	1346	1
GO:0007166	cell surface receptor signaling pathway	biological_process	21	1346	1
GO:0003688	DNA replication origin binding	molecular_function	1	1346	1
GO:0046809	replication compartment	cellular_component	1	1346	1
GO:0051188	cofactor biosynthetic process	biological_process	39	1346	1
GO:0044448	cell cortex part	cellular_component	5	1346	1
GO:0046524	sucrose-phosphate synthase activity	molecular_function	1	1346	1
GO:0005230	extracellular ligand-gated ion channel activity	molecular_function	3	1346	1
GO:0009637	response to blue light	biological_process	1	1346	1
GO:0019901	protein kinase binding	molecular_function	2	1346	1
GO:0032065	cortical protein anchoring	biological_process	1	1346	1
GO:0051220	cytoplasmic sequestering of protein	biological_process	1	1346	1
GO:0051224	negative regulation of protein transport	biological_process	1	1346	1
GO:0047750	cholestenol delta-isomerase activity	molecular_function	1	1346	1
GO:0007008	outer mitochondrial membrane organization	biological_process	1	1346	1
GO:0045040	protein import into mitochondrial outer membrane	biological_process	1	1346	1
GO:0031323	regulation of cellular metabolic process	biological_process	162	1346	1
GO:0042375	quinone cofactor metabolic process	biological_process	8	1346	1
GO:0045426	quinone cofactor biosynthetic process	biological_process	8	1346	1
GO:0004521	endoribonuclease activity	molecular_function	7	1346	1
GO:0019202	amino acid kinase activity	molecular_function	1	1346	1
GO:0009307	DNA restriction-modification system	biological_process	3	1346	1
GO:0044355	clearance of foreign intracellular DNA	biological_process	3	1346	1
GO:0016342	catenin complex	cellular_component	1	1346	1
GO:0051049	regulation of transport	biological_process	3	1346	1
GO:0043065	positive regulation of apoptotic process	biological_process	1	1346	1
GO:0019206	nucleoside kinase activity	molecular_function	2	1346	1
GO:0048437	floral organ development	biological_process	2	1346	1
GO:0009860	pollen tube growth	biological_process	1	1346	1
GO:0008963	phospho-N-acetylmuramoyl-pentapeptide-transferase activity	molecular_function	1	1346	1
GO:0006518	peptide metabolic process	biological_process	6	1346	1
GO:0009112	nucleobase metabolic process	biological_process	37	1346	1
GO:0071806	protein transmembrane transport	biological_process	3	1346	1
GO:0019900	kinase binding	molecular_function	2	1346	1
GO:0042181	ketone biosynthetic process	biological_process	8	1346	1
GO:1901661	quinone metabolic process	biological_process	8	1346	1
GO:1901663	quinone biosynthetic process	biological_process	8	1346	1
GO:0009070	serine family amino acid biosynthetic process	biological_process	2	1346	1
GO:0005667	transcription factor complex	cellular_component	59	1346	1
GO:0046132	pyrimidine ribonucleoside biosynthetic process	biological_process	2	1346	1
GO:0046134	pyrimidine nucleoside biosynthetic process	biological_process	2	1346	1
GO:0005136	interleukin-4 receptor binding	molecular_function	1	1346	1
GO:0016516	interleukin-4 receptor complex	cellular_component	1	1346	1
GO:0016426	tRNA (adenine) methyltransferase activity	molecular_function	1	1346	1
GO:0016429	tRNA (adenine-N1-)-methyltransferase activity	molecular_function	1	1346	1
GO:0031406	carboxylic acid binding	molecular_function	7	1346	1
GO:0031975	envelope	cellular_component	49	1346	1
GO:0015276	ligand-gated ion channel activity	molecular_function	5	1346	1
GO:0022834	ligand-gated channel activity	molecular_function	5	1346	1
GO:0007006	mitochondrial membrane organization	biological_process	2	1346	1
GO:0006364	rRNA processing	biological_process	9	1346	1
GO:0016641	oxidoreductase activity, acting on the CH-NH2 group of donors, oxygen as acceptor	molecular_function	2	1346	1
GO:0051181	cofactor transport	biological_process	1	1346	1
GO:0051184	cofactor transporter activity	molecular_function	1	1346	1
GO:0050829	defense response to Gram-negative bacterium	biological_process	1	1346	1
GO:0016886	ligase activity, forming phosphoric ester bonds	molecular_function	2	1346	1
GO:0004345	glucose-6-phosphate dehydrogenase activity	molecular_function	1	1346	1
GO:0009218	pyrimidine ribonucleotide metabolic process	biological_process	3	1346	1
GO:0009220	pyrimidine ribonucleotide biosynthetic process	biological_process	3	1346	1
GO:0016832	aldehyde-lyase activity	molecular_function	2	1346	1
GO:0000160	phosphorelay signal transduction system	biological_process	7	1346	1
GO:0009791	post-embryonic development	biological_process	11	1346	1
GO:0033647	host intracellular organelle	cellular_component	4	1346	1
GO:0033648	host intracellular membrane-bounded organelle	cellular_component	4	1346	1
GO:0042025	host cell nucleus	cellular_component	4	1346	1
GO:0006687	glycosphingolipid metabolic process	biological_process	5	1346	1
GO:0009605	response to external stimulus	biological_process	8	1346	1
GO:0004197	cysteine-type endopeptidase activity	molecular_function	6	1346	1
GO:0019954	asexual reproduction	biological_process	4	1346	1
GO:0010218	response to far red light	biological_process	1	1346	1
GO:0009129	pyrimidine nucleoside monophosphate metabolic process	biological_process	3	1346	1
GO:0009130	pyrimidine nucleoside monophosphate biosynthetic process	biological_process	3	1346	1
GO:0004527	exonuclease activity	molecular_function	6	1346	1
GO:0015081	sodium ion transmembrane transporter activity	molecular_function	4	1346	1
GO:0009496	plastoquinol--plastocyanin reductase activity	molecular_function	1	1346	1
GO:0052880	oxidoreductase activity, acting on diphenols and related substances as donors, with copper protein as acceptor	molecular_function	1	1346	1
GO:0030833	regulation of actin filament polymerization	biological_process	1	1346	1
GO:0032271	regulation of protein polymerization	biological_process	1	1346	1
GO:0043254	regulation of protein complex assembly	biological_process	1	1346	1
GO:0042176	regulation of protein catabolic process	biological_process	1	1346	1
GO:1901657	glycosyl compound metabolic process	biological_process	55	1346	1
GO:0019953	sexual reproduction	biological_process	4	1346	1
GO:0016796	exonuclease activity, active with either ribo- or deoxyribonucleic acids and producing 5'-phosphomonoesters	molecular_function	3	1346	1
GO:0042822	pyridoxal phosphate metabolic process	biological_process	1	1346	1
GO:0042823	pyridoxal phosphate biosynthetic process	biological_process	1	1346	1
GO:0008028	monocarboxylic acid transmembrane transporter activity	molecular_function	1	1346	1
GO:0048569	post-embryonic organ development	biological_process	3	1346	1
GO:0006071	glycerol metabolic process	biological_process	1	1346	1
GO:0030261	chromosome condensation	biological_process	1	1346	1
GO:0006241	CTP biosynthetic process	biological_process	1	1346	1
GO:0009148	pyrimidine nucleoside triphosphate biosynthetic process	biological_process	1	1346	1
GO:0009208	pyrimidine ribonucleoside triphosphate metabolic process	biological_process	1	1346	1
GO:0009209	pyrimidine ribonucleoside triphosphate biosynthetic process	biological_process	1	1346	1
GO:0046036	CTP metabolic process	biological_process	1	1346	1
GO:0016748	succinyltransferase activity	molecular_function	1	1346	1
GO:0030964	NADH dehydrogenase complex	cellular_component	1	1346	1
GO:0045271	respiratory chain complex I	cellular_component	1	1346	1
GO:0006749	glutathione metabolic process	biological_process	4	1346	1
GO:0009845	seed germination	biological_process	1	1346	1
GO:0009057	macromolecule catabolic process	biological_process	30	1346	1
GO:0005215	transporter activity	molecular_function	118	1346	1
GO:0009875	pollen-pistil interaction	biological_process	5	1346	1
GO:0048544	recognition of pollen	biological_process	5	1346	1
GO:0016835	carbon-oxygen lyase activity	molecular_function	11	1346	1
GO:0031968	organelle outer membrane	cellular_component	7	1346	1
GO:0043934	sporulation	biological_process	1	1346	1
GO:0004520	endodeoxyribonuclease activity	molecular_function	4	1346	1
GO:0044706	multi-multicellular organism process	biological_process	7	1346	1
GO:0034062	RNA polymerase activity	molecular_function	22	1346	1
GO:0051262	protein tetramerization	biological_process	1	1346	1
GO:0006835	dicarboxylic acid transport	biological_process	2	1346	1
GO:0008725	DNA-3-methyladenine glycosylase activity	molecular_function	1	1346	1
GO:0043733	DNA-3-methylbase glycosylase activity	molecular_function	1	1346	1
GO:0008191	metalloendopeptidase inhibitor activity	molecular_function	1	1346	1
GO:0010576	metalloenzyme regulator activity	molecular_function	1	1346	1
GO:0048551	metalloenzyme inhibitor activity	molecular_function	1	1346	1
GO:0015297	antiporter activity	molecular_function	7	1346	1
GO:0000917	barrier septum assembly	biological_process	4	1346	1
GO:0090529	cell septum assembly	biological_process	4	1346	1
GO:0009226	nucleotide-sugar biosynthetic process	biological_process	1	1346	1
GO:0015078	hydrogen ion transmembrane transporter activity	molecular_function	31	1346	1
GO:0072593	reactive oxygen species metabolic process	biological_process	2	1346	1
GO:0047800	cysteamine dioxygenase activity	molecular_function	1	1346	1
GO:0004529	exodeoxyribonuclease activity	molecular_function	1	1346	1
GO:0008855	exodeoxyribonuclease VII activity	molecular_function	1	1346	1
GO:0009318	exodeoxyribonuclease VII complex	cellular_component	1	1346	1
GO:0016895	exodeoxyribonuclease activity, producing 5'-phosphomonoesters	molecular_function	1	1346	1
GO:0007617	mating behavior	biological_process	1	1346	1
GO:0045297	post-mating behavior	biological_process	1	1346	1
GO:0045924	regulation of female receptivity	biological_process	1	1346	1
GO:0046008	regulation of female receptivity, post-mating	biological_process	1	1346	1
GO:0060180	female mating behavior	biological_process	1	1346	1
GO:0044429	mitochondrial part	cellular_component	27	1346	1
GO:0006119	oxidative phosphorylation	biological_process	22	1346	1
GO:0015718	monocarboxylic acid transport	biological_process	1	1346	1
GO:1900673	olefin metabolic process	biological_process	2	1346	1
GO:0070469	respiratory chain	cellular_component	9	1346	1
GO:0015936	coenzyme A metabolic process	biological_process	2	1346	1
GO:0016893	endonuclease activity, active with either ribo- or deoxyribonucleic acids and producing 5'-phosphomonoesters	molecular_function	9	1346	1
GO:0008556	potassium-transporting ATPase activity	molecular_function	1	1346	1
GO:0009909	regulation of flower development	biological_process	1	1346	1
GO:0015662	ATPase activity, coupled to transmembrane movement of ions, phosphorylative mechanism	molecular_function	5	1346	1
GO:0009530	primary cell wall	cellular_component	1	1346	1
GO:0044426	cell wall part	cellular_component	1	1346	1
GO:0048222	glycoprotein network	cellular_component	1	1346	1
GO:0044036	cell wall macromolecule metabolic process	biological_process	8	1346	1
GO:0008037	cell recognition	biological_process	5	1346	1
GO:0009116	nucleoside metabolic process	biological_process	49	1346	1
GO:0006814	sodium ion transport	biological_process	10	1346	1
GO:0004402	histone acetyltransferase activity	molecular_function	2	1346	1
GO:0006325	chromatin organization	biological_process	11	1346	1
GO:0005742	mitochondrial outer membrane translocase complex	cellular_component	1	1346	1
GO:0005218	intracellular ligand-gated calcium channel activity	molecular_function	2	1346	1
GO:0005219	ryanodine-sensitive calcium-release channel activity	molecular_function	2	1346	1
GO:0015278	calcium-release channel activity	molecular_function	2	1346	1
GO:0006120	mitochondrial electron transport, NADH to ubiquinone	biological_process	6	1346	1
GO:0008137	NADH dehydrogenase (ubiquinone) activity	molecular_function	6	1346	1
GO:0050136	NADH dehydrogenase (quinone) activity	molecular_function	6	1346	1
GO:0019204	nucleotide phosphatase activity	molecular_function	6	1346	1
GO:0042819	vitamin B6 biosynthetic process	biological_process	1	1346	1
GO:0048585	negative regulation of response to stimulus	biological_process	2	1346	1
GO:0006002	fructose 6-phosphate metabolic process	biological_process	1	1346	1
GO:0007186	G-protein coupled receptor signaling pathway	biological_process	13	1346	1
GO:0042542	response to hydrogen peroxide	biological_process	1	1346	1
GO:0051705	multi-organism behavior	biological_process	1	1346	1
GO:0006813	potassium ion transport	biological_process	10	1346	1
GO:0000990	core RNA polymerase binding transcription factor activity	molecular_function	4	1346	1
GO:0000996	core DNA-dependent RNA polymerase binding promoter specificity activity	molecular_function	4	1346	1
GO:0016987	sigma factor activity	molecular_function	4	1346	1
GO:0019861	flagellum	cellular_component	2	1346	1
GO:0048831	regulation of shoot system development	biological_process	1	1346	1
GO:0010628	positive regulation of gene expression	biological_process	4	1346	1
GO:0045893	positive regulation of transcription, DNA-dependent	biological_process	4	1346	1
GO:0044183	protein binding involved in protein folding	molecular_function	2	1346	1
GO:0009751	response to salicylic acid stimulus	biological_process	1	1346	1
GO:0015077	monovalent inorganic cation transmembrane transporter activity	molecular_function	39	1346	1
GO:0048366	leaf development	biological_process	2	1346	1
GO:0005606	laminin-1 complex	cellular_component	1	1346	1
GO:0030334	regulation of cell migration	biological_process	1	1346	1
GO:0043256	laminin complex	cellular_component	1	1346	1
GO:0045995	regulation of embryonic development	biological_process	1	1346	1
GO:0051270	regulation of cellular component movement	biological_process	1	1346	1
GO:2000145	regulation of cell motility	biological_process	1	1346	1
GO:0003896	DNA primase activity	molecular_function	2	1346	1
GO:0006269	DNA replication, synthesis of RNA primer	biological_process	2	1346	1
GO:0033643	host cell part	cellular_component	7	1346	1
GO:0008705	methionine synthase activity	molecular_function	1	1346	1
GO:0042084	5-methyltetrahydrofolate-dependent methyltransferase activity	molecular_function	1	1346	1
GO:0006526	arginine biosynthetic process	biological_process	1	1346	1
GO:0048645	organ formation	biological_process	1	1346	1
GO:0032440	2-alkenal reductase [NAD(P)] activity	molecular_function	6	1346	1
GO:0042180	cellular ketone metabolic process	biological_process	8	1346	1
GO:0046131	pyrimidine ribonucleoside metabolic process	biological_process	2	1346	1
GO:0018995	host	cellular_component	7	1346	1
GO:0043245	extraorganismal space	cellular_component	7	1346	1
GO:0043657	host cell	cellular_component	7	1346	1
GO:0044215	other organism	cellular_component	7	1346	1
GO:0044216	other organism cell	cellular_component	7	1346	1
GO:0044217	other organism part	cellular_component	7	1346	1
GO:0008663	2',3'-cyclic-nucleotide 2'-phosphodiesterase activity	molecular_function	1	1346	1
GO:0008200	ion channel inhibitor activity	molecular_function	4	1346	1
GO:0016248	channel inhibitor activity	molecular_function	4	1346	1
GO:0009856	pollination	biological_process	6	1346	1
GO:0016780	phosphotransferase activity, for other substituted phosphate groups	molecular_function	2	1346	1
GO:1901136	carbohydrate derivative catabolic process	biological_process	33	1346	1
GO:1901505	carbohydrate derivative transporter activity	molecular_function	2	1346	1
GO:0046914	transition metal ion binding	molecular_function	151	1346	1
GO:0030155	regulation of cell adhesion	biological_process	1	1346	1
GO:0010942	positive regulation of cell death	biological_process	1	1346	1
GO:0043068	positive regulation of programmed cell death	biological_process	1	1346	1
GO:0007033	vacuole organization	biological_process	1	1346	1
GO:0016799	hydrolase activity, hydrolyzing N-glycosyl compounds	molecular_function	2	1346	1
GO:0001897	cytolysis by symbiont of host cells	biological_process	1	1346	1
GO:0019836	hemolysis by symbiont of host erythrocytes	biological_process	1	1346	1
GO:0004540	ribonuclease activity	molecular_function	10	1346	1
GO:0048367	shoot system development	biological_process	5	1346	1
GO:0008290	F-actin capping protein complex	cellular_component	1	1346	1
GO:0030030	cell projection organization	biological_process	1	1346	1
GO:0016471	vacuolar proton-transporting V-type ATPase complex	cellular_component	4	1346	1
GO:0007005	mitochondrion organization	biological_process	5	1346	1
GO:0015370	solute:sodium symporter activity	molecular_function	2	1346	1
GO:0008064	regulation of actin polymerization or depolymerization	biological_process	1	1346	1
GO:0030832	regulation of actin filament length	biological_process	1	1346	1
GO:0032956	regulation of actin cytoskeleton organization	biological_process	1	1346	1
GO:0032970	regulation of actin filament-based process	biological_process	1	1346	1
GO:0090351	seedling development	biological_process	1	1346	1
GO:0005787	signal peptidase complex	cellular_component	1	1346	1
GO:0003995	acyl-CoA dehydrogenase activity	molecular_function	1	1346	1
GO:0015672	monovalent inorganic cation transport	biological_process	51	1346	1
GO:0016272	prefoldin complex	cellular_component	3	1346	1
GO:0019400	alditol metabolic process	biological_process	1	1346	1
GO:0009698	phenylpropanoid metabolic process	biological_process	2	1346	1
GO:0071705	nitrogen compound transport	biological_process	12	1346	1
GO:0048500	signal recognition particle	cellular_component	2	1346	1
GO:0003887	DNA-directed DNA polymerase activity	molecular_function	7	1346	1
GO:0080009	mRNA methylation	biological_process	1	1346	1
GO:0030153	bacteriocin immunity	biological_process	1	1346	1
GO:0009914	hormone transport	biological_process	1	1346	1
GO:0060918	auxin transport	biological_process	1	1346	1
GO:0016049	cell growth	biological_process	3	1346	1
GO:0009738	abscisic acid mediated signaling pathway	biological_process	1	1346	1
GO:0008831	dTDP-4-dehydrorhamnose reductase activity	molecular_function	4	1346	1
GO:0045226	extracellular polysaccharide biosynthetic process	biological_process	4	1346	1
GO:0046379	extracellular polysaccharide metabolic process	biological_process	4	1346	1
GO:0044703	multi-organism reproductive process	biological_process	7	1346	1
GO:0030488	tRNA methylation	biological_process	1	1346	1
GO:0003954	NADH dehydrogenase activity	molecular_function	6	1346	1
GO:0019098	reproductive behavior	biological_process	1	1346	1
GO:0033057	multicellular organismal reproductive behavior	biological_process	1	1346	1
GO:0050794	regulation of cellular process	biological_process	262	1346	1
GO:0016411	acylglycerol O-acyltransferase activity	molecular_function	1	1346	1
GO:0008716	D-alanine-D-alanine ligase activity	molecular_function	1	1346	1
GO:0046144	D-alanine family amino acid metabolic process	biological_process	1	1346	1
GO:0046436	D-alanine metabolic process	biological_process	1	1346	1
GO:0006818	hydrogen transport	biological_process	37	1346	1
GO:0015992	proton transport	biological_process	37	1346	1
GO:0019033	viral tegument	cellular_component	2	1346	1
GO:0016149	translation release factor activity, codon specific	molecular_function	1	1346	1
GO:0051276	chromosome organization	biological_process	12	1346	1
GO:0006452	translational frameshifting	biological_process	1	1346	1
GO:0043243	positive regulation of protein complex disassembly	biological_process	1	1346	1
GO:0045901	positive regulation of translational elongation	biological_process	1	1346	1
GO:0045905	positive regulation of translational termination	biological_process	1	1346	1
GO:0017006	protein-tetrapyrrole linkage	biological_process	1	1346	1
GO:0018580	nitronate monooxygenase activity	molecular_function	1	1346	1
GO:0046434	organophosphate catabolic process	biological_process	34	1346	1
GO:0030638	polyketide metabolic process	biological_process	4	1346	1
GO:0030639	polyketide biosynthetic process	biological_process	4	1346	1
GO:0003905	alkylbase DNA N-glycosylase activity	molecular_function	1	1346	1
GO:0071215	cellular response to abscisic acid stimulus	biological_process	1	1346	1
GO:0030054	cell junction	cellular_component	2	1346	1
GO:0016872	intramolecular lyase activity	molecular_function	1	1346	1
GO:0008234	cysteine-type peptidase activity	molecular_function	9	1346	1
GO:0016843	amine-lyase activity	molecular_function	1	1346	1
GO:0016844	strictosidine synthase activity	molecular_function	1	1346	1
GO:1901070	guanosine-containing compound biosynthetic process	biological_process	1	1346	1
GO:0005882	intermediate filament	cellular_component	1	1346	1
GO:0045111	intermediate filament cytoskeleton	cellular_component	1	1346	1
GO:0015740	C4-dicarboxylate transport	biological_process	1	1346	1
GO:0015743	malate transport	biological_process	1	1346	1
GO:0048528	post-embryonic root development	biological_process	1	1346	1
GO:0005249	voltage-gated potassium channel activity	molecular_function	2	1346	1
GO:0008076	voltage-gated potassium channel complex	cellular_component	2	1346	1
GO:0034705	potassium channel complex	cellular_component	2	1346	1
GO:0008289	lipid binding	molecular_function	11	1346	1
GO:0051051	negative regulation of transport	biological_process	1	1346	1
GO:0006401	RNA catabolic process	biological_process	2	1346	1
GO:0040012	regulation of locomotion	biological_process	1	1346	1
GO:0019238	cyclohydrolase activity	molecular_function	1	1346	1
GO:0009908	flower development	biological_process	3	1346	1
GO:0007010	cytoskeleton organization	biological_process	14	1346	1
GO:0005216	ion channel activity	molecular_function	14	1346	1
GO:0022838	substrate-specific channel activity	molecular_function	14	1346	1
GO:0006308	DNA catabolic process	biological_process	5	1346	1
GO:0055036	virion membrane	cellular_component	1	1346	1
GO:0044179	hemolysis in other organism	biological_process	1	1346	1
GO:0051801	cytolysis in other organism involved in symbiotic interaction	biological_process	1	1346	1
GO:0052331	hemolysis in other organism involved in symbiotic interaction	biological_process	1	1346	1
GO:0010243	response to organonitrogen compound	biological_process	1	1346	1
GO:0004532	exoribonuclease activity	molecular_function	2	1346	1
GO:0016896	exoribonuclease activity, producing 5'-phosphomonoesters	molecular_function	2	1346	1
GO:0000213	tRNA-intron endonuclease activity	molecular_function	1	1346	1
GO:0000214	tRNA-intron endonuclease complex	cellular_component	1	1346	1
GO:0030041	actin filament polymerization	biological_process	1	1346	1
GO:0006874	cellular calcium ion homeostasis	biological_process	2	1346	1
GO:0055074	calcium ion homeostasis	biological_process	2	1346	1
GO:0072503	cellular divalent inorganic cation homeostasis	biological_process	2	1346	1
GO:0000726	non-recombinational repair	biological_process	1	1346	1
GO:0006303	double-strand break repair via nonhomologous end joining	biological_process	1	1346	1
GO:0044421	extracellular region part	cellular_component	22	1346	1
GO:0022890	inorganic cation transmembrane transporter activity	molecular_function	52	1346	1
GO:0030126	COPI vesicle coat	cellular_component	3	1346	1
GO:0030137	COPI-coated vesicle	cellular_component	3	1346	1
GO:0030663	COPI-coated vesicle membrane	cellular_component	3	1346	1
GO:0001907	killing by symbiont of host cells	biological_process	1	1346	1
GO:0044004	disruption by symbiont of host cell	biological_process	1	1346	1
GO:0008131	primary amine oxidase activity	molecular_function	1	1346	1
GO:0048608	reproductive structure development	biological_process	7	1346	1
GO:0061458	reproductive system development	biological_process	7	1346	1
GO:0042196	chlorinated hydrocarbon metabolic process	biological_process	3	1346	1
GO:0042197	halogenated hydrocarbon metabolic process	biological_process	3	1346	1
GO:0006284	base-excision repair	biological_process	2	1346	1
GO:0000156	phosphorelay response regulator activity	molecular_function	3	1346	1
GO:0005774	vacuolar membrane	cellular_component	5	1346	1
GO:0016151	nickel cation binding	molecular_function	3	1346	1
GO:0044550	secondary metabolite biosynthetic process	biological_process	7	1346	1
GO:0019205	nucleobase-containing compound kinase activity	molecular_function	4	1346	1
GO:0006449	regulation of translational termination	biological_process	2	1346	1
GO:0000003	reproduction	biological_process	27	1346	1
GO:1901264	carbohydrate derivative transport	biological_process	2	1346	1
GO:0015491	cation:cation antiporter activity	molecular_function	1	1346	1
GO:0019184	nonribosomal peptide biosynthetic process	biological_process	1	1346	1
GO:0032535	regulation of cellular component size	biological_process	1	1346	1
GO:0004506	squalene monooxygenase activity	molecular_function	1	1346	1
GO:0006858	extracellular transport	biological_process	1	1346	1
GO:0072507	divalent inorganic cation homeostasis	biological_process	2	1346	1
GO:0009156	ribonucleoside monophosphate biosynthetic process	biological_process	5	1346	1
GO:0009161	ribonucleoside monophosphate metabolic process	biological_process	5	1346	1
GO:0016477	cell migration	biological_process	1	1346	1
GO:0003989	acetyl-CoA carboxylase activity	molecular_function	1	1346	1
GO:0006144	purine nucleobase metabolic process	biological_process	31	1346	1
GO:0051493	regulation of cytoskeleton organization	biological_process	1	1346	1
GO:0004133	glycogen debranching enzyme activity	molecular_function	1	1346	1
GO:0000148	1,3-beta-D-glucan synthase complex	cellular_component	2	1346	1
GO:0003843	1,3-beta-D-glucan synthase activity	molecular_function	2	1346	1
GO:0006074	(1->3)-beta-D-glucan metabolic process	biological_process	2	1346	1
GO:0006075	(1->3)-beta-D-glucan biosynthetic process	biological_process	2	1346	1
GO:0046500	S-adenosylmethionine metabolic process	biological_process	3	1346	1
GO:0005604	basement membrane	cellular_component	4	1346	1
GO:0043234	protein complex	cellular_component	244	1346	1
GO:0005217	intracellular ligand-gated ion channel activity	molecular_function	2	1346	1
GO:0017148	negative regulation of translation	biological_process	1	1346	1
GO:0033646	host intracellular part	cellular_component	4	1346	1
GO:0043656	intracellular region of host	cellular_component	4	1346	1
GO:0051536	iron-sulfur cluster binding	molecular_function	12	1346	1
GO:0051540	metal cluster binding	molecular_function	12	1346	1
GO:0006725	cellular aromatic compound metabolic process	biological_process	371	1346	1
GO:0005319	lipid transporter activity	molecular_function	2	1346	1
GO:0015267	channel activity	molecular_function	14	1346	1
GO:0022803	passive transmembrane transporter activity	molecular_function	14	1346	1
GO:0051130	positive regulation of cellular component organization	biological_process	1	1346	1
GO:0044437	vacuolar part	cellular_component	5	1346	1
GO:0016556	mRNA modification	biological_process	1	1346	1
GO:0006415	translational termination	biological_process	2	1346	1
GO:0051537	2 iron, 2 sulfur cluster binding	molecular_function	4	1346	1
GO:0003006	developmental process involved in reproduction	biological_process	10	1346	1
GO:0016469	proton-transporting two-sector ATPase complex	cellular_component	22	1346	1
GO:0043167	ion binding	molecular_function	444	1346	1
GO:0006672	ceramide metabolic process	biological_process	1	1346	1
GO:0016779	nucleotidyltransferase activity	molecular_function	41	1346	1
GO:0051818	disruption of cells of other organism involved in symbiotic interaction	biological_process	1	1346	1
GO:0051883	killing of cells in other organism involved in symbiotic interaction	biological_process	1	1346	1
GO:0006338	chromatin remodeling	biological_process	2	1346	1
GO:0048589	developmental growth	biological_process	3	1346	1
GO:0006730	one-carbon metabolic process	biological_process	2	1346	1
GO:0031347	regulation of defense response	biological_process	1	1346	1
GO:0046700	heterocycle catabolic process	biological_process	36	1346	1
GO:0004525	ribonuclease III activity	molecular_function	1	1346	1
GO:0019199	transmembrane receptor protein kinase activity	molecular_function	1	1346	1
GO:0009965	leaf morphogenesis	biological_process	1	1346	1
GO:0019080	viral genome expression	biological_process	2	1346	1
GO:0043173	nucleotide salvage	biological_process	1	1346	1
GO:0006465	signal peptide processing	biological_process	1	1346	1
GO:0006476	protein deacetylation	biological_process	1	1346	1
GO:0035601	protein deacylation	biological_process	1	1346	1
GO:0032506	cytokinetic process	biological_process	4	1346	1
GO:0016891	endoribonuclease activity, producing 5'-phosphomonoesters	molecular_function	5	1346	1
GO:0006189	'de novo' IMP biosynthetic process	biological_process	1	1346	1
GO:0051223	regulation of protein transport	biological_process	1	1346	1
GO:0070201	regulation of establishment of protein localization	biological_process	1	1346	1
GO:0072509	divalent inorganic cation transmembrane transporter activity	molecular_function	11	1346	1
GO:0008559	xenobiotic-transporting ATPase activity	molecular_function	1	1346	1
GO:0042910	xenobiotic transporter activity	molecular_function	1	1346	1
GO:0006805	xenobiotic metabolic process	biological_process	4	1346	1
GO:0009410	response to xenobiotic stimulus	biological_process	4	1346	1
GO:0071466	cellular response to xenobiotic stimulus	biological_process	4	1346	1
GO:0070566	adenylyltransferase activity	molecular_function	2	1346	1
GO:0009891	positive regulation of biosynthetic process	biological_process	5	1346	1
GO:0010557	positive regulation of macromolecule biosynthetic process	biological_process	5	1346	1
GO:0031328	positive regulation of cellular biosynthetic process	biological_process	5	1346	1
GO:0031418	L-ascorbic acid binding	molecular_function	1	1346	1
GO:0016810	hydrolase activity, acting on carbon-nitrogen (but not peptide) bonds	molecular_function	8	1346	1
GO:0022843	voltage-gated cation channel activity	molecular_function	2	1346	1
GO:0034702	ion channel complex	cellular_component	2	1346	1
GO:0034703	cation channel complex	cellular_component	2	1346	1
GO:0032505	reproduction of a single-celled organism	biological_process	3	1346	1
GO:0043093	cytokinesis by binary fission	biological_process	3	1346	1
GO:0030660	Golgi-associated vesicle membrane	cellular_component	4	1346	1
GO:0009219	pyrimidine deoxyribonucleotide metabolic process	biological_process	1	1346	1
GO:0009262	deoxyribonucleotide metabolic process	biological_process	1	1346	1
GO:0009394	2'-deoxyribonucleotide metabolic process	biological_process	1	1346	1
GO:0019692	deoxyribose phosphate metabolic process	biological_process	1	1346	1
GO:0009408	response to heat	biological_process	2	1346	1
GO:0046486	glycerolipid metabolic process	biological_process	22	1346	1
GO:0008643	carbohydrate transport	biological_process	5	1346	1
GO:0016863	intramolecular oxidoreductase activity, transposing C=C bonds	molecular_function	1	1346	1
GO:0042278	purine nucleoside metabolic process	biological_process	44	1346	1
GO:0046128	purine ribonucleoside metabolic process	biological_process	44	1346	1
GO:0005605	basal lamina	cellular_component	1	1346	1
GO:0046416	D-amino acid metabolic process	biological_process	1	1346	1
GO:0045935	positive regulation of nucleobase-containing compound metabolic process	biological_process	4	1346	1
GO:0051173	positive regulation of nitrogen compound metabolic process	biological_process	4	1346	1
GO:0051254	positive regulation of RNA metabolic process	biological_process	4	1346	1
GO:0008154	actin polymerization or depolymerization	biological_process	1	1346	1
GO:0016813	hydrolase activity, acting on carbon-nitrogen (but not peptide) bonds, in linear amidines	molecular_function	1	1346	1
GO:0005125	cytokine activity	molecular_function	1	1346	1
GO:0031408	oxylipin biosynthetic process	biological_process	1	1346	1
GO:1901360	organic cyclic compound metabolic process	biological_process	384	1346	1
GO:0051715	cytolysis in other organism	biological_process	1	1346	1
GO:0009887	organ morphogenesis	biological_process	2	1346	1
GO:0004427	inorganic diphosphatase activity	molecular_function	1	1346	1
GO:0009987	cellular process	biological_process	872	1346	1
GO:2000241	regulation of reproductive process	biological_process	1	1346	1
GO:0009896	positive regulation of catabolic process	biological_process	4	1346	1
GO:0010508	positive regulation of autophagy	biological_process	4	1346	1
GO:0031331	positive regulation of cellular catabolic process	biological_process	4	1346	1
GO:0016763	transferase activity, transferring pentosyl groups	molecular_function	5	1346	1
GO:0007050	cell cycle arrest	biological_process	1	1346	1
GO:0045786	negative regulation of cell cycle	biological_process	1	1346	1
GO:0009141	nucleoside triphosphate metabolic process	biological_process	38	1346	1
GO:0007007	inner mitochondrial membrane organization	biological_process	1	1346	1
GO:0042719	mitochondrial intermembrane space protein transporter complex	cellular_component	1	1346	1
GO:0045039	protein import into mitochondrial inner membrane	biological_process	1	1346	1
GO:0000221	vacuolar proton-transporting V-type ATPase, V1 domain	cellular_component	3	1346	1
GO:0016765	transferase activity, transferring alkyl or aryl (other than methyl) groups	molecular_function	7	1346	1
GO:0032880	regulation of protein localization	biological_process	1	1346	1
GO:0043623	cellular protein complex assembly	biological_process	10	1346	1
GO:0048868	pollen tube development	biological_process	1	1346	1
GO:0003872	6-phosphofructokinase activity	molecular_function	1	1346	1
GO:0005945	6-phosphofructokinase complex	cellular_component	1	1346	1
GO:0016744	transferase activity, transferring aldehyde or ketonic groups	molecular_function	1	1346	1
GO:0044085	cellular component biogenesis	biological_process	80	1346	1
GO:0009317	acetyl-CoA carboxylase complex	cellular_component	1	1346	1
GO:0008324	cation transmembrane transporter activity	molecular_function	61	1346	1
GO:0043647	inositol phosphate metabolic process	biological_process	1	1346	1
GO:0022622	root system development	biological_process	3	1346	1
GO:0048364	root development	biological_process	3	1346	1
GO:0022900	electron transport chain	biological_process	18	1346	1
GO:0009276	Gram-negative-bacterium-type cell wall	cellular_component	1	1346	1
GO:0005798	Golgi-associated vesicle	cellular_component	4	1346	1
GO:0016070	RNA metabolic process	biological_process	198	1346	1
GO:0048610	cellular process involved in reproduction	biological_process	12	1346	1
GO:0005262	calcium channel activity	molecular_function	2	1346	1
GO:0015079	potassium ion transmembrane transporter activity	molecular_function	5	1346	1
GO:0016645	oxidoreductase activity, acting on the CH-NH group of donors	molecular_function	4	1346	1
GO:0015696	ammonium transport	biological_process	1	1346	1
GO:0006353	DNA-dependent transcription, termination	biological_process	1	1346	1
GO:0016655	oxidoreductase activity, acting on NAD(P)H, quinone or similar compound as acceptor	molecular_function	7	1346	1
GO:0009982	pseudouridine synthase activity	molecular_function	2	1346	1
GO:0010506	regulation of autophagy	biological_process	4	1346	1
GO:0045727	positive regulation of translation	biological_process	1	1346	1
GO:0019031	viral envelope	cellular_component	12	1346	1
GO:0036338	viral membrane	cellular_component	12	1346	1
GO:0006457	protein folding	biological_process	18	1346	1
GO:0019104	DNA N-glycosylase activity	molecular_function	1	1346	1
GO:0044070	regulation of anion transport	biological_process	1	1346	1
GO:0071840	cellular component organization or biogenesis	biological_process	127	1346	1
GO:0000902	cell morphogenesis	biological_process	5	1346	1
GO:0035091	phosphatidylinositol binding	molecular_function	2	1346	1
GO:0042393	histone binding	molecular_function	1	1346	1
GO:0071804	cellular potassium ion transport	biological_process	2	1346	1
GO:0071805	potassium ion transmembrane transport	biological_process	2	1346	1
GO:0009755	hormone-mediated signaling pathway	biological_process	5	1346	1
GO:0008762	UDP-N-acetylmuramate dehydrogenase activity	molecular_function	2	1346	1
GO:0043101	purine-containing compound salvage	biological_process	1	1346	1
GO:0030173	integral to Golgi membrane	cellular_component	2	1346	1
[truncated: 869 more rows]

## Sheet: R3vsR1
The DEGs of R3vsR1 Significantly enriched in GO terms
(Terms from the Process Ontology with p-value as good or better than 1)
GO Term ID	GO Term Description	GO Term type	DEG number associated with the GO	Total DEG number	Corrected P_Value
GO:0009532	plastid stroma	cellular_component	47	1467	2.66e-16
GO:0009570	chloroplast stroma	cellular_component	44	1467	5.55e-15
GO:0009535	chloroplast thylakoid membrane	cellular_component	35	1467	1.89e-14
GO:0055035	plastid thylakoid membrane	cellular_component	35	1467	1.89e-14
GO:0009536	plastid	cellular_component	132	1467	8.37e-14
GO:0009534	chloroplast thylakoid	cellular_component	35	1467	1.08e-13
GO:0031976	plastid thylakoid	cellular_component	35	1467	1.08e-13
GO:0034357	photosynthetic membrane	cellular_component	62	1467	1.35e-13
GO:0009579	thylakoid	cellular_component	67	1467	2.77e-13
GO:0042651	thylakoid membrane	cellular_component	39	1467	4.25e-13
GO:0009507	chloroplast	cellular_component	126	1467	4.64e-13
GO:0031984	organelle subcompartment	cellular_component	35	1467	1.74e-12
GO:0044435	plastid part	cellular_component	84	1467	3.52e-12
GO:0044436	thylakoid part	cellular_component	62	1467	4.04e-12
GO:0005975	carbohydrate metabolic process	biological_process	199	1467	1.25e-11
GO:0044434	chloroplast part	cellular_component	82	1467	1.34e-11
GO:0055114	oxidation-reduction process	biological_process	251	1467	1.51e-10
GO:0006073	cellular glucan metabolic process	biological_process	67	1467	5.28e-10
GO:0044042	glucan metabolic process	biological_process	67	1467	5.28e-10
GO:0016491	oxidoreductase activity	molecular_function	244	1467	1.55e-09
GO:0006118	electron transport	biological_process	87	1467	1.33e-08
GO:0005984	disaccharide metabolic process	biological_process	61	1467	2.97e-08
GO:0005985	sucrose metabolic process	biological_process	59	1467	3.25e-08
GO:0015979	photosynthesis	biological_process	65	1467	3.25e-08
GO:0044262	cellular carbohydrate metabolic process	biological_process	107	1467	3.95e-08
GO:0044710	single-organism metabolic process	biological_process	539	1467	6.28e-08
GO:0005982	starch metabolic process	biological_process	57	1467	1.39e-07
GO:0030312	external encapsulating structure	cellular_component	52	1467	1.58e-07
GO:0044723	single-organism carbohydrate metabolic process	biological_process	143	1467	2.79e-07
GO:0005618	cell wall	cellular_component	44	1467	4.23e-07
GO:0009765	photosynthesis, light harvesting	biological_process	11	1467	4.31e-07
GO:0009311	oligosaccharide metabolic process	biological_process	63	1467	8.95e-07
GO:0019684	photosynthesis, light reaction	biological_process	20	1467	1.27e-06
GO:0048046	apoplast	cellular_component	25	1467	1.39e-06
GO:0009055	electron carrier activity	molecular_function	63	1467	2.65e-06
GO:0016798	hydrolase activity, acting on glycosyl bonds	molecular_function	71	1467	3.55e-06
GO:0044264	cellular polysaccharide metabolic process	biological_process	86	1467	8.36e-06
GO:0004553	hydrolase activity, hydrolyzing O-glycosyl compounds	molecular_function	65	1467	8.87e-06
GO:0005976	polysaccharide metabolic process	biological_process	87	1467	1.3e-05
GO:0009521	photosystem	cellular_component	33	1467	2.25e-05
GO:0003824	catalytic activity	molecular_function	883	1467	3.43e-05
GO:0008152	metabolic process	biological_process	1008	1467	3.43e-05
GO:0016762	xyloglucan:xyloglucosyl transferase activity	molecular_function	10	1467	0.00016645
GO:0010287	plastoglobule	cellular_component	9	1467	0.00016761
GO:0005506	iron ion binding	molecular_function	50	1467	0.00034565
GO:0006091	generation of precursor metabolites and energy	biological_process	83	1467	0.00034565
GO:0071555	cell wall organization	biological_process	16	1467	0.00034565
GO:0045229	external encapsulating structure organization	biological_process	16	1467	0.00056683
GO:0016705	oxidoreductase activity, acting on paired donors, with incorporation or reduction of molecular oxygen	molecular_function	57	1467	0.00077393
GO:0048037	cofactor binding	molecular_function	91	1467	0.0010186
GO:0016757	transferase activity, transferring glycosyl groups	molecular_function	81	1467	0.0017739
GO:0009526	plastid envelope	cellular_component	31	1467	0.0019538
GO:0009941	chloroplast envelope	cellular_component	31	1467	0.0019538
GO:0050662	coenzyme binding	molecular_function	70	1467	0.0023773
GO:0009607	response to biotic stimulus	biological_process	33	1467	0.0024812
GO:0004497	monooxygenase activity	molecular_function	29	1467	0.0025892
GO:0016758	transferase activity, transferring hexosyl groups	molecular_function	64	1467	0.002888
GO:0019318	hexose metabolic process	biological_process	50	1467	0.0034477
GO:0005996	monosaccharide metabolic process	biological_process	52	1467	0.0041426
GO:0009250	glucan biosynthetic process	biological_process	23	1467	0.0060765
GO:0009523	photosystem II	cellular_component	22	1467	0.0081088
GO:0016709	oxidoreductase activity, acting on paired donors, with incorporation or reduction of molecular oxygen, NAD(P)H as one donor, and incorporation of one atom of oxygen	molecular_function	13	1467	0.0081718
GO:0009522	photosystem I	cellular_component	12	1467	0.0081718
GO:0005576	extracellular region	cellular_component	103	1467	0.0094862
GO:0030599	pectinesterase activity	molecular_function	13	1467	0.0096317
GO:0009654	oxygen evolving complex	cellular_component	9	1467	0.0097771
GO:0005509	calcium ion binding	molecular_function	38	1467	0.010278
GO:0009767	photosynthetic electron transport chain	biological_process	8	1467	0.010951
GO:0006006	glucose metabolic process	biological_process	34	1467	0.01109
GO:0009505	plant-type cell wall	cellular_component	15	1467	0.011531
GO:0016759	cellulose synthase activity	molecular_function	11	1467	0.013333
GO:0016760	cellulose synthase (UDP-forming) activity	molecular_function	11	1467	0.013333
GO:0009664	plant-type cell wall organization	biological_process	8	1467	0.014063
GO:0006952	defense response	biological_process	38	1467	0.014541
GO:0006011	UDP-glucose metabolic process	biological_process	11	1467	0.01543
GO:0046906	tetrapyrrole binding	molecular_function	41	1467	0.01679
GO:0006629	lipid metabolic process	biological_process	138	1467	0.017801
GO:0020037	heme binding	molecular_function	38	1467	0.019928
GO:0032787	monocarboxylic acid metabolic process	biological_process	51	1467	0.02012
GO:0016052	carbohydrate catabolic process	biological_process	37	1467	0.022765
GO:0031225	anchored to membrane	cellular_component	6	1467	0.023618
GO:0015035	protein disulfide oxidoreductase activity	molecular_function	17	1467	0.024923
GO:0010043	response to zinc ion	biological_process	5	1467	0.026378
GO:0044281	small molecule metabolic process	biological_process	324	1467	0.028921
GO:0007268	synaptic transmission	biological_process	12	1467	0.029387
GO:0019226	transmission of nerve impulse	biological_process	12	1467	0.032933
GO:0035637	multicellular organismal signaling	biological_process	12	1467	0.032933
GO:0030244	cellulose biosynthetic process	biological_process	12	1467	0.033169
GO:0015036	disulfide oxidoreductase activity	molecular_function	17	1467	0.03543
GO:0071944	cell periphery	cellular_component	109	1467	0.041268
GO:0004888	transmembrane signaling receptor activity	molecular_function	22	1467	0.041268
GO:0030243	cellulose metabolic process	biological_process	12	1467	0.042519
GO:0009628	response to abiotic stimulus	biological_process	42	1467	0.042577
GO:0009415	response to water stimulus	biological_process	10	1467	0.04494
GO:0009416	response to light stimulus	biological_process	22	1467	0.059999
GO:0007267	cell-cell signaling	biological_process	12	1467	0.059999
GO:0009538	photosystem I reaction center	cellular_component	6	1467	0.059999
GO:0043086	negative regulation of catalytic activity	biological_process	14	1467	0.060608
GO:0044092	negative regulation of molecular function	biological_process	14	1467	0.060608
GO:0016614	oxidoreductase activity, acting on CH-OH group of donors	molecular_function	49	1467	0.063083
GO:0016051	carbohydrate biosynthetic process	biological_process	69	1467	0.06945
GO:0008187	poly-pyrimidine tract binding	molecular_function	4	1467	0.069735
GO:0008266	poly(U) RNA binding	molecular_function	4	1467	0.069735
GO:0071554	cell wall organization or biogenesis	biological_process	27	1467	0.069735
GO:0051274	beta-glucan biosynthetic process	biological_process	15	1467	0.07062
GO:0009314	response to radiation	biological_process	22	1467	0.07062
GO:0008964	phosphoenolpyruvate carboxylase activity	molecular_function	4	1467	0.07062
GO:0051707	response to other organism	biological_process	24	1467	0.074564
GO:0046658	anchored to plasma membrane	cellular_component	5	1467	0.07994
GO:0071669	plant-type cell wall organization or biogenesis	biological_process	9	1467	0.08176
GO:0051273	beta-glucan metabolic process	biological_process	15	1467	0.08176
GO:0019319	hexose biosynthetic process	biological_process	21	1467	0.08176
GO:0046364	monosaccharide biosynthetic process	biological_process	21	1467	0.08176
GO:0003727	single-stranded RNA binding	molecular_function	5	1467	0.08176
GO:0006022	aminoglycan metabolic process	biological_process	20	1467	0.08176
GO:0005385	zinc ion transmembrane transporter activity	molecular_function	3	1467	0.08176
GO:0071577	zinc ion transmembrane transport	biological_process	3	1467	0.08176
GO:0009813	flavonoid biosynthetic process	biological_process	8	1467	0.08209
GO:0007212	dopamine receptor signaling pathway	biological_process	3	1467	0.0826
GO:0050780	dopamine receptor binding	molecular_function	3	1467	0.0826
GO:0016616	oxidoreductase activity, acting on the CH-OH group of donors, NAD or NADP as acceptor	molecular_function	45	1467	0.094562
GO:0008422	beta-glucosidase activity	molecular_function	6	1467	0.097101
GO:0010035	response to inorganic substance	biological_process	24	1467	0.10335
GO:0006094	gluconeogenesis	biological_process	20	1467	0.10394
GO:0006026	aminoglycan catabolic process	biological_process	12	1467	0.10837
GO:0016702	oxidoreductase activity, acting on single donors with incorporation of molecular oxygen, incorporation of two atoms of oxygen	molecular_function	12	1467	0.11031
GO:0050661	NADP binding	molecular_function	13	1467	0.11822
GO:0042221	response to chemical stimulus	biological_process	62	1467	0.1311
GO:0016160	amylase activity	molecular_function	7	1467	0.13513
GO:0015926	glucosidase activity	molecular_function	11	1467	0.13555
GO:0009812	flavonoid metabolic process	biological_process	8	1467	0.13555
GO:0042742	defense response to bacterium	biological_process	14	1467	0.13555
GO:0046527	glucosyltransferase activity	molecular_function	21	1467	0.13555
GO:0030203	glycosaminoglycan metabolic process	biological_process	16	1467	0.13555
GO:0006098	pentose-phosphate shunt	biological_process	19	1467	0.13555
GO:0006740	NADPH regeneration	biological_process	19	1467	0.13555
GO:0004499	N,N-dimethylaniline monooxygenase activity	molecular_function	5	1467	0.13703
GO:0006950	response to stress	biological_process	120	1467	0.13706
GO:0004611	phosphoenolpyruvate carboxykinase activity	molecular_function	5	1467	0.13735
GO:0004970	ionotropic glutamate receptor activity	molecular_function	8	1467	0.13805
GO:0005231	excitatory extracellular ligand-gated ion channel activity	molecular_function	8	1467	0.13805
GO:0005234	extracellular-glutamate-gated ion channel activity	molecular_function	8	1467	0.13805
GO:0008066	glutamate receptor activity	molecular_function	8	1467	0.13805
GO:0006635	fatty acid beta-oxidation	biological_process	5	1467	0.13805
GO:0009062	fatty acid catabolic process	biological_process	5	1467	0.13805
GO:0019395	fatty acid oxidation	biological_process	5	1467	0.13805
GO:0034440	lipid oxidation	biological_process	5	1467	0.13805
GO:0050896	response to stimulus	biological_process	271	1467	0.13805
GO:0016667	oxidoreductase activity, acting on a sulfur group of donors	molecular_function	23	1467	0.13805
GO:0009733	response to auxin stimulus	biological_process	11	1467	0.14363
GO:0042445	hormone metabolic process	biological_process	20	1467	0.14511
GO:0010817	regulation of hormone levels	biological_process	21	1467	0.15259
GO:0016711	flavonoid 3'-monooxygenase activity	molecular_function	3	1467	0.15464
GO:0042545	cell wall modification	biological_process	8	1467	0.15498
GO:0009617	response to bacterium	biological_process	14	1467	0.15627
GO:0043169	cation binding	molecular_function	283	1467	0.15627
GO:0006081	cellular aldehyde metabolic process	biological_process	12	1467	0.15627
GO:0005750	mitochondrial respiratory chain complex III	cellular_component	3	1467	0.16475
GO:0045275	respiratory chain complex III	cellular_component	3	1467	0.16475
GO:0006829	zinc ion transport	biological_process	3	1467	0.16537
GO:0016701	oxidoreductase activity, acting on single donors with incorporation of molecular oxygen	molecular_function	15	1467	0.16794
GO:0051287	NAD binding	molecular_function	24	1467	0.17126
GO:0004565	beta-galactosidase activity	molecular_function	8	1467	0.1851
GO:0009341	beta-galactosidase complex	cellular_component	8	1467	0.1851
GO:0006739	NADP metabolic process	biological_process	19	1467	0.1854
GO:0009850	auxin metabolic process	biological_process	4	1467	0.18708
GO:0080167	response to karrikin	biological_process	8	1467	0.18708
GO:0009719	response to endogenous stimulus	biological_process	23	1467	0.18708
GO:0052689	carboxylic ester hydrolase activity	molecular_function	26	1467	0.18879
GO:0009620	response to fungus	biological_process	7	1467	0.18924
GO:0045330	aspartyl esterase activity	molecular_function	6	1467	0.20283
GO:0030258	lipid modification	biological_process	15	1467	0.20292
GO:0006631	fatty acid metabolic process	biological_process	30	1467	0.20524
GO:0005230	extracellular ligand-gated ion channel activity	molecular_function	8	1467	0.22179
GO:0016209	antioxidant activity	molecular_function	20	1467	0.22179
GO:0006007	glucose catabolic process	biological_process	26	1467	0.22378
GO:0019320	hexose catabolic process	biological_process	26	1467	0.22378
GO:0044724	single-organism carbohydrate catabolic process	biological_process	28	1467	0.22378
GO:0009725	response to hormone stimulus	biological_process	22	1467	0.22446
GO:0005199	structural constituent of cell wall	molecular_function	4	1467	0.22446
GO:0052646	alditol phosphate metabolic process	biological_process	9	1467	0.22446
GO:0004190	aspartic-type endopeptidase activity	molecular_function	15	1467	0.22774
GO:0070001	aspartic-type peptidase activity	molecular_function	15	1467	0.22774
GO:0003008	system process	biological_process	16	1467	0.22774
GO:0042646	plastid nucleoid	cellular_component	3	1467	0.22835
GO:0044242	cellular lipid catabolic process	biological_process	15	1467	0.23453
GO:0015925	galactosidase activity	molecular_function	8	1467	0.24111
GO:0016020	membrane	cellular_component	465	1467	0.2448
GO:0045430	chalcone isomerase activity	molecular_function	2	1467	0.2448
GO:0050877	neurological system process	biological_process	14	1467	0.25155
GO:0006699	bile acid biosynthetic process	biological_process	4	1467	0.25187
GO:0008206	bile acid metabolic process	biological_process	4	1467	0.25187
GO:0046365	monosaccharide catabolic process	biological_process	26	1467	0.25208
GO:0030259	lipid glycosylation	biological_process	10	1467	0.25529
GO:0004097	catechol oxidase activity	molecular_function	4	1467	0.25556
GO:0006027	glycosaminoglycan catabolic process	biological_process	8	1467	0.25556
GO:0072329	monocarboxylic acid catabolic process	biological_process	5	1467	0.27205
GO:0015977	carbon fixation	biological_process	8	1467	0.27645
GO:0006082	organic acid metabolic process	biological_process	187	1467	0.27715
GO:0044255	cellular lipid metabolic process	biological_process	102	1467	0.29176
GO:0006012	galactose metabolic process	biological_process	16	1467	0.29176
GO:0008198	ferrous iron binding	molecular_function	2	1467	0.29176
GO:0001664	G-protein coupled receptor binding	molecular_function	3	1467	0.2926
GO:0052547	regulation of peptidase activity	biological_process	3	1467	0.30731
GO:0034754	cellular hormone metabolic process	biological_process	17	1467	0.3138
GO:0009414	response to water deprivation	biological_process	7	1467	0.32515
GO:0006099	tricarboxylic acid cycle	biological_process	12	1467	0.33595
GO:0015276	ligand-gated ion channel activity	molecular_function	11	1467	0.33595
GO:0022834	ligand-gated channel activity	molecular_function	11	1467	0.33595
GO:0009547	plastid ribosome	cellular_component	2	1467	0.33595
GO:0046496	nicotinamide nucleotide metabolic process	biological_process	19	1467	0.34792
GO:0009225	nucleotide-sugar metabolic process	biological_process	15	1467	0.34816
GO:0008207	C21-steroid hormone metabolic process	biological_process	14	1467	0.35708
GO:0005773	vacuole	cellular_component	23	1467	0.35708
GO:0043094	cellular metabolic compound salvage	biological_process	7	1467	0.35708
GO:0003988	acetyl-CoA C-acyltransferase activity	molecular_function	2	1467	0.35708
GO:0016408	C-acyltransferase activity	molecular_function	2	1467	0.35708
GO:0043436	oxoacid metabolic process	biological_process	185	1467	0.36785
GO:0004869	cysteine-type endopeptidase inhibitor activity	molecular_function	4	1467	0.36785
GO:0045490	pectin catabolic process	biological_process	5	1467	0.36785
GO:0004556	alpha-amylase activity	molecular_function	4	1467	0.36785
GO:0051213	dioxygenase activity	molecular_function	22	1467	0.36785
GO:0009772	photosynthetic electron transport in photosystem II	biological_process	3	1467	0.3757
GO:0010143	cutin biosynthetic process	biological_process	2	1467	0.38207
GO:0033764	steroid dehydrogenase activity, acting on the CH-OH group of donors, NAD or NADP as acceptor	molecular_function	14	1467	0.38843
GO:0003911	DNA ligase (NAD+) activity	molecular_function	2	1467	0.39141
GO:0038023	signaling receptor activity	molecular_function	23	1467	0.40663
GO:0008453	alanine-glyoxylate transaminase activity	molecular_function	2	1467	0.40663
GO:0080085	signal recognition particle, chloroplast targeting	cellular_component	2	1467	0.41232
GO:0016229	steroid dehydrogenase activity	molecular_function	14	1467	0.41993
GO:0009804	coumarin metabolic process	biological_process	3	1467	0.42013
GO:0009805	coumarin biosynthetic process	biological_process	3	1467	0.42013
GO:0009810	stilbene metabolic process	biological_process	3	1467	0.42013
GO:0009811	stilbene biosynthetic process	biological_process	3	1467	0.42013
GO:1901362	organic cyclic compound biosynthetic process	biological_process	262	1467	0.42013
GO:0042777	plasma membrane ATP synthesis coupled proton transport	biological_process	2	1467	0.42013
GO:0009533	chloroplast stromal thylakoid	cellular_component	2	1467	0.42708
GO:0044282	small molecule catabolic process	biological_process	26	1467	0.43006
GO:0044712	single-organism catabolic process	biological_process	26	1467	0.43006
GO:1901575	organic substance catabolic process	biological_process	130	1467	0.43241
GO:0006694	steroid biosynthetic process	biological_process	22	1467	0.43312
GO:0006072	glycerol-3-phosphate metabolic process	biological_process	8	1467	0.44057
GO:0009235	cobalamin metabolic process	biological_process	7	1467	0.46513
GO:0009809	lignin biosynthetic process	biological_process	3	1467	0.49662
GO:0009058	biosynthetic process	biological_process	472	1467	0.49662
GO:0004106	chorismate mutase activity	molecular_function	2	1467	0.4987
GO:0045454	cell redox homeostasis	biological_process	19	1467	0.4987
GO:0019752	carboxylic acid metabolic process	biological_process	181	1467	0.50442
GO:0035251	UDP-glucosyltransferase activity	molecular_function	17	1467	0.50576
GO:0004197	cysteine-type endopeptidase activity	molecular_function	12	1467	0.50576
GO:0009639	response to red or far red light	biological_process	6	1467	0.50877
GO:0046487	glyoxylate metabolic process	biological_process	9	1467	0.51729
GO:0050832	defense response to fungus	biological_process	5	1467	0.52281
GO:0008202	steroid metabolic process	biological_process	22	1467	0.53932
GO:0004435	phosphatidylinositol phospholipase C activity	molecular_function	3	1467	0.53932
GO:0046339	diacylglycerol metabolic process	biological_process	3	1467	0.53932
GO:0044237	cellular metabolic process	biological_process	807	1467	0.54006
GO:0046470	phosphatidylcholine metabolic process	biological_process	3	1467	0.54635
GO:0016042	lipid catabolic process	biological_process	22	1467	0.54872
GO:0000271	polysaccharide biosynthetic process	biological_process	43	1467	0.54872
GO:0006549	isoleucine metabolic process	biological_process	19	1467	0.55522
GO:0000179	rRNA (adenine-N6,N6-)-dimethyltransferase activity	molecular_function	5	1467	0.55522
GO:0016433	rRNA (adenine) methyltransferase activity	molecular_function	5	1467	0.55522
GO:0003854	3-beta-hydroxy-delta5-steroid dehydrogenase activity	molecular_function	13	1467	0.55768
GO:0044283	small molecule biosynthetic process	biological_process	93	1467	0.55768
GO:0034637	cellular carbohydrate biosynthetic process	biological_process	46	1467	0.55768
GO:0009060	aerobic respiration	biological_process	13	1467	0.55768
GO:0019637	organophosphate metabolic process	biological_process	121	1467	0.5594
GO:0019362	pyridine nucleotide metabolic process	biological_process	19	1467	0.56006
GO:0019643	reductive tricarboxylic acid cycle	biological_process	6	1467	0.56226
GO:0042973	glucan endo-1,3-beta-D-glucosidase activity	molecular_function	3	1467	0.56226
GO:0016831	carboxy-lyase activity	molecular_function	14	1467	0.56246
GO:0044444	cytoplasmic part	cellular_component	281	1467	0.56378
GO:0044711	single-organism biosynthetic process	biological_process	96	1467	0.56427
GO:0004857	enzyme inhibitor activity	molecular_function	18	1467	0.57054
GO:0016165	linoleate 13S-lipoxygenase activity	molecular_function	4	1467	0.57988
GO:0016866	intramolecular transferase activity	molecular_function	11	1467	0.57988
GO:0003997	acyl-CoA oxidase activity	molecular_function	3	1467	0.57988
GO:1901576	organic substance biosynthetic process	biological_process	454	1467	0.58849
GO:0042439	ethanolamine-containing compound metabolic process	biological_process	3	1467	0.5908
GO:0033692	cellular polysaccharide biosynthetic process	biological_process	42	1467	0.5942
GO:0006733	oxidoreduction coenzyme metabolic process	biological_process	28	1467	0.62763
GO:0006638	neutral lipid metabolic process	biological_process	3	1467	0.62763
GO:0006639	acylglycerol metabolic process	biological_process	3	1467	0.62763
GO:0008092	cytoskeletal protein binding	molecular_function	26	1467	0.62763
GO:0004108	citrate (Si)-synthase activity	molecular_function	2	1467	0.63387
GO:0008209	androgen metabolic process	biological_process	13	1467	0.63493
GO:0008210	estrogen metabolic process	biological_process	13	1467	0.63493
GO:0006537	glutamate biosynthetic process	biological_process	4	1467	0.6461
GO:0004930	G-protein coupled receptor activity	molecular_function	9	1467	0.6461
GO:0006096	glycolysis	biological_process	15	1467	0.6461
GO:0016054	organic acid catabolic process	biological_process	24	1467	0.6461
GO:0046395	carboxylic acid catabolic process	biological_process	24	1467	0.6461
GO:0006573	valine metabolic process	biological_process	18	1467	0.64687
GO:0000272	polysaccharide catabolic process	biological_process	8	1467	0.6529
GO:0046872	metal ion binding	molecular_function	258	1467	0.66444
GO:0072524	pyridine-containing compound metabolic process	biological_process	20	1467	0.67887
GO:0010393	galacturonan metabolic process	biological_process	5	1467	0.68192
GO:0045488	pectin metabolic process	biological_process	5	1467	0.68192
GO:0004872	receptor activity	molecular_function	23	1467	0.69946
GO:0071704	organic substance metabolic process	biological_process	834	1467	0.7001
GO:0044272	sulfur compound biosynthetic process	biological_process	17	1467	0.7001
GO:0015976	carbon utilization	biological_process	11	1467	0.70098
GO:0046168	glycerol-3-phosphate catabolic process	biological_process	7	1467	0.70098
GO:0030246	carbohydrate binding	molecular_function	24	1467	0.70483
GO:0008194	UDP-glycosyltransferase activity	molecular_function	26	1467	0.70811
GO:0006790	sulfur compound metabolic process	biological_process	34	1467	0.7171
GO:0009056	catabolic process	biological_process	139	1467	0.71714
GO:0009734	auxin mediated signaling pathway	biological_process	7	1467	0.72161
GO:0071365	cellular response to auxin stimulus	biological_process	7	1467	0.72161
GO:0009117	nucleotide metabolic process	biological_process	91	1467	0.72161
GO:0006557	S-adenosylmethioninamine biosynthetic process	biological_process	2	1467	0.73349
GO:0046499	S-adenosylmethioninamine metabolic process	biological_process	2	1467	0.73349
GO:0009853	photorespiration	biological_process	3	1467	0.73523
GO:0016620	oxidoreductase activity, acting on the aldehyde or oxo group of donors, NAD or NADP as acceptor	molecular_function	11	1467	0.74344
GO:0072330	monocarboxylic acid biosynthetic process	biological_process	26	1467	0.74793
GO:0004399	histidinol dehydrogenase activity	molecular_function	2	1467	0.75303
GO:0009737	response to abscisic acid stimulus	biological_process	7	1467	0.76544
GO:0019438	aromatic compound biosynthetic process	biological_process	238	1467	0.76544
GO:0055086	nucleobase-containing small molecule metabolic process	biological_process	127	1467	0.76544
GO:0016854	racemase and epimerase activity	molecular_function	7	1467	0.76775
GO:0018106	peptidyl-histidine phosphorylation	biological_process	2	1467	0.76775
GO:0003779	actin binding	molecular_function	18	1467	0.78247
GO:0006541	glutamine metabolic process	biological_process	6	1467	0.78716
GO:0043231	intracellular membrane-bounded organelle	cellular_component	392	1467	0.79065
GO:0006564	L-serine biosynthetic process	biological_process	2	1467	0.79194
GO:0043227	membrane-bounded organelle	cellular_component	392	1467	0.79194
GO:0019725	cellular homeostasis	biological_process	23	1467	0.7982
GO:0006551	leucine metabolic process	biological_process	18	1467	0.7982
GO:0031407	oxylipin metabolic process	biological_process	4	1467	0.7982
GO:0009508	plastid chromosome	cellular_component	2	1467	0.80008
GO:0009878	nodule morphogenesis	biological_process	4	1467	0.80116
GO:0044111	development involved in symbiotic interaction	biological_process	4	1467	0.80116
GO:0004014	adenosylmethionine decarboxylase activity	molecular_function	2	1467	0.81313
GO:0006597	spermine biosynthetic process	biological_process	2	1467	0.81313
GO:0008215	spermine metabolic process	biological_process	2	1467	0.81313
GO:1901700	response to oxygen-containing compound	biological_process	17	1467	0.83373
GO:0016853	isomerase activity	molecular_function	33	1467	0.83665
GO:0010033	response to organic substance	biological_process	23	1467	0.83785
GO:0009644	response to high light intensity	biological_process	3	1467	0.83785
GO:0004620	phospholipase activity	molecular_function	7	1467	0.83785
GO:0005737	cytoplasm	cellular_component	337	1467	0.83785
GO:0009236	cobalamin biosynthetic process	biological_process	6	1467	0.84639
GO:0065008	regulation of biological quality	biological_process	60	1467	0.87182
GO:0006753	nucleoside phosphate metabolic process	biological_process	91	1467	0.87311
GO:0010466	negative regulation of peptidase activity	biological_process	2	1467	0.8751
GO:0051346	negative regulation of hydrolase activity	biological_process	2	1467	0.8751
GO:0010205	photoinhibition	biological_process	2	1467	0.8751
GO:0043155	negative regulation of photosynthesis, light reaction	biological_process	2	1467	0.8751
GO:0007217	tachykinin receptor signaling pathway	biological_process	2	1467	0.87571
GO:0015948	methanogenesis	biological_process	6	1467	0.87571
GO:0015975	energy derivation by oxidation of reduced inorganic compounds	biological_process	6	1467	0.87571
GO:0043447	alkane biosynthetic process	biological_process	6	1467	0.87571
GO:0009295	nucleoid	cellular_component	4	1467	0.89955
GO:0009409	response to cold	biological_process	7	1467	0.90146
GO:0019898	extrinsic to membrane	cellular_component	9	1467	0.90861
GO:0004871	signal transducer activity	molecular_function	39	1467	0.90861
GO:0060089	molecular transducer activity	molecular_function	39	1467	0.90861
GO:1901981	phosphatidylinositol phosphate binding	molecular_function	2	1467	0.90861
GO:0005544	calcium-dependent phospholipid binding	molecular_function	3	1467	0.9134
GO:0009543	chloroplast thylakoid lumen	cellular_component	2	1467	0.91959
GO:0031978	plastid thylakoid lumen	cellular_component	2	1467	0.91959
GO:0009081	branched-chain amino acid metabolic process	biological_process	19	1467	0.91959
GO:0016730	oxidoreductase activity, acting on iron-sulfur proteins as donors	molecular_function	3	1467	0.91959
GO:0016731	oxidoreductase activity, acting on iron-sulfur proteins as donors, NAD or NADP as acceptor	molecular_function	3	1467	0.91959
GO:0019252	starch biosynthetic process	biological_process	3	1467	0.92048
GO:0016901	oxidoreductase activity, acting on the CH-OH group of donors, quinone or similar compound as acceptor	molecular_function	2	1467	0.93672
GO:0016872	intramolecular lyase activity	molecular_function	3	1467	0.946
GO:0002252	immune effector process	biological_process	2	1467	0.95908
GO:0006732	coenzyme metabolic process	biological_process	51	1467	0.96995
GO:0009061	anaerobic respiration	biological_process	6	1467	0.96995
GO:0004455	ketol-acid reductoisomerase activity	molecular_function	6	1467	0.97434
GO:0009704	de-etiolation	biological_process	2	1467	0.97434
GO:0009064	glutamine family amino acid metabolic process	biological_process	17	1467	0.97434
GO:0010196	nonphotochemical quenching	biological_process	2	1467	0.97888
GO:1990066	energy quenching	biological_process	2	1467	0.97888
GO:0010333	terpene synthase activity	molecular_function	4	1467	0.9974
GO:0050840	extracellular matrix binding	molecular_function	2	1467	1
GO:0030255	protein secretion by the type IV secretion system	biological_process	1	1467	1
GO:0044097	secretion by the type IV secretion system	biological_process	1	1467	1
GO:0042592	homeostatic process	biological_process	26	1467	1
GO:0006935	chemotaxis	biological_process	5	1467	1
GO:0009886	post-embryonic morphogenesis	biological_process	6	1467	1
GO:0018130	heterocycle biosynthetic process	biological_process	240	1467	1
GO:0036361	racemase activity, acting on amino acids and derivatives	molecular_function	2	1467	1
GO:0005507	copper ion binding	molecular_function	17	1467	1
GO:0005960	glycine cleavage complex	cellular_component	3	1467	1
GO:0009987	cellular process	biological_process	985	1467	1
GO:0008967	phosphoglycolate phosphatase activity	molecular_function	2	1467	1
GO:0016639	oxidoreductase activity, acting on the CH-NH2 group of donors, NAD or NADP as acceptor	molecular_function	2	1467	1
GO:0009735	response to cytokinin stimulus	biological_process	2	1467	1
GO:0006066	alcohol metabolic process	biological_process	19	1467	1
GO:0031977	thylakoid lumen	cellular_component	3	1467	1
GO:0006546	glycine catabolic process	biological_process	4	1467	1
GO:0009071	serine family amino acid catabolic process	biological_process	4	1467	1
GO:0031975	envelope	cellular_component	64	1467	1
GO:0006687	glycosphingolipid metabolic process	biological_process	9	1467	1
GO:0042330	taxis	biological_process	5	1467	1
GO:0006633	fatty acid biosynthetic process	biological_process	22	1467	1
GO:0042548	regulation of photosynthesis, light reaction	biological_process	3	1467	1
GO:0043467	regulation of generation of precursor metabolites and energy	biological_process	3	1467	1
GO:1901564	organonitrogen compound metabolic process	biological_process	288	1467	1
GO:0004629	phospholipase C activity	molecular_function	4	1467	1
GO:0004601	peroxidase activity	molecular_function	10	1467	1
GO:0006804	peroxidase reaction	biological_process	10	1467	1
GO:0016684	oxidoreductase activity, acting on peroxide as acceptor	molecular_function	10	1467	1
GO:0016903	oxidoreductase activity, acting on the aldehyde or oxo group of donors	molecular_function	12	1467	1
GO:0000023	maltose metabolic process	biological_process	2	1467	1
GO:0065007	biological regulation	biological_process	348	1467	1
GO:0016053	organic acid biosynthetic process	biological_process	67	1467	1
GO:0046394	carboxylic acid biosynthetic process	biological_process	67	1467	1
GO:0006665	sphingolipid metabolic process	biological_process	10	1467	1
GO:0042132	fructose 1,6-bisphosphate 1-phosphatase activity	molecular_function	2	1467	1
GO:1901135	carbohydrate derivative metabolic process	biological_process	135	1467	1
GO:0016638	oxidoreductase activity, acting on the CH-NH2 group of donors	molecular_function	7	1467	1
GO:0046486	glycerolipid metabolic process	biological_process	33	1467	1
GO:0006891	intra-Golgi vesicle-mediated transport	biological_process	5	1467	1
GO:0009616	virus induced gene silencing	biological_process	1	1467	1
GO:0035195	gene silencing by miRNA	biological_process	1	1467	1
GO:0035198	miRNA binding	molecular_function	1	1467	1
GO:0052018	modulation by symbiont of RNA levels in host	biological_process	1	1467	1
GO:0052249	modulation of RNA levels in other organism involved in symbiotic interaction	biological_process	1	1467	1
GO:0016168	chlorophyll binding	molecular_function	2	1467	1
GO:0016788	hydrolase activity, acting on ester bonds	molecular_function	106	1467	1
GO:1901606	alpha-amino acid catabolic process	biological_process	20	1467	1
GO:0009084	glutamine family amino acid biosynthetic process	biological_process	6	1467	1
GO:0072527	pyrimidine-containing compound metabolic process	biological_process	31	1467	1
GO:0007186	G-protein coupled receptor signaling pathway	biological_process	20	1467	1
GO:0050660	flavin adenine dinucleotide binding	molecular_function	21	1467	1
GO:0006536	glutamate metabolic process	biological_process	6	1467	1
GO:0009097	isoleucine biosynthetic process	biological_process	9	1467	1
GO:0050379	UDP-glucuronate 5'-epimerase activity	molecular_function	1	1467	1
GO:0016161	beta-amylase activity	molecular_function	3	1467	1
GO:0006772	thiamine metabolic process	biological_process	5	1467	1
GO:0042723	thiamine-containing compound metabolic process	biological_process	5	1467	1
GO:0051186	cofactor metabolic process	biological_process	72	1467	1
GO:0004602	glutathione peroxidase activity	molecular_function	3	1467	1
GO:0006351	transcription, DNA-dependent	biological_process	173	1467	1
GO:0008824	cyanate hydratase activity	molecular_function	1	1467	1
GO:0004175	endopeptidase activity	molecular_function	46	1467	1
GO:1901615	organic hydroxy compound metabolic process	biological_process	20	1467	1
GO:0010038	response to metal ion	biological_process	13	1467	1
GO:0015980	energy derivation by oxidation of organic compounds	biological_process	35	1467	1
GO:0006857	oligopeptide transport	biological_process	6	1467	1
GO:0031429	box H/ACA snoRNP complex	cellular_component	1	1467	1
GO:0044452	nucleolar part	cellular_component	1	1467	1
GO:0072588	box H/ACA RNP complex	cellular_component	1	1467	1
GO:0004722	protein serine/threonine phosphatase activity	molecular_function	5	1467	1
GO:0042549	photosystem II stabilization	biological_process	2	1467	1
GO:0016298	lipase activity	molecular_function	13	1467	1
GO:0044238	primary metabolic process	biological_process	789	1467	1
GO:0046034	ATP metabolic process	biological_process	32	1467	1
GO:0015833	peptide transport	biological_process	7	1467	1
GO:0006569	tryptophan catabolic process	biological_process	1	1467	1
GO:0009683	indoleacetic acid metabolic process	biological_process	1	1467	1
GO:0009684	indoleacetic acid biosynthetic process	biological_process	1	1467	1
GO:0009851	auxin biosynthetic process	biological_process	1	1467	1
GO:0046218	indolalkylamine catabolic process	biological_process	1	1467	1
GO:0006013	mannose metabolic process	biological_process	11	1467	1
GO:0031408	oxylipin biosynthetic process	biological_process	3	1467	1
GO:0009395	phospholipid catabolic process	biological_process	9	1467	1
GO:0018298	protein-chromophore linkage	biological_process	3	1467	1
GO:0007166	cell surface receptor signaling pathway	biological_process	29	1467	1
GO:0031423	hexon binding	molecular_function	2	1467	1
GO:0006767	water-soluble vitamin metabolic process	biological_process	32	1467	1
GO:0009539	photosystem II reaction center	cellular_component	7	1467	1
GO:0031324	negative regulation of cellular metabolic process	biological_process	9	1467	1
GO:0019863	IgE binding	molecular_function	1	1467	1
GO:0009063	cellular amino acid catabolic process	biological_process	20	1467	1
GO:0031967	organelle envelope	cellular_component	58	1467	1
GO:0008081	phosphoric diester hydrolase activity	molecular_function	11	1467	1
GO:0071804	cellular potassium ion transport	biological_process	5	1467	1
GO:0071805	potassium ion transmembrane transport	biological_process	5	1467	1
GO:0010109	regulation of photosynthesis	biological_process	3	1467	1
GO:0005547	phosphatidylinositol-3,4,5-trisphosphate binding	molecular_function	1	1467	1
GO:0080025	phosphatidylinositol-3,5-bisphosphate binding	molecular_function	1	1467	1
GO:0004568	chitinase activity	molecular_function	4	1467	1
GO:0006032	chitin catabolic process	biological_process	4	1467	1
GO:0046348	amino sugar catabolic process	biological_process	4	1467	1
GO:1901072	glucosamine-containing compound catabolic process	biological_process	4	1467	1
GO:0001071	nucleic acid binding transcription factor activity	molecular_function	60	1467	1
GO:0003700	sequence-specific DNA binding transcription factor activity	molecular_function	60	1467	1
GO:0001101	response to acid	biological_process	1	1467	1
GO:0042710	biofilm formation	biological_process	1	1467	1
GO:0071229	cellular response to acid	biological_process	1	1467	1
GO:0030060	L-malate dehydrogenase activity	molecular_function	2	1467	1
GO:0033897	ribonuclease T2 activity	molecular_function	1	1467	1
GO:0009070	serine family amino acid biosynthetic process	biological_process	4	1467	1
GO:0016776	phosphotransferase activity, phosphate group as acceptor	molecular_function	5	1467	1
GO:0016744	transferase activity, transferring aldehyde or ketonic groups	molecular_function	3	1467	1
GO:0034654	nucleobase-containing compound biosynthetic process	biological_process	201	1467	1
GO:0008937	ferredoxin-NAD(P) reductase activity	molecular_function	2	1467	1
GO:0042886	amide transport	biological_process	7	1467	1
GO:0006024	glycosaminoglycan biosynthetic process	biological_process	8	1467	1
GO:0032774	RNA biosynthetic process	biological_process	173	1467	1
GO:0006213	pyrimidine nucleoside metabolic process	biological_process	5	1467	1
GO:0004177	aminopeptidase activity	molecular_function	7	1467	1
GO:0016855	racemase and epimerase activity, acting on amino acids and derivatives	molecular_function	2	1467	1
GO:0042600	chorion	cellular_component	3	1467	1
GO:0044271	cellular nitrogen compound biosynthetic process	biological_process	242	1467	1
GO:0016743	carboxyl- or carbamoyltransferase activity	molecular_function	2	1467	1
GO:0009699	phenylpropanoid biosynthetic process	biological_process	3	1467	1
GO:0010207	photosystem II assembly	biological_process	1	1467	1
GO:0010242	oxygen evolving activity	molecular_function	1	1467	1
GO:0035304	regulation of protein dephosphorylation	biological_process	1	1467	1
GO:0008649	rRNA methyltransferase activity	molecular_function	5	1467	1
GO:0006766	vitamin metabolic process	biological_process	32	1467	1
GO:0006023	aminoglycan biosynthetic process	biological_process	8	1467	1
GO:0008878	glucose-1-phosphate adenylyltransferase activity	molecular_function	2	1467	1
GO:0009249	protein lipoylation	biological_process	1	1467	1
GO:0004846	urate oxidase activity	molecular_function	1	1467	1
GO:0016663	oxidoreductase activity, acting on other nitrogenous compounds as donors, oxygen as acceptor	molecular_function	1	1467	1
GO:0019628	urate catabolic process	biological_process	1	1467	1
GO:0046415	urate metabolic process	biological_process	1	1467	1
GO:0000313	organellar ribosome	cellular_component	2	1467	1
GO:0072522	purine-containing compound biosynthetic process	biological_process	29	1467	1
GO:0030036	actin cytoskeleton organization	biological_process	8	1467	1
GO:0009678	hydrogen-translocating pyrophosphatase activity	molecular_function	2	1467	1
GO:0019685	photosynthesis, dark reaction	biological_process	2	1467	1
GO:0009269	response to desiccation	biological_process	2	1467	1
GO:0008889	glycerophosphodiester phosphodiesterase activity	molecular_function	2	1467	1
GO:0030795	jasmonate O-methyltransferase activity	molecular_function	1	1467	1
GO:1900674	olefin biosynthetic process	biological_process	3	1467	1
GO:0006029	proteoglycan metabolic process	biological_process	3	1467	1
GO:0030166	proteoglycan biosynthetic process	biological_process	3	1467	1
GO:0030204	chondroitin sulfate metabolic process	biological_process	3	1467	1
GO:0030206	chondroitin sulfate biosynthetic process	biological_process	3	1467	1
GO:0050650	chondroitin sulfate proteoglycan biosynthetic process	biological_process	3	1467	1
GO:0050654	chondroitin sulfate proteoglycan metabolic process	biological_process	3	1467	1
GO:0044249	cellular biosynthetic process	biological_process	429	1467	1
GO:0045735	nutrient reservoir activity	molecular_function	4	1467	1
GO:0009310	amine catabolic process	biological_process	1	1467	1
GO:0042402	cellular biogenic amine catabolic process	biological_process	1	1467	1
GO:0042436	indole-containing compound catabolic process	biological_process	1	1467	1
GO:0015018	galactosylgalactosylxylosylprotein 3-beta-glucuronosyltransferase activity	molecular_function	2	1467	1
GO:0006000	fructose metabolic process	biological_process	10	1467	1
GO:0015959	diadenosine polyphosphate metabolic process	biological_process	1	1467	1
GO:0015961	diadenosine polyphosphate catabolic process	biological_process	1	1467	1
GO:0015965	diadenosine tetraphosphate metabolic process	biological_process	1	1467	1
GO:0015967	diadenosine tetraphosphate catabolic process	biological_process	1	1467	1
GO:0030029	actin filament-based process	biological_process	8	1467	1
GO:0015099	nickel cation transmembrane transporter activity	molecular_function	1	1467	1
GO:0015675	nickel cation transport	biological_process	1	1467	1
GO:0035444	nickel cation transmembrane transport	biological_process	1	1467	1
GO:0009099	valine biosynthetic process	biological_process	8	1467	1
GO:0016679	oxidoreductase activity, acting on diphenols and related substances as donors	molecular_function	9	1467	1
GO:0046408	chlorophyll synthetase activity	molecular_function	1	1467	1
GO:0004683	calmodulin-dependent protein kinase activity	molecular_function	4	1467	1
GO:0000311	plastid large ribosomal subunit	cellular_component	1	1467	1
GO:0050308	sugar-phosphatase activity	molecular_function	3	1467	1
GO:0010104	regulation of ethylene mediated signaling pathway	biological_process	1	1467	1
GO:0010105	negative regulation of ethylene mediated signaling pathway	biological_process	1	1467	1
GO:0070297	regulation of phosphorelay signal transduction system	biological_process	1	1467	1
GO:0070298	negative regulation of phosphorelay signal transduction system	biological_process	1	1467	1
GO:0009641	shade avoidance	biological_process	1	1467	1
GO:0051865	protein autoubiquitination	biological_process	1	1467	1
GO:0010158	abaxial cell fate specification	biological_process	1	1467	1
GO:0010159	specification of organ position	biological_process	1	1467	1
GO:0010450	inflorescence meristem growth	biological_process	1	1467	1
GO:0004459	L-lactate dehydrogenase activity	molecular_function	1	1467	1
GO:0048529	magnesium-protoporphyrin IX monomethyl ester (oxidative) cyclase activity	molecular_function	1	1467	1
GO:0046917	triphosphoribosyl-dephospho-CoA synthase activity	molecular_function	1	1467	1
GO:0050278	sedoheptulose-bisphosphatase activity	molecular_function	1	1467	1
GO:0016098	monoterpenoid metabolic process	biological_process	1	1467	1
GO:0016099	monoterpenoid biosynthetic process	biological_process	1	1467	1
GO:0047501	(+)-neomenthol dehydrogenase activity	molecular_function	1	1467	1
GO:0047504	(-)-menthol dehydrogenase activity	molecular_function	1	1467	1
GO:0004017	adenylate kinase activity	molecular_function	3	1467	1
GO:0001758	retinal dehydrogenase activity	molecular_function	1	1467	1
GO:0016210	naringenin-chalcone synthase activity	molecular_function	1	1467	1
GO:0010327	acetyl CoA:(Z)-3-hexen-1-ol acetyltransferase activity	molecular_function	1	1467	1
GO:0004648	O-phospho-L-serine:2-oxoglutarate aminotransferase activity	molecular_function	1	1467	1
GO:0046912	transferase activity, transferring acyl groups, acyl groups converted into alkyl on transfer	molecular_function	3	1467	1
GO:0009011	starch synthase activity	molecular_function	2	1467	1
GO:0046523	S-methyl-5-thioribose-1-phosphate isomerase activity	molecular_function	1	1467	1
GO:0015930	glutamate synthase activity	molecular_function	2	1467	1
GO:0031957	very long-chain fatty acid-CoA ligase activity	molecular_function	1	1467	1
GO:0045333	cellular respiration	biological_process	32	1467	1
GO:0004315	3-oxoacyl-[acyl-carrier-protein] synthase activity	molecular_function	4	1467	1
GO:0051607	defense response to virus	biological_process	1	1467	1
GO:0006576	cellular biogenic amine metabolic process	biological_process	28	1467	1
GO:0016984	ribulose-bisphosphate carboxylase activity	molecular_function	2	1467	1
GO:0008836	diaminopimelate decarboxylase activity	molecular_function	1	1467	1
GO:0044707	single-multicellular organism process	biological_process	56	1467	1
GO:0006658	phosphatidylserine metabolic process	biological_process	1	1467	1
GO:0006659	phosphatidylserine biosynthetic process	biological_process	1	1467	1
GO:0004305	ethanolamine kinase activity	molecular_function	1	1467	1
GO:0048658	anther wall tapetum development	biological_process	1	1467	1
GO:0055081	anion homeostasis	biological_process	1	1467	1
GO:0080144	amino acid homeostasis	biological_process	1	1467	1
GO:0016682	oxidoreductase activity, acting on diphenols and related substances as donors, oxygen as acceptor	molecular_function	5	1467	1
GO:0042644	chloroplast nucleoid	cellular_component	1	1467	1
GO:0003937	IMP cyclohydrolase activity	molecular_function	1	1467	1
GO:0004643	phosphoribosylaminoimidazolecarboxamide formyltransferase activity	molecular_function	1	1467	1
GO:0080024	indolebutyric acid metabolic process	biological_process	1	1467	1
GO:0000234	phosphoethanolamine N-methyltransferase activity	molecular_function	1	1467	1
GO:0000303	response to superoxide	biological_process	1	1467	1
GO:0004791	thioredoxin-disulfide reductase activity	molecular_function	1	1467	1
GO:0019430	removal of superoxide radicals	biological_process	1	1467	1
GO:0071451	cellular response to superoxide	biological_process	1	1467	1
GO:0004503	monophenol monooxygenase activity	molecular_function	1	1467	1
GO:0016716	oxidoreductase activity, acting on paired donors, with incorporation or reduction of molecular oxygen, another compound as one donor, and incorporation of one atom of oxygen	molecular_function	1	1467	1
GO:0031314	extrinsic to mitochondrial inner membrane	cellular_component	1	1467	1
GO:0009673	low affinity phosphate transmembrane transporter activity	molecular_function	1	1467	1
GO:1901566	organonitrogen compound biosynthetic process	biological_process	107	1467	1
GO:0019634	organic phosphonate metabolic process	biological_process	1	1467	1
GO:0007165	signal transduction	biological_process	133	1467	1
GO:0030797	24-methylenesterol C-methyltransferase activity	molecular_function	1	1467	1
GO:0008909	isochorismate synthase activity	molecular_function	1	1467	1
GO:0050486	intramolecular transferase activity, transferring hydroxy groups	molecular_function	1	1467	1
GO:0045038	protein import into chloroplast thylakoid membrane	biological_process	1	1467	1
GO:0008924	malate dehydrogenase (quinone) activity	molecular_function	1	1467	1
GO:0030170	pyridoxal phosphate binding	molecular_function	15	1467	1
GO:0000024	maltose biosynthetic process	biological_process	1	1467	1
GO:0050505	hydroquinone glucosyltransferase activity	molecular_function	1	1467	1
GO:0004370	glycerol kinase activity	molecular_function	1	1467	1
GO:0004021	L-alanine:2-oxoglutarate aminotransferase activity	molecular_function	1	1467	1
GO:0047635	alanine-oxo-acid transaminase activity	molecular_function	1	1467	1
GO:0047958	glycine:2-oxoglutarate aminotransferase activity	molecular_function	1	1467	1
GO:0017057	6-phosphogluconolactonase activity	molecular_function	1	1467	1
GO:0016710	trans-cinnamate 4-monooxygenase activity	molecular_function	1	1467	1
GO:0034389	lipid particle organization	biological_process	1	1467	1
GO:0004614	phosphoglucomutase activity	molecular_function	1	1467	1
GO:0010183	pollen tube guidance	biological_process	1	1467	1
GO:0050918	positive chemotaxis	biological_process	1	1467	1
GO:0004044	amidophosphoribosyltransferase activity	molecular_function	1	1467	1
GO:0016829	lyase activity	molecular_function	42	1467	1
GO:0010859	calcium-dependent cysteine-type endopeptidase inhibitor activity	molecular_function	1	1467	1
GO:0003852	2-isopropylmalate synthase activity	molecular_function	1	1467	1
GO:0080001	mucilage extrusion from seed coat	biological_process	1	1467	1
GO:0006919	activation of cysteine-type endopeptidase activity involved in apoptotic process	biological_process	1	1467	1
GO:0010950	positive regulation of endopeptidase activity	biological_process	1	1467	1
GO:0010952	positive regulation of peptidase activity	biological_process	1	1467	1
GO:0043280	positive regulation of cysteine-type endopeptidase activity involved in apoptotic process	biological_process	1	1467	1
GO:0043281	regulation of cysteine-type endopeptidase activity involved in apoptotic process	biological_process	1	1467	1
GO:0097202	activation of cysteine-type endopeptidase activity	biological_process	1	1467	1
GO:2000116	regulation of cysteine-type endopeptidase activity	biological_process	1	1467	1
GO:2001056	positive regulation of cysteine-type endopeptidase activity	biological_process	1	1467	1
GO:0010157	response to chlorate	biological_process	1	1467	1
GO:0031930	mitochondria-nucleus signaling pathway	biological_process	1	1467	1
GO:0004689	phosphorylase kinase activity	molecular_function	1	1467	1
GO:0005964	phosphorylase kinase complex	cellular_component	1	1467	1
GO:0009694	jasmonic acid metabolic process	biological_process	1	1467	1
GO:0009695	jasmonic acid biosynthetic process	biological_process	1	1467	1
GO:0004654	polyribonucleotide nucleotidyltransferase activity	molecular_function	1	1467	1
GO:0046505	sulfolipid metabolic process	biological_process	1	1467	1
GO:0046506	sulfolipid biosynthetic process	biological_process	1	1467	1
GO:0046507	UDPsulfoquinovose synthase activity	molecular_function	1	1467	1
GO:0046508	hydrolase activity, acting on carbon-sulfur bonds	molecular_function	1	1467	1
GO:0051060	pullulanase activity	molecular_function	1	1467	1
GO:0000025	maltose catabolic process	biological_process	1	1467	1
GO:0004053	arginase activity	molecular_function	1	1467	1
GO:0004375	glycine dehydrogenase (decarboxylating) activity	molecular_function	1	1467	1
GO:0004753	saccharopine dehydrogenase activity	molecular_function	1	1467	1
GO:0004755	saccharopine dehydrogenase (NADP+, L-glutamate-forming) activity	molecular_function	1	1467	1
GO:0005034	osmosensor activity	molecular_function	1	1467	1
GO:0009927	histidine phosphotransfer kinase activity	molecular_function	1	1467	1
GO:0010297	heteropolysaccharide binding	molecular_function	1	1467	1
GO:0016040	glutamate synthase (NADH) activity	molecular_function	1	1467	1
GO:0016642	oxidoreductase activity, acting on the CH-NH2 group of donors, disulfide as acceptor	molecular_function	1	1467	1
GO:0045181	glutamate synthase activity, NAD(P)H as acceptor	molecular_function	1	1467	1
GO:0047130	saccharopine dehydrogenase (NADP+, L-lysine-forming) activity	molecular_function	1	1467	1
GO:0047763	caffeate O-methyltransferase activity	molecular_function	1	1467	1
GO:0009892	negative regulation of metabolic process	biological_process	10	1467	1
GO:0016857	racemase and epimerase activity, acting on carbohydrates and derivatives	molecular_function	5	1467	1
GO:0009877	nodulation	biological_process	5	1467	1
GO:0009791	post-embryonic development	biological_process	16	1467	1
GO:0097305	response to alcohol	biological_process	7	1467	1
GO:0010017	red or far-red light signaling pathway	biological_process	2	1467	1
GO:0071489	cellular response to red or far red light	biological_process	2	1467	1
GO:0015459	potassium channel regulator activity	molecular_function	2	1467	1
GO:0019870	potassium channel inhibitor activity	molecular_function	2	1467	1
GO:0003899	DNA-directed RNA polymerase activity	molecular_function	20	1467	1
GO:0016615	malate dehydrogenase activity	molecular_function	3	1467	1
GO:0016630	protochlorophyllide reductase activity	molecular_function	1	1467	1
GO:0016774	phosphotransferase activity, carboxyl group as acceptor	molecular_function	3	1467	1
GO:0006090	pyruvate metabolic process	biological_process	7	1467	1
GO:0004630	phospholipase D activity	molecular_function	2	1467	1
GO:0070290	NAPE-specific phospholipase D activity	molecular_function	2	1467	1
GO:0045261	proton-transporting ATP synthase complex, catalytic core F(1)	cellular_component	5	1467	1
GO:0042451	purine nucleoside biosynthetic process	biological_process	25	1467	1
GO:0046129	purine ribonucleoside biosynthetic process	biological_process	25	1467	1
GO:0046148	pigment biosynthetic process	biological_process	27	1467	1
GO:0008234	cysteine-type peptidase activity	molecular_function	14	1467	1
GO:0045156	electron transporter, transferring electrons within the cyclic electron transport pathway of photosynthesis activity	molecular_function	2	1467	1
GO:0019751	polyol metabolic process	biological_process	13	1467	1
GO:0016706	oxidoreductase activity, acting on paired donors, with incorporation or reduction of molecular oxygen, 2-oxoglutarate as one donor, and incorporation of one atom each of oxygen into both donors	molecular_function	13	1467	1
GO:0004618	phosphoglycerate kinase activity	molecular_function	2	1467	1
GO:0009605	response to external stimulus	biological_process	12	1467	1
GO:0006979	response to oxidative stress	biological_process	13	1467	1
GO:0006200	ATP catabolic process	biological_process	14	1467	1
GO:0016740	transferase activity	molecular_function	345	1467	1
GO:0023052	signaling	biological_process	133	1467	1
GO:0044700	single organism signaling	biological_process	133	1467	1
GO:0050789	regulation of biological process	biological_process	320	1467	1
GO:0003983	UTP:glucose-1-phosphate uridylyltransferase activity	molecular_function	1	1467	1
GO:0019814	immunoglobulin complex	cellular_component	3	1467	1
GO:0016713	oxidoreductase activity, acting on paired donors, with incorporation or reduction of molecular oxygen, reduced iron-sulfur protein as one donor, and incorporation of one atom of oxygen	molecular_function	1	1467	1
GO:0018685	alkane 1-monooxygenase activity	molecular_function	1	1467	1
GO:0009228	thiamine biosynthetic process	biological_process	4	1467	1
GO:0042724	thiamine-containing compound biosynthetic process	biological_process	4	1467	1
GO:0010311	lateral root formation	biological_process	1	1467	1
GO:0033643	host cell part	cellular_component	11	1467	1
GO:0009642	response to light intensity	biological_process	3	1467	1
GO:0009098	leucine biosynthetic process	biological_process	8	1467	1
GO:0042364	water-soluble vitamin biosynthetic process	biological_process	23	1467	1
GO:0006355	regulation of transcription, DNA-dependent	biological_process	142	1467	1
GO:0006553	lysine metabolic process	biological_process	17	1467	1
GO:0003906	DNA-(apurinic or apyrimidinic site) lyase activity	molecular_function	2	1467	1
GO:0004789	thiamine-phosphate diphosphorylase activity	molecular_function	2	1467	1
GO:0044106	cellular amine metabolic process	biological_process	28	1467	1
GO:0018995	host	cellular_component	11	1467	1
GO:0043245	extraorganismal space	cellular_component	11	1467	1
GO:0043657	host cell	cellular_component	11	1467	1
GO:0044215	other organism	cellular_component	11	1467	1
GO:0044216	other organism cell	cellular_component	11	1467	1
GO:0044217	other organism part	cellular_component	11	1467	1
GO:0004866	endopeptidase inhibitor activity	molecular_function	6	1467	1
GO:0061135	endopeptidase regulator activity	molecular_function	6	1467	1
GO:0050909	sensory perception of taste	biological_process	2	1467	1
GO:0007154	cell communication	biological_process	143	1467	1
GO:0031304	intrinsic to mitochondrial inner membrane	cellular_component	2	1467	1
GO:0042578	phosphoric ester hydrolase activity	molecular_function	39	1467	1
GO:0048527	lateral root development	biological_process	2	1467	1
GO:0018874	benzoate metabolic process	biological_process	9	1467	1
GO:0020002	host cell plasma membrane	cellular_component	1	1467	1
GO:0044156	host cell junction	cellular_component	1	1467	1
GO:0034069	aminoglycoside N-acetyltransferase activity	molecular_function	1	1467	1
GO:0046353	aminoglycoside 3-N-acetyltransferase activity	molecular_function	1	1467	1
GO:0015020	glucuronosyltransferase activity	molecular_function	2	1467	1
GO:0008216	spermidine metabolic process	biological_process	2	1467	1
GO:0008295	spermidine biosynthetic process	biological_process	2	1467	1
GO:0000042	protein targeting to Golgi	biological_process	2	1467	1
GO:0000301	retrograde transport, vesicle recycling within Golgi	biological_process	2	1467	1
GO:0034067	protein localization to Golgi apparatus	biological_process	2	1467	1
GO:0072600	establishment of protein localization to Golgi	biological_process	2	1467	1
GO:0008610	lipid biosynthetic process	biological_process	71	1467	1
GO:0015172	acidic amino acid transmembrane transporter activity	molecular_function	1	1467	1
GO:0015800	acidic amino acid transport	biological_process	1	1467	1
GO:0042440	pigment metabolic process	biological_process	30	1467	1
GO:0010279	indole-3-acetic acid amido synthetase activity	molecular_function	1	1467	1
GO:2001141	regulation of RNA biosynthetic process	biological_process	142	1467	1
GO:0010431	seed maturation	biological_process	1	1467	1
GO:0006542	glutamine biosynthetic process	biological_process	2	1467	1
GO:0009624	response to nematode	biological_process	3	1467	1
GO:0022622	root system development	biological_process	6	1467	1
GO:0048364	root development	biological_process	6	1467	1
GO:0006855	drug transmembrane transport	biological_process	8	1467	1
GO:0015238	drug transmembrane transporter activity	molecular_function	8	1467	1
GO:0016787	hydrolase activity	molecular_function	321	1467	1
GO:0006020	inositol metabolic process	biological_process	4	1467	1
GO:0030288	outer membrane-bounded periplasmic space	cellular_component	5	1467	1
GO:0006824	cobalt ion transport	biological_process	1	1467	1
GO:0015087	cobalt ion transmembrane transporter activity	molecular_function	1	1467	1
GO:0047044	androstan-3-alpha,17-beta-diol dehydrogenase activity	molecular_function	1	1467	1
GO:0071265	L-methionine biosynthetic process	biological_process	2	1467	1
GO:0048830	adventitious root development	biological_process	1	1467	1
GO:0000229	cytoplasmic chromosome	cellular_component	2	1467	1
GO:0009755	hormone-mediated signaling pathway	biological_process	9	1467	1
GO:0009110	vitamin biosynthetic process	biological_process	23	1467	1
GO:0004642	phosphoribosylformylglycinamidine synthase activity	molecular_function	1	1467	1
GO:0040011	locomotion	biological_process	11	1467	1
GO:0008233	peptidase activity	molecular_function	70	1467	1
GO:0004801	sedoheptulose-7-phosphate:D-glyceraldehyde-3-phosphate glyceronetransferase activity	molecular_function	1	1467	1
GO:1901565	organonitrogen compound catabolic process	biological_process	59	1467	1
GO:0009432	SOS response	biological_process	3	1467	1
GO:0044421	extracellular region part	cellular_component	30	1467	1
GO:0009082	branched-chain amino acid biosynthetic process	biological_process	9	1467	1
GO:0080022	primary root development	biological_process	1	1467	1
GO:0005216	ion channel activity	molecular_function	20	1467	1
GO:0022838	substrate-specific channel activity	molecular_function	20	1467	1
GO:0034062	RNA polymerase activity	molecular_function	29	1467	1
GO:0015893	drug transport	biological_process	8	1467	1
GO:0090484	drug transporter activity	molecular_function	8	1467	1
GO:0032501	multicellular organismal process	biological_process	59	1467	1
GO:0070085	glycosylation	biological_process	16	1467	1
GO:0010218	response to far red light	biological_process	2	1467	1
GO:0004345	glucose-6-phosphate dehydrogenase activity	molecular_function	2	1467	1
GO:0015947	methane metabolic process	biological_process	6	1467	1
GO:0043446	cellular alkane metabolic process	biological_process	6	1467	1
GO:0008171	O-methyltransferase activity	molecular_function	9	1467	1
GO:0010044	response to aluminum ion	biological_process	1	1467	1
GO:0019299	rhamnose metabolic process	biological_process	1	1467	1
GO:0032870	cellular response to hormone stimulus	biological_process	9	1467	1
GO:0071495	cellular response to endogenous stimulus	biological_process	9	1467	1
GO:0004356	glutamate-ammonia ligase activity	molecular_function	2	1467	1
GO:0016211	ammonia ligase activity	molecular_function	2	1467	1
GO:0016880	acid-ammonia (or amide) ligase activity	molecular_function	2	1467	1
GO:0009631	cold acclimation	biological_process	1	1467	1
GO:0019865	immunoglobulin binding	molecular_function	1	1467	1
GO:0006071	glycerol metabolic process	biological_process	2	1467	1
GO:0006241	CTP biosynthetic process	biological_process	2	1467	1
GO:0009148	pyrimidine nucleoside triphosphate biosynthetic process	biological_process	2	1467	1
GO:0009208	pyrimidine ribonucleoside triphosphate metabolic process	biological_process	2	1467	1
GO:0009209	pyrimidine ribonucleoside triphosphate biosynthetic process	biological_process	2	1467	1
GO:0046036	CTP metabolic process	biological_process	2	1467	1
GO:0048519	negative regulation of biological process	biological_process	18	1467	1
GO:0047668	amygdalin beta-glucosidase activity	molecular_function	1	1467	1
GO:0033646	host intracellular part	cellular_component	7	1467	1
GO:0043656	intracellular region of host	cellular_component	7	1467	1
GO:0030545	receptor regulator activity	molecular_function	2	1467	1
GO:0030547	receptor inhibitor activity	molecular_function	2	1467	1
GO:0030548	acetylcholine receptor regulator activity	molecular_function	2	1467	1
GO:0030550	acetylcholine receptor inhibitor activity	molecular_function	2	1467	1
GO:0007215	glutamate receptor signaling pathway	biological_process	2	1467	1
GO:0035235	ionotropic glutamate receptor signaling pathway	biological_process	2	1467	1
GO:0016838	carbon-oxygen lyase activity, acting on phosphates	molecular_function	4	1467	1
GO:0006030	chitin metabolic process	biological_process	4	1467	1
GO:1901071	glucosamine-containing compound metabolic process	biological_process	4	1467	1
GO:0046351	disaccharide biosynthetic process	biological_process	5	1467	1
GO:0008531	riboflavin kinase activity	molecular_function	1	1467	1
GO:0042493	response to drug	biological_process	8	1467	1
GO:0016868	intramolecular transferase activity, phosphotransferases	molecular_function	3	1467	1
GO:0019253	reductive pentose-phosphate cycle	biological_process	1	1467	1
GO:0043648	dicarboxylic acid metabolic process	biological_process	18	1467	1
GO:0008553	hydrogen-exporting ATPase activity, phosphorylative mechanism	molecular_function	2	1467	1
GO:0009113	purine nucleobase biosynthetic process	biological_process	2	1467	1
GO:0046686	response to cadmium ion	biological_process	9	1467	1
GO:0009163	nucleoside biosynthetic process	biological_process	26	1467	1
GO:0042455	ribonucleoside biosynthetic process	biological_process	26	1467	1
GO:0016830	carbon-carbon lyase activity	molecular_function	16	1467	1
GO:0000041	transition metal ion transport	biological_process	14	1467	1
GO:0060416	response to growth hormone stimulus	biological_process	1	1467	1
GO:0006206	pyrimidine nucleobase metabolic process	biological_process	25	1467	1
GO:0047800	cysteamine dioxygenase activity	molecular_function	2	1467	1
GO:0033588	Elongator holoenzyme complex	cellular_component	1	1467	1
GO:0009142	nucleoside triphosphate biosynthetic process	biological_process	20	1467	1
GO:0009201	ribonucleoside triphosphate biosynthetic process	biological_process	20	1467	1
GO:0022836	gated channel activity	molecular_function	13	1467	1
GO:0022839	ion gated channel activity	molecular_function	13	1467	1
GO:0015267	channel activity	molecular_function	20	1467	1
GO:0022803	passive transmembrane transporter activity	molecular_function	20	1467	1
GO:0010016	shoot system morphogenesis	biological_process	3	1467	1
GO:0033772	flavonoid 3',5'-hydroxylase activity	molecular_function	1	1467	1
GO:0009237	siderophore metabolic process	biological_process	1	1467	1
GO:0019290	siderophore biosynthetic process	biological_process	1	1467	1
GO:0009439	cyanate metabolic process	biological_process	1	1467	1
GO:0006554	lysine catabolic process	biological_process	12	1467	1
GO:0006595	polyamine metabolic process	biological_process	2	1467	1
GO:0006596	polyamine biosynthetic process	biological_process	2	1467	1
GO:0045934	negative regulation of nucleobase-containing compound metabolic process	biological_process	6	1467	1
GO:0051172	negative regulation of nitrogen compound metabolic process	biological_process	6	1467	1
GO:0008219	cell death	biological_process	11	1467	1
GO:0016265	death	biological_process	11	1467	1
GO:0000334	3-hydroxyanthranilate 3,4-dioxygenase activity	molecular_function	1	1467	1
GO:0031012	extracellular matrix	cellular_component	15	1467	1
GO:0006879	cellular iron ion homeostasis	biological_process	2	1467	1
GO:0009808	lignin metabolic process	biological_process	3	1467	1
GO:0016073	snRNA metabolic process	biological_process	1	1467	1
GO:0030515	snoRNA binding	molecular_function	1	1467	1
GO:0031120	snRNA pseudouridine synthesis	biological_process	1	1467	1
GO:0040031	snRNA modification	biological_process	1	1467	1
GO:0008121	ubiquinol-cytochrome-c reductase activity	molecular_function	4	1467	1
GO:0016681	oxidoreductase activity, acting on diphenols and related substances as donors, cytochrome as acceptor	molecular_function	4	1467	1
GO:0052548	regulation of endopeptidase activity	biological_process	1	1467	1
GO:1901136	carbohydrate derivative catabolic process	biological_process	42	1467	1
GO:0005986	sucrose biosynthetic process	biological_process	2	1467	1
GO:0048523	negative regulation of cellular process	biological_process	14	1467	1
GO:0008300	isoprenoid catabolic process	biological_process	2	1467	1
GO:0018923	limonene metabolic process	biological_process	2	1467	1
GO:0043692	monoterpene metabolic process	biological_process	2	1467	1
GO:0043694	monoterpene catabolic process	biological_process	2	1467	1
GO:0046247	terpene catabolic process	biological_process	2	1467	1
GO:0046251	limonene catabolic process	biological_process	2	1467	1
GO:0019204	nucleotide phosphatase activity	molecular_function	9	1467	1
GO:0046789	host cell surface receptor binding	molecular_function	2	1467	1
GO:0046812	host cell surface binding	molecular_function	2	1467	1
GO:0003960	NADPH:quinone reductase activity	molecular_function	1	1467	1
GO:0006970	response to osmotic stress	biological_process	8	1467	1
GO:0006550	isoleucine catabolic process	biological_process	10	1467	1
GO:0006574	valine catabolic process	biological_process	10	1467	1
GO:0006002	fructose 6-phosphate metabolic process	biological_process	2	1467	1
GO:0009068	aspartate family amino acid catabolic process	biological_process	12	1467	1
GO:0009308	amine metabolic process	biological_process	29	1467	1
GO:0006520	cellular amino acid metabolic process	biological_process	145	1467	1
GO:1901605	alpha-amino acid metabolic process	biological_process	126	1467	1
GO:0005606	laminin-1 complex	cellular_component	2	1467	1
GO:0030334	regulation of cell migration	biological_process	2	1467	1
GO:0043256	laminin complex	cellular_component	2	1467	1
GO:0045995	regulation of embryonic development	biological_process	2	1467	1
GO:0051270	regulation of cellular component movement	biological_process	2	1467	1
GO:2000145	regulation of cell motility	biological_process	2	1467	1
GO:0010970	microtubule-based transport	biological_process	1	1467	1
GO:0030705	cytoskeleton-dependent intracellular transport	biological_process	1	1467	1
GO:0042073	intraflagellar transport	biological_process	1	1467	1
GO:0044782	cilium organization	biological_process	1	1467	1
GO:0004709	MAP kinase kinase kinase activity	molecular_function	3	1467	1
GO:0004332	fructose-bisphosphate aldolase activity	molecular_function	2	1467	1
GO:0018065	protein-cofactor linkage	biological_process	1	1467	1
GO:0004616	phosphogluconate dehydrogenase (decarboxylating) activity	molecular_function	6	1467	1
GO:0019520	aldonic acid metabolic process	biological_process	6	1467	1
GO:0019521	D-gluconate metabolic process	biological_process	6	1467	1
GO:0009887	organ morphogenesis	biological_process	4	1467	1
GO:0070011	peptidase activity, acting on L-amino acid peptides	molecular_function	63	1467	1
GO:0046417	chorismate metabolic process	biological_process	2	1467	1
GO:0003841	1-acylglycerol-3-phosphate O-acyltransferase activity	molecular_function	1	1467	1
GO:0009573	chloroplast ribulose bisphosphate carboxylase complex	cellular_component	2	1467	1
GO:0048492	ribulose bisphosphate carboxylase complex	cellular_component	2	1467	1
GO:0008199	ferric iron binding	molecular_function	2	1467	1
GO:0016634	oxidoreductase activity, acting on the CH-CH group of donors, oxygen as acceptor	molecular_function	3	1467	1
GO:0048645	organ formation	biological_process	2	1467	1
GO:0015368	calcium:cation antiporter activity	molecular_function	1	1467	1
GO:0015369	calcium:hydrogen antiporter activity	molecular_function	1	1467	1
GO:0051139	metal ion:hydrogen antiporter activity	molecular_function	1	1467	1
GO:0033647	host intracellular organelle	cellular_component	6	1467	1
GO:0033648	host intracellular membrane-bounded organelle	cellular_component	6	1467	1
GO:0042025	host cell nucleus	cellular_component	6	1467	1
GO:1901659	glycosyl compound biosynthetic process	biological_process	32	1467	1
GO:0007033	vacuole organization	biological_process	2	1467	1
GO:0060560	developmental growth involved in morphogenesis	biological_process	4	1467	1
GO:0015174	basic amino acid transmembrane transporter activity	molecular_function	1	1467	1
GO:0015809	arginine transport	biological_process	1	1467	1
GO:0008290	F-actin capping protein complex	cellular_component	2	1467	1
GO:0009640	photomorphogenesis	biological_process	2	1467	1
GO:0046933	proton-transporting ATP synthase activity, rotational mechanism	molecular_function	5	1467	1
GO:0030155	regulation of cell adhesion	biological_process	2	1467	1
GO:0018202	peptidyl-histidine modification	biological_process	2	1467	1
GO:0050589	leucocyanidin oxygenase activity	molecular_function	1	1467	1
GO:0033993	response to lipid	biological_process	7	1467	1
GO:0071478	cellular response to radiation	biological_process	2	1467	1
GO:0071482	cellular response to light stimulus	biological_process	2	1467	1
GO:0006552	leucine catabolic process	biological_process	10	1467	1
GO:0009083	branched-chain amino acid catabolic process	biological_process	10	1467	1
GO:0030414	peptidase inhibitor activity	molecular_function	6	1467	1
GO:0061134	peptidase regulator activity	molecular_function	6	1467	1
GO:0006144	purine nucleobase metabolic process	biological_process	40	1467	1
GO:0006275	regulation of DNA replication	biological_process	3	1467	1
GO:0015985	energy coupled proton transport, down electrochemical gradient	biological_process	15	1467	1
GO:0015986	ATP synthesis coupled proton transport	biological_process	15	1467	1
GO:0010025	wax biosynthetic process	biological_process	1	1467	1
GO:0010166	wax metabolic process	biological_process	1	1467	1
GO:0090351	seedling development	biological_process	2	1467	1
GO:0000079	regulation of cyclin-dependent protein serine/threonine kinase activity	biological_process	2	1467	1
GO:0019400	alditol metabolic process	biological_process	2	1467	1
GO:2000112	regulation of cellular macromolecule biosynthetic process	biological_process	153	1467	1
GO:0007289	spermatid nucleus differentiation	biological_process	1	1467	1
GO:0035092	sperm chromatin condensation	biological_process	1	1467	1
GO:0009112	nucleobase metabolic process	biological_process	45	1467	1
GO:0019201	nucleotide kinase activity	molecular_function	3	1467	1
GO:0045552	dihydrokaempferol 4-reductase activity	molecular_function	1	1467	1
GO:0002679	respiratory burst involved in defense response	biological_process	1	1467	1
GO:0045730	respiratory burst	biological_process	1	1467	1
GO:0010093	specification of floral organ identity	biological_process	1	1467	1
GO:0048449	floral organ formation	biological_process	1	1467	1
GO:0006801	superoxide metabolic process	biological_process	3	1467	1
GO:0042537	benzene-containing compound metabolic process	biological_process	10	1467	1
GO:0045259	proton-transporting ATP synthase complex	cellular_component	15	1467	1
GO:0004457	lactate dehydrogenase activity	molecular_function	1	1467	1
GO:0006164	purine nucleotide biosynthetic process	biological_process	25	1467	1
GO:0016861	intramolecular oxidoreductase activity, interconverting aldoses and ketoses	molecular_function	4	1467	1
GO:0015175	neutral amino acid transmembrane transporter activity	molecular_function	1	1467	1
GO:0015804	neutral amino acid transport	biological_process	1	1467	1
GO:0016411	acylglycerol O-acyltransferase activity	molecular_function	2	1467	1
GO:0004046	aminoacylase activity	molecular_function	1	1467	1
GO:0080009	mRNA methylation	biological_process	2	1467	1
GO:0046406	magnesium protoporphyrin IX methyltransferase activity	molecular_function	1	1467	1
GO:0005578	proteinaceous extracellular matrix	cellular_component	14	1467	1
GO:1901607	alpha-amino acid biosynthetic process	biological_process	38	1467	1
GO:0045550	geranylgeranyl reductase activity	molecular_function	1	1467	1
GO:0033808	6'-deoxychalcone synthase activity	molecular_function	1	1467	1
GO:0004030	aldehyde dehydrogenase [NAD(P)+] activity	molecular_function	1	1467	1
GO:0071900	regulation of protein serine/threonine kinase activity	biological_process	2	1467	1
GO:0005777	peroxisome	cellular_component	7	1467	1
GO:0042579	microbody	cellular_component	7	1467	1
GO:0006656	phosphatidylcholine biosynthetic process	biological_process	1	1467	1
GO:0015995	chlorophyll biosynthetic process	biological_process	16	1467	1
GO:0008655	pyrimidine-containing compound salvage	biological_process	1	1467	1
GO:0010138	pyrimidine ribonucleotide salvage	biological_process	1	1467	1
GO:0032262	pyrimidine nucleotide salvage	biological_process	1	1467	1
GO:0044206	UMP salvage	biological_process	1	1467	1
GO:0044211	CTP salvage	biological_process	1	1467	1
GO:0016972	thiol oxidase activity	molecular_function	3	1467	1
GO:0048359	mucilage metabolic process involved in seed coat development	biological_process	1	1467	1
GO:0016075	rRNA catabolic process	biological_process	1	1467	1
GO:0003984	acetolactate synthase activity	molecular_function	1	1467	1
GO:0005948	acetolactate synthase complex	cellular_component	1	1467	1
GO:0004185	serine-type carboxypeptidase activity	molecular_function	5	1467	1
GO:0031342	negative regulation of cell killing	biological_process	1	1467	1
GO:0052386	cell wall thickening	biological_process	1	1467	1
GO:0052543	callose deposition in cell wall	biological_process	1	1467	1
GO:0007275	multicellular organismal development	biological_process	32	1467	1
GO:0045980	negative regulation of nucleotide metabolic process	biological_process	1	1467	1
GO:0010556	regulation of macromolecule biosynthetic process	biological_process	153	1467	1
GO:0030001	metal ion transport	biological_process	51	1467	1
GO:0010152	pollen maturation	biological_process	1	1467	1
GO:0004350	glutamate-5-semialdehyde dehydrogenase activity	molecular_function	1	1467	1
GO:0016197	endosomal transport	biological_process	1	1467	1
GO:0042147	retrograde transport, endosome to Golgi	biological_process	1	1467	1
GO:0010315	auxin efflux	biological_process	1	1467	1
GO:0010540	basipetal auxin transport	biological_process	1	1467	1
GO:0051252	regulation of RNA metabolic process	biological_process	150	1467	1
GO:0001871	pattern binding	molecular_function	4	1467	1
GO:0030247	polysaccharide binding	molecular_function	4	1467	1
GO:0004617	phosphoglycerate dehydrogenase activity	molecular_function	1	1467	1
GO:0004420	hydroxymethylglutaryl-CoA reductase (NADPH) activity	molecular_function	1	1467	1
GO:0004677	DNA-dependent protein kinase activity	molecular_function	1	1467	1
GO:0031348	negative regulation of defense response	biological_process	1	1467	1
GO:0008728	GTP diphosphokinase activity	molecular_function	1	1467	1
GO:0009932	cell tip growth	biological_process	2	1467	1
GO:0051716	cellular response to stimulus	biological_process	172	1467	1
GO:0051920	peroxiredoxin activity	molecular_function	2	1467	1
GO:0005977	glycogen metabolic process	biological_process	3	1467	1
GO:0005978	glycogen biosynthetic process	biological_process	3	1467	1
GO:0006112	energy reserve metabolic process	biological_process	3	1467	1
GO:0015416	organic phosphonate transmembrane-transporting ATPase activity	molecular_function	2	1467	1
GO:0015604	organic phosphonate transmembrane transporter activity	molecular_function	2	1467	1
GO:0015605	organophosphate ester transmembrane transporter activity	molecular_function	2	1467	1
GO:0043650	dicarboxylic acid biosynthetic process	biological_process	7	1467	1
GO:0009085	lysine biosynthetic process	biological_process	6	1467	1
GO:0004558	alpha-glucosidase activity	molecular_function	4	1467	1
GO:0010210	IAA-Phe conjugate hydrolase activity	molecular_function	1	1467	1
GO:0010211	IAA-Leu conjugate hydrolase activity	molecular_function	1	1467	1
GO:0048528	post-embryonic root development	biological_process	2	1467	1
GO:0000154	rRNA modification	biological_process	6	1467	1
GO:0040012	regulation of locomotion	biological_process	2	1467	1
GO:0016712	oxidoreductase activity, acting on paired donors, with incorporation or reduction of molecular oxygen, reduced flavin or flavoprotein as one donor, and incorporation of one atom of oxygen	molecular_function	1	1467	1
GO:0070330	aromatase activity	molecular_function	1	1467	1
GO:0010092	specification of organ identity	biological_process	1	1467	1
GO:0044462	external encapsulating structure part	cellular_component	6	1467	1
GO:0016998	cell wall macromolecule catabolic process	biological_process	6	1467	1
GO:0055072	iron ion homeostasis	biological_process	2	1467	1
GO:0009145	purine nucleoside triphosphate biosynthetic process	biological_process	19	1467	1
GO:0009206	purine ribonucleoside triphosphate biosynthetic process	biological_process	19	1467	1
GO:0010243	response to organonitrogen compound	biological_process	2	1467	1
GO:0005516	calmodulin binding	molecular_function	8	1467	1
GO:0010154	fruit development	biological_process	6	1467	1
GO:0051748	UTP-monosaccharide-1-phosphate uridylyltransferase activity	molecular_function	1	1467	1
GO:0042744	hydrogen peroxide catabolic process	biological_process	1	1467	1
GO:0006561	proline biosynthetic process	biological_process	2	1467	1
GO:0019464	glycine decarboxylation via glycine cleavage system	biological_process	1	1467	1
GO:0047355	CDP-glycerol glycerophosphotransferase activity	molecular_function	1	1467	1
GO:0004149	dihydrolipoyllysine-residue succinyltransferase activity	molecular_function	1	1467	1
GO:0016751	S-succinyltransferase activity	molecular_function	1	1467	1
GO:0050497	transferase activity, transferring alkylthio groups	molecular_function	1	1467	1
GO:0050524	coenzyme-B sulfoethylthiotransferase activity	molecular_function	1	1467	1
GO:0008603	cAMP-dependent protein kinase regulator activity	molecular_function	1	1467	1
GO:0043434	response to peptide hormone stimulus	biological_process	1	1467	1
GO:1901652	response to peptide	biological_process	1	1467	1
GO:0001676	long-chain fatty acid metabolic process	biological_process	1	1467	1
GO:0004467	long-chain fatty acid-CoA ligase activity	molecular_function	1	1467	1
GO:0015645	fatty acid ligase activity	molecular_function	1	1467	1
GO:0033013	tetrapyrrole metabolic process	biological_process	26	1467	1
GO:0045005	maintenance of fidelity involved in DNA-dependent DNA replication	biological_process	1	1467	1
GO:0048478	replication fork protection	biological_process	1	1467	1
GO:0050794	regulation of cellular process	biological_process	299	1467	1
GO:0008812	choline dehydrogenase activity	molecular_function	1	1467	1
GO:0009889	regulation of biosynthetic process	biological_process	153	1467	1
GO:0031326	regulation of cellular biosynthetic process	biological_process	153	1467	1
GO:0005221	intracellular cyclic nucleotide activated cation channel activity	molecular_function	1	1467	1
GO:0005242	inward rectifier potassium channel activity	molecular_function	1	1467	1
GO:0017071	intracellular cyclic nucleotide activated cation channel complex	cellular_component	1	1467	1
GO:0043855	cyclic nucleotide-gated ion channel activity	molecular_function	1	1467	1
GO:0042546	cell wall biogenesis	biological_process	8	1467	1
GO:0006662	glycerol ether metabolic process	biological_process	3	1467	1
GO:0018904	ether metabolic process	biological_process	3	1467	1
GO:0044455	mitochondrial membrane part	cellular_component	16	1467	1
GO:0033865	nucleoside bisphosphate metabolic process	biological_process	4	1467	1
GO:0033875	ribonucleoside bisphosphate metabolic process	biological_process	4	1467	1
GO:0034032	purine nucleoside bisphosphate metabolic process	biological_process	4	1467	1
GO:0019509	L-methionine salvage from methylthioadenosine	biological_process	1	1467	1
GO:0043102	amino acid salvage	biological_process	1	1467	1
GO:0071267	L-methionine salvage	biological_process	1	1467	1
GO:0009826	unidimensional cell growth	biological_process	3	1467	1
GO:0046500	S-adenosylmethionine metabolic process	biological_process	5	1467	1
GO:0072528	pyrimidine-containing compound biosynthetic process	biological_process	9	1467	1
GO:0016108	tetraterpenoid metabolic process	biological_process	7	1467	1
GO:0016109	tetraterpenoid biosynthetic process	biological_process	7	1467	1
GO:0016116	carotenoid metabolic process	biological_process	7	1467	1
GO:0016117	carotenoid biosynthetic process	biological_process	7	1467	1
GO:0070469	respiratory chain	cellular_component	12	1467	1
GO:0034614	cellular response to reactive oxygen species	biological_process	1	1467	1
GO:0070301	cellular response to hydrogen peroxide	biological_process	1	1467	1
GO:0006858	extracellular transport	biological_process	2	1467	1
GO:0016791	phosphatase activity	molecular_function	28	1467	1
GO:0009266	response to temperature stimulus	biological_process	8	1467	1
GO:0010178	IAA-amino acid conjugate hydrolase activity	molecular_function	1	1467	1
GO:0033773	isoflavone 2'-hydroxylase activity	molecular_function	1	1467	1
GO:0015079	potassium ion transmembrane transporter activity	molecular_function	8	1467	1
GO:0003857	3-hydroxyacyl-CoA dehydrogenase activity	molecular_function	7	1467	1
GO:0016670	oxidoreductase activity, acting on a sulfur group of donors, oxygen as acceptor	molecular_function	3	1467	1
GO:0004657	proline dehydrogenase activity	molecular_function	1	1467	1
GO:0006562	proline catabolic process	biological_process	1	1467	1
GO:0016157	sucrose synthase activity	molecular_function	1	1467	1
GO:0046373	L-arabinose metabolic process	biological_process	1	1467	1
GO:0046556	alpha-N-arabinofuranosidase activity	molecular_function	1	1467	1
GO:0001708	cell fate specification	biological_process	1	1467	1
GO:0016477	cell migration	biological_process	2	1467	1
GO:0046132	pyrimidine ribonucleoside biosynthetic process	biological_process	3	1467	1
GO:0046134	pyrimidine nucleoside biosynthetic process	biological_process	3	1467	1
GO:0042214	terpene metabolic process	biological_process	2	1467	1
GO:0004133	glycogen debranching enzyme activity	molecular_function	2	1467	1
GO:0046915	transition metal ion transmembrane transporter activity	molecular_function	12	1467	1
GO:0007178	transmembrane receptor protein serine/threonine kinase signaling pathway	biological_process	5	1467	1
GO:0071214	cellular response to abiotic stimulus	biological_process	2	1467	1
GO:0019385	methanogenesis, from acetate	biological_process	1	1467	1
GO:0005667	transcription factor complex	cellular_component	69	1467	1
GO:0005215	transporter activity	molecular_function	136	1467	1
GO:0003999	adenine phosphoribosyltransferase activity	molecular_function	1	1467	1
GO:0006168	adenine salvage	biological_process	1	1467	1
GO:0043096	purine nucleobase salvage	biological_process	1	1467	1
GO:0046083	adenine metabolic process	biological_process	1	1467	1
GO:0046084	adenine biosynthetic process	biological_process	1	1467	1
GO:0006547	histidine metabolic process	biological_process	5	1467	1
GO:0052803	imidazole-containing compound metabolic process	biological_process	5	1467	1
GO:0048589	developmental growth	biological_process	5	1467	1
GO:0032266	phosphatidylinositol-3-phosphate binding	molecular_function	1	1467	1
GO:0010019	chloroplast-nucleus signaling pathway	biological_process	1	1467	1
GO:0000315	organellar large ribosomal subunit	cellular_component	1	1467	1
GO:0065009	regulation of molecular function	biological_process	26	1467	1
GO:0031312	extrinsic to organelle membrane	cellular_component	1	1467	1
GO:0046332	SMAD binding	molecular_function	1	1467	1
GO:0070887	cellular response to chemical stimulus	biological_process	15	1467	1
GO:0006869	lipid transport	biological_process	7	1467	1
GO:0009615	response to virus	biological_process	2	1467	1
GO:0002064	epithelial cell development	biological_process	1	1467	1
GO:0007286	spermatid development	biological_process	1	1467	1
GO:0048515	spermatid differentiation	biological_process	1	1467	1
GO:0006754	ATP biosynthetic process	biological_process	18	1467	1
GO:0019203	carbohydrate phosphatase activity	molecular_function	3	1467	1
GO:0016556	mRNA modification	biological_process	2	1467	1
GO:0004807	triose-phosphate isomerase activity	molecular_function	1	1467	1
GO:0008287	protein serine/threonine phosphatase complex	cellular_component	6	1467	1
GO:0050790	regulation of catalytic activity	biological_process	25	1467	1
GO:0005666	DNA-directed RNA polymerase III complex	cellular_component	1	1467	1
GO:0004564	beta-fructofuranosidase activity	molecular_function	3	1467	1
GO:0004575	sucrose alpha-glucosidase activity	molecular_function	3	1467	1
GO:0017177	glucosidase II complex	cellular_component	3	1467	1
GO:0009152	purine ribonucleotide biosynthetic process	biological_process	24	1467	1
GO:0005094	Rho GDP-dissociation inhibitor activity	molecular_function	1	1467	1
GO:0005835	fatty acid synthase complex	cellular_component	4	1467	1
GO:0022900	electron transport chain	biological_process	24	1467	1
GO:0033014	tetrapyrrole biosynthetic process	biological_process	22	1467	1
GO:0009965	leaf morphogenesis	biological_process	2	1467	1
GO:0009092	homoserine metabolic process	biological_process	1	1467	1
GO:0019279	L-methionine biosynthetic process from L-homoserine via cystathionine	biological_process	1	1467	1
GO:0019281	L-methionine biosynthetic process from homoserine via O-succinyl-L-homoserine and cystathionine	biological_process	1	1467	1
GO:0016892	endoribonuclease activity, producing 3'-phosphomonoesters	molecular_function	2	1467	1
GO:0009773	photosynthetic electron transport in photosystem I	biological_process	1	1467	1
GO:0009555	pollen development	biological_process	3	1467	1
GO:0043173	nucleotide salvage	biological_process	2	1467	1
GO:0010876	lipid localization	biological_process	7	1467	1
GO:0006189	'de novo' IMP biosynthetic process	biological_process	2	1467	1
GO:0004631	phosphomevalonate kinase activity	molecular_function	1	1467	1
GO:0006695	cholesterol biosynthetic process	biological_process	1	1467	1
GO:0009069	serine family amino acid metabolic process	biological_process	67	1467	1
GO:0030313	cell envelope	cellular_component	6	1467	1
GO:0005543	phospholipid binding	molecular_function	9	1467	1
GO:0008559	xenobiotic-transporting ATPase activity	molecular_function	2	1467	1
GO:0042910	xenobiotic transporter activity	molecular_function	2	1467	1
GO:0006575	cellular modified amino acid metabolic process	biological_process	26	1467	1
GO:0004788	thiamine diphosphokinase activity	molecular_function	1	1467	1
GO:0009229	thiamine diphosphate biosynthetic process	biological_process	1	1467	1
GO:0042357	thiamine diphosphate metabolic process	biological_process	1	1467	1
GO:0046916	cellular transition metal ion homeostasis	biological_process	2	1467	1
GO:0035197	siRNA binding	molecular_function	1	1467	1
GO:0055129	L-proline biosynthetic process	biological_process	1	1467	1
GO:0005605	basal lamina	cellular_component	2	1467	1
GO:0017089	glycolipid transporter activity	molecular_function	1	1467	1
GO:0046836	glycolipid transport	biological_process	1	1467	1
GO:0051861	glycolipid binding	molecular_function	1	1467	1
GO:0000186	activation of MAPKK activity	biological_process	3	1467	1
GO:0001934	positive regulation of protein phosphorylation	biological_process	3	1467	1
GO:0032147	activation of protein kinase activity	biological_process	3	1467	1
GO:0033674	positive regulation of kinase activity	biological_process	3	1467	1
GO:0045860	positive regulation of protein kinase activity	biological_process	3	1467	1
GO:0030866	cortical actin cytoskeleton organization	biological_process	1	1467	1
GO:0008837	diaminopimelate epimerase activity	molecular_function	1	1467	1
GO:0047661	amino-acid racemase activity	molecular_function	1	1467	1
GO:0009065	glutamine family amino acid catabolic process	biological_process	2	1467	1
GO:0072593	reactive oxygen species metabolic process	biological_process	3	1467	1
GO:0006637	acyl-CoA metabolic process	biological_process	3	1467	1
GO:0035383	thioester metabolic process	biological_process	3	1467	1
GO:0004615	phosphomannomutase activity	molecular_function	1	1467	1
GO:0019307	mannose biosynthetic process	biological_process	1	1467	1
GO:0015217	ADP transmembrane transporter activity	molecular_function	1	1467	1
GO:0019205	nucleobase-containing compound kinase activity	molecular_function	6	1467	1
GO:0010627	regulation of intracellular protein kinase cascade	biological_process	3	1467	1
GO:0043408	regulation of MAPK cascade	biological_process	3	1467	1
GO:0004427	inorganic diphosphatase activity	molecular_function	2	1467	1
GO:0003013	circulatory system process	biological_process	2	1467	1
GO:0003018	vascular process in circulatory system	biological_process	2	1467	1
GO:0008015	blood circulation	biological_process	2	1467	1
GO:0019229	regulation of vasoconstriction	biological_process	2	1467	1
GO:0042310	vasoconstriction	biological_process	2	1467	1
GO:0044057	regulation of system process	biological_process	2	1467	1
GO:0050880	regulation of blood vessel size	biological_process	2	1467	1
GO:0008898	homocysteine S-methyltransferase activity	molecular_function	1	1467	1
GO:0031341	regulation of cell killing	biological_process	1	1467	1
GO:0006535	cysteine biosynthetic process from serine	biological_process	2	1467	1
GO:0000976	transcription regulatory region sequence-specific DNA binding	molecular_function	2	1467	1
GO:0005746	mitochondrial respiratory chain	cellular_component	4	1467	1
GO:0031668	cellular response to extracellular stimulus	biological_process	5	1467	1
GO:0071496	cellular response to external stimulus	biological_process	5	1467	1
GO:0015802	basic amino acid transport	biological_process	1	1467	1
GO:0010181	FMN binding	molecular_function	4	1467	1
GO:0007050	cell cycle arrest	biological_process	2	1467	1
GO:0045786	negative regulation of cell cycle	biological_process	2	1467	1
GO:0004462	lactoylglutathione lyase activity	molecular_function	1	1467	1
GO:0048367	shoot system development	biological_process	7	1467	1
GO:0006720	isoprenoid metabolic process	biological_process	16	1467	1
GO:0031226	intrinsic to plasma membrane	cellular_component	8	1467	1
GO:0004324	ferredoxin-NADP+ reductase activity	molecular_function	1	1467	1
GO:0004751	ribose-5-phosphate isomerase activity	molecular_function	1	1467	1
GO:0009052	pentose-phosphate shunt, non-oxidative branch	biological_process	1	1467	1
GO:0006813	potassium ion transport	biological_process	13	1467	1
GO:0004312	fatty acid synthase activity	molecular_function	4	1467	1
GO:1900673	olefin metabolic process	biological_process	3	1467	1
GO:0008483	transaminase activity	molecular_function	4	1467	1
GO:0019288	isopentenyl diphosphate biosynthetic process, mevalonate-independent pathway	biological_process	1	1467	1
GO:0019682	glyceraldehyde-3-phosphate metabolic process	biological_process	1	1467	1
GO:0015936	coenzyme A metabolic process	biological_process	3	1467	1
GO:0003872	6-phosphofructokinase activity	molecular_function	2	1467	1
GO:0005945	6-phosphofructokinase complex	cellular_component	2	1467	1
GO:0019042	viral latency	biological_process	1	1467	1
GO:0048868	pollen tube development	biological_process	2	1467	1
GO:0004308	exo-alpha-sialidase activity	molecular_function	1	1467	1
GO:0016997	alpha-sialidase activity	molecular_function	1	1467	1
GO:0048444	floral organ morphogenesis	biological_process	1	1467	1
GO:0016661	oxidoreductase activity, acting on other nitrogenous compounds as donors	molecular_function	1	1467	1
GO:0009313	oligosaccharide catabolic process	biological_process	1	1467	1
GO:0046352	disaccharide catabolic process	biological_process	1	1467	1
GO:0016778	diphosphotransferase activity	molecular_function	2	1467	1
GO:0045158	electron transporter, transferring electrons within cytochrome b6/f complex of photosystem II activity	molecular_function	1	1467	1
GO:0051536	iron-sulfur cluster binding	molecular_function	16	1467	1
GO:0051540	metal cluster binding	molecular_function	16	1467	1
GO:0000160	phosphorelay signal transduction system	biological_process	9	1467	1
GO:0009890	negative regulation of biosynthetic process	biological_process	6	1467	1
GO:0010558	negative regulation of macromolecule biosynthetic process	biological_process	6	1467	1
GO:0031327	negative regulation of cellular biosynthetic process	biological_process	6	1467	1
GO:2000113	negative regulation of cellular macromolecule biosynthetic process	biological_process	6	1467	1
GO:0004349	glutamate 5-kinase activity	molecular_function	1	1467	1
GO:0006560	proline metabolic process	biological_process	8	1467	1
GO:0006721	terpenoid metabolic process	biological_process	12	1467	1
GO:0015716	organic phosphonate transport	biological_process	2	1467	1
GO:0071310	cellular response to organic substance	biological_process	9	1467	1
GO:0004794	L-threonine ammonia-lyase activity	molecular_function	1	1467	1
GO:0048856	anatomical structure development	biological_process	31	1467	1
GO:0048585	negative regulation of response to stimulus	biological_process	3	1467	1
GO:0015643	toxic substance binding	molecular_function	2	1467	1
GO:0005415	nucleoside:sodium symporter activity	molecular_function	1	1467	1
GO:0032954	regulation of cytokinetic process	biological_process	1	1467	1
GO:0032955	regulation of barrier septum assembly	biological_process	1	1467	1
GO:1901891	regulation of cell septum assembly	biological_process	1	1467	1
GO:0006108	malate metabolic process	biological_process	2	1467	1
GO:0009697	salicylic acid biosynthetic process	biological_process	1	1467	1
GO:0046873	metal ion transmembrane transporter activity	molecular_function	32	1467	1
GO:0051537	2 iron, 2 sulfur cluster binding	molecular_function	6	1467	1
GO:0016769	transferase activity, transferring nitrogenous groups	molecular_function	4	1467	1
GO:0010468	regulation of gene expression	biological_process	153	1467	1
GO:0016860	intramolecular oxidoreductase activity	molecular_function	5	1467	1
GO:0006222	UMP biosynthetic process	biological_process	2	1467	1
GO:0046049	UMP metabolic process	biological_process	2	1467	1
GO:0009378	four-way junction helicase activity	molecular_function	13	1467	1
GO:0009379	Holliday junction helicase complex	cellular_component	13	1467	1
GO:0033202	DNA helicase complex	cellular_component	13	1467	1
GO:0048476	Holliday junction resolvase complex	cellular_component	13	1467	1
GO:0003896	DNA primase activity	molecular_function	3	1467	1
GO:0006269	DNA replication, synthesis of RNA primer	biological_process	3	1467	1
GO:0004134	4-alpha-glucanotransferase activity	molecular_function	1	1467	1
GO:0010191	mucilage metabolic process	biological_process	1	1467	1
GO:0034661	ncRNA catabolic process	biological_process	1	1467	1
GO:0000921	septin ring assembly	biological_process	2	1467	1
GO:0005940	septin ring	cellular_component	2	1467	1
GO:0031106	septin ring organization	biological_process	2	1467	1
GO:0032156	septin cytoskeleton	cellular_component	2	1467	1
GO:0032185	septin cytoskeleton organization	biological_process	2	1467	1
GO:0046131	pyrimidine ribonucleoside metabolic process	biological_process	3	1467	1
GO:0004965	G-protein coupled GABA receptor activity	molecular_function	1	1467	1
GO:0007216	G-protein coupled glutamate receptor signaling pathway	biological_process	1	1467	1
GO:0016917	GABA receptor activity	molecular_function	1	1467	1
GO:0045036	protein targeting to chloroplast	biological_process	1	1467	1
GO:0072596	establishment of protein localization to chloroplast	biological_process	1	1467	1
GO:0072598	protein localization to chloroplast	biological_process	1	1467	1
GO:0005545	1-phosphatidylinositol binding	molecular_function	1	1467	1
GO:0006900	membrane budding	biological_process	1	1467	1
GO:0006901	vesicle coating	biological_process	1	1467	1
GO:0048268	clathrin coat assembly	biological_process	1	1467	1
GO:0008443	phosphofructokinase activity	molecular_function	3	1467	1
GO:0019310	inositol catabolic process	biological_process	1	1467	1
GO:0046174	polyol catabolic process	biological_process	1	1467	1
GO:0050113	inositol oxygenase activity	molecular_function	1	1467	1
GO:0005958	DNA-dependent protein kinase-DNA ligase 4 complex	cellular_component	1	1467	1
GO:0070419	nonhomologous end joining complex	cellular_component	1	1467	1
GO:0004573	mannosyl-oligosaccharide glucosidase activity	molecular_function	1	1467	1
GO:0008833	deoxyribonuclease IV (phage-T4-induced) activity	molecular_function	1	1467	1
GO:0051782	negative regulation of cell division	biological_process	1	1467	1
GO:0051347	positive regulation of transferase activity	biological_process	3	1467	1
GO:0031401	positive regulation of protein modification process	biological_process	3	1467	1
GO:0010562	positive regulation of phosphorus metabolic process	biological_process	3	1467	1
GO:0042327	positive regulation of phosphorylation	biological_process	3	1467	1
GO:0045937	positive regulation of phosphate metabolic process	biological_process	3	1467	1
GO:0043101	purine-containing compound salvage	biological_process	2	1467	1
GO:0034599	cellular response to oxidative stress	biological_process	1	1467	1
GO:0006793	phosphorus metabolic process	biological_process	245	1467	1
GO:1901505	carbohydrate derivative transporter activity	molecular_function	3	1467	1
GO:0016780	phosphotransferase activity, for other substituted phosphate groups	molecular_function	3	1467	1
GO:0005665	DNA-directed RNA polymerase II, core complex	cellular_component	1	1467	1
GO:0045263	proton-transporting ATP synthase complex, coupling factor F(o)	cellular_component	10	1467	1
GO:0016655	oxidoreductase activity, acting on NAD(P)H, quinone or similar compound as acceptor	molecular_function	10	1467	1
GO:0035150	regulation of tube size	biological_process	2	1467	1
GO:0009991	response to extracellular stimulus	biological_process	5	1467	1
GO:0016799	hydrolase activity, hydrolyzing N-glycosyl compounds	molecular_function	3	1467	1
GO:0051302	regulation of cell division	biological_process	2	1467	1
GO:0046434	organophosphate catabolic process	biological_process	41	1467	1
GO:0006917	induction of apoptosis	biological_process	1	1467	1
GO:0030269	tetrahydromethanopterin S-methyltransferase activity	molecular_function	2	1467	1
GO:0042086	5-methyl-5,6,7,8-tetrahydromethanopterin-dependent methyltransferase activity	molecular_function	2	1467	1
GO:0001523	retinoid metabolic process	biological_process	2	1467	1
GO:0042572	retinol metabolic process	biological_process	2	1467	1
GO:0046983	protein dimerization activity	molecular_function	32	1467	1
GO:0015297	antiporter activity	molecular_function	9	1467	1
GO:0016894	endonuclease activity, active with either ribo- or deoxyribonucleic acids and producing 3'-phosphomonoesters	molecular_function	2	1467	1
GO:0004029	aldehyde dehydrogenase (NAD) activity	molecular_function	1	1467	1
GO:0018899	1,2-dichloroethane metabolic process	biological_process	1	1467	1
GO:0019260	1,2-dichloroethane catabolic process	biological_process	1	1467	1
GO:0004663	Rab geranylgeranyltransferase activity	molecular_function	1	1467	1
GO:0005968	Rab-protein geranylgeranyltransferase complex	cellular_component	1	1467	1
GO:0044087	regulation of cellular component biogenesis	biological_process	2	1467	1
GO:0010101	post-embryonic root morphogenesis	biological_process	1	1467	1
GO:0010102	lateral root morphogenesis	biological_process	1	1467	1
GO:0019344	cysteine biosynthetic process	biological_process	2	1467	1
GO:0000325	plant-type vacuole	cellular_component	2	1467	1
GO:0000097	sulfur amino acid biosynthetic process	biological_process	5	1467	1
GO:0004719	protein-L-isoaspartate (D-aspartate) O-methyltransferase activity	molecular_function	4	1467	1
GO:0042743	hydrogen peroxide metabolic process	biological_process	1	1467	1
GO:0006534	cysteine metabolic process	biological_process	4	1467	1
GO:0048500	signal recognition particle	cellular_component	3	1467	1
GO:0017119	Golgi transport complex	cellular_component	1	1467	1
GO:0019012	virion	cellular_component	41	1467	1
GO:0043167	ion binding	molecular_function	499	1467	1
GO:0009698	phenylpropanoid metabolic process	biological_process	3	1467	1
GO:0016417	S-acyltransferase activity	molecular_function	1	1467	1
GO:0045252	oxoglutarate dehydrogenase complex	cellular_component	1	1467	1
GO:0000975	regulatory region DNA binding	molecular_function	2	1467	1
GO:0001067	regulatory region nucleic acid binding	molecular_function	2	1467	1
GO:0044212	transcription regulatory region DNA binding	molecular_function	2	1467	1
GO:0008156	negative regulation of DNA replication	biological_process	1	1467	1
GO:0051053	negative regulation of DNA metabolic process	biological_process	1	1467	1
GO:0090329	regulation of DNA-dependent DNA replication	biological_process	1	1467	1
GO:2000104	negative regulation of DNA-dependent DNA replication	biological_process	1	1467	1
GO:0046164	alcohol catabolic process	biological_process	1	1467	1
GO:1901616	organic hydroxy compound catabolic process	biological_process	1	1467	1
GO:0003909	DNA ligase activity	molecular_function	2	1467	1
GO:0003954	NADH dehydrogenase activity	molecular_function	8	1467	1
GO:0006743	ubiquinone metabolic process	biological_process	9	1467	1
GO:0006744	ubiquinone biosynthetic process	biological_process	9	1467	1
GO:0048569	post-embryonic organ development	biological_process	4	1467	1
GO:0005272	sodium channel activity	molecular_function	1	1467	1
GO:0005549	odorant binding	molecular_function	1	1467	1
GO:0009147	pyrimidine nucleoside triphosphate metabolic process	biological_process	2	1467	1
GO:0016888	endodeoxyribonuclease activity, producing 5'-phosphomonoesters	molecular_function	5	1467	1
GO:0008810	cellulase activity	molecular_function	1	1467	1
GO:0004140	dephospho-CoA kinase activity	molecular_function	2	1467	1
GO:0005623	cell	cellular_component	646	1467	1
GO:0044464	cell part	cellular_component	646	1467	1
GO:0008172	S-methyltransferase activity	molecular_function	4	1467	1
GO:0043225	anion transmembrane-transporting ATPase activity	molecular_function	2	1467	1
GO:0009116	nucleoside metabolic process	biological_process	57	1467	1
GO:0009089	lysine biosynthetic process via diaminopimelate	biological_process	4	1467	1
GO:0046451	diaminopimelate metabolic process	biological_process	4	1467	1
GO:0016036	cellular response to phosphate starvation	biological_process	1	1467	1
GO:0005102	receptor binding	molecular_function	23	1467	1
GO:0010563	negative regulation of phosphorus metabolic process	biological_process	1	1467	1
GO:0045936	negative regulation of phosphate metabolic process	biological_process	1	1467	1
GO:0031399	regulation of protein modification process	biological_process	7	1467	1
GO:0006276	plasmid maintenance	biological_process	1	1467	1
GO:0019566	arabinose metabolic process	biological_process	1	1467	1
GO:0006383	transcription from RNA polymerase III promoter	biological_process	1	1467	1
GO:0055076	transition metal ion homeostasis	biological_process	2	1467	1
GO:0005249	voltage-gated potassium channel activity	molecular_function	3	1467	1
GO:0008076	voltage-gated potassium channel complex	cellular_component	3	1467	1
GO:0034705	potassium channel complex	cellular_component	3	1467	1
GO:0004702	receptor signaling protein serine/threonine kinase activity	molecular_function	4	1467	1
GO:0050797	thymidylate synthase (FAD) activity	molecular_function	1	1467	1
GO:0006508	proteolysis	biological_process	64	1467	1
GO:1901657	glycosyl compound metabolic process	biological_process	63	1467	1
GO:0009821	alkaloid biosynthetic process	biological_process	2	1467	1
GO:1901677	phosphate transmembrane transporter activity	molecular_function	3	1467	1
GO:0019031	viral envelope	cellular_component	16	1467	1
GO:0036338	viral membrane	cellular_component	16	1467	1
GO:0035434	copper ion transmembrane transport	biological_process	2	1467	1
GO:0035303	regulation of dephosphorylation	biological_process	1	1467	1
GO:0009001	serine O-acetyltransferase activity	molecular_function	1	1467	1
GO:0016412	serine O-acyltransferase activity	molecular_function	1	1467	1
GO:0009653	anatomical structure morphogenesis	biological_process	15	1467	1
GO:0042325	regulation of phosphorylation	biological_process	7	1467	1
GO:0015866	ADP transport	biological_process	1	1467	1
GO:1901617	organic hydroxy compound biosynthetic process	biological_process	9	1467	1
GO:0032502	developmental process	biological_process	41	1467	1
GO:0006119	oxidative phosphorylation	biological_process	26	1467	1
GO:0006556	S-adenosylmethionine biosynthetic process	biological_process	1	1467	1
GO:0090066	regulation of anatomical structure size	biological_process	3	1467	1
GO:0016597	amino acid binding	molecular_function	6	1467	1
GO:0052545	callose localization	biological_process	1	1467	1
GO:0009066	aspartate family amino acid metabolic process	biological_process	30	1467	1
GO:0006811	ion transport	biological_process	110	1467	1
GO:0071266	'de novo' L-methionine biosynthetic process	biological_process	1	1467	1
GO:0047220	galactosylxylosylprotein 3-beta-galactosyltransferase activity	molecular_function	1	1467	1
GO:0005375	copper ion transmembrane transporter activity	molecular_function	2	1467	1
GO:0009630	gravitropism	biological_process	1	1467	1
GO:0008661	1-deoxy-D-xylulose-5-phosphate synthase activity	molecular_function	1	1467	1
GO:0005992	trehalose biosynthetic process	biological_process	3	1467	1
GO:0044036	cell wall macromolecule metabolic process	biological_process	10	1467	1
GO:0008203	cholesterol metabolic process	biological_process	1	1467	1
GO:0006083	acetate metabolic process	biological_process	1	1467	1
GO:0035266	meristem growth	biological_process	1	1467	1
GO:0004536	deoxyribonuclease activity	molecular_function	6	1467	1
GO:0009790	embryo development	biological_process	6	1467	1
GO:0021700	developmental maturation	biological_process	2	1467	1
GO:0009968	negative regulation of signal transduction	biological_process	2	1467	1
GO:0006284	base-excision repair	biological_process	3	1467	1
GO:0009240	isopentenyl diphosphate biosynthetic process	biological_process	1	1467	1
GO:0046490	isopentenyl diphosphate metabolic process	biological_process	1	1467	1
GO:1901264	carbohydrate derivative transport	biological_process	3	1467	1
GO:0000295	adenine nucleotide transmembrane transporter activity	molecular_function	1	1467	1
GO:0005346	purine ribonucleotide transmembrane transporter activity	molecular_function	1	1467	1
GO:0005347	ATP transmembrane transporter activity	molecular_function	1	1467	1
GO:0015211	purine nucleoside transmembrane transporter activity	molecular_function	1	1467	1
GO:0015216	purine nucleotide transmembrane transporter activity	molecular_function	1	1467	1
GO:0019627	urea metabolic process	biological_process	1	1467	1
GO:0004300	enoyl-CoA hydratase activity	molecular_function	1	1467	1
GO:0003887	DNA-directed DNA polymerase activity	molecular_function	9	1467	1
GO:0043229	intracellular organelle	cellular_component	450	1467	1
GO:0009260	ribonucleotide biosynthetic process	biological_process	25	1467	1
GO:0046390	ribose phosphate biosynthetic process	biological_process	25	1467	1
GO:0006525	arginine metabolic process	biological_process	8	1467	1
GO:0000165	MAPK cascade	biological_process	5	1467	1
GO:0007243	intracellular protein kinase cascade	biological_process	5	1467	1
GO:0000270	peptidoglycan metabolic process	biological_process	4	1467	1
GO:0009252	peptidoglycan biosynthetic process	biological_process	4	1467	1
GO:0008643	carbohydrate transport	biological_process	7	1467	1
GO:0043226	organelle	cellular_component	450	1467	1
GO:0016779	nucleotidyltransferase activity	molecular_function	49	1467	1
GO:0010648	negative regulation of cell communication	biological_process	2	1467	1
GO:0023057	negative regulation of signaling	biological_process	2	1467	1
GO:0010114	response to red light	biological_process	1	1467	1
GO:0044275	cellular carbohydrate catabolic process	biological_process	2	1467	1
GO:0004675	transmembrane receptor protein serine/threonine kinase activity	molecular_function	1	1467	1
GO:0019013	viral nucleocapsid	cellular_component	4	1467	1
GO:0005217	intracellular ligand-gated ion channel activity	molecular_function	3	1467	1
GO:0003968	RNA-directed RNA polymerase activity	molecular_function	10	1467	1
GO:0031379	RNA-directed RNA polymerase complex	cellular_component	10	1467	1
GO:0006796	phosphate-containing compound metabolic process	biological_process	241	1467	1
GO:0032270	positive regulation of cellular protein metabolic process	biological_process	4	1467	1
GO:0051247	positive regulation of protein metabolic process	biological_process	4	1467	1
GO:0046939	nucleotide phosphorylation	biological_process	2	1467	1
GO:0016010	dystrophin-associated glycoprotein complex	cellular_component	2	1467	1
GO:0016011	dystroglycan complex	cellular_component	2	1467	1
GO:0016012	sarcoglycan complex	cellular_component	2	1467	1
GO:0005471	ATP:ADP antiporter activity	molecular_function	1	1467	1
GO:0010605	negative regulation of macromolecule metabolic process	biological_process	7	1467	1
GO:0005654	nucleoplasm	cellular_component	80	1467	1
GO:0006749	glutathione metabolic process	biological_process	5	1467	1
GO:0009986	cell surface	cellular_component	2	1467	1
GO:0006807	nitrogen compound metabolic process	biological_process	514	1467	1
GO:0000148	1,3-beta-D-glucan synthase complex	cellular_component	3	1467	1
GO:0003843	1,3-beta-D-glucan synthase activity	molecular_function	3	1467	1
GO:0006074	(1->3)-beta-D-glucan metabolic process	biological_process	3	1467	1
GO:0006075	(1->3)-beta-D-glucan biosynthetic process	biological_process	3	1467	1
GO:0005732	small nucleolar ribonucleoprotein complex	cellular_component	1	1467	1
GO:0004674	protein serine/threonine kinase activity	molecular_function	52	1467	1
GO:0010309	acireductone dioxygenase [iron(II)-requiring] activity	molecular_function	1	1467	1
GO:0006544	glycine metabolic process	biological_process	11	1467	1
GO:0003883	CTP synthase activity	molecular_function	1	1467	1
GO:0006458	'de novo' protein folding	biological_process	2	1467	1
GO:0051084	'de novo' posttranslational protein folding	biological_process	2	1467	1
GO:0051085	chaperone mediated protein folding requiring cofactor	biological_process	2	1467	1
GO:0061077	chaperone-mediated protein folding	biological_process	2	1467	1
GO:0005057	receptor signaling protein activity	molecular_function	4	1467	1
GO:0015077	monovalent inorganic cation transmembrane transporter activity	molecular_function	45	1467	1
GO:0015939	pantothenate metabolic process	biological_process	9	1467	1
GO:0015940	pantothenate biosynthetic process	biological_process	9	1467	1
GO:0034755	iron ion transmembrane transport	biological_process	1	1467	1
GO:0050801	ion homeostasis	biological_process	7	1467	1
GO:0005730	nucleolus	cellular_component	24	1467	1
GO:0000045	autophagic vacuole assembly	biological_process	1	1467	1
GO:0004347	glucose-6-phosphate isomerase activity	molecular_function	1	1467	1
GO:0004520	endodeoxyribonuclease activity	molecular_function	5	1467	1
GO:0042597	periplasmic space	cellular_component	5	1467	1
GO:0042205	chlorinated hydrocarbon catabolic process	biological_process	1	1467	1
GO:0042206	halogenated hydrocarbon catabolic process	biological_process	1	1467	1
GO:0008817	cob(I)yrinic acid a,c-diamide adenosyltransferase activity	molecular_function	1	1467	1
GO:0019222	regulation of metabolic process	biological_process	191	1467	1
GO:0008652	cellular amino acid biosynthetic process	biological_process	42	1467	1
GO:0004661	protein geranylgeranyltransferase activity	molecular_function	1	1467	1
GO:0048038	quinone binding	molecular_function	3	1467	1
GO:0045892	negative regulation of transcription, DNA-dependent	biological_process	4	1467	1
GO:0006730	one-carbon metabolic process	biological_process	3	1467	1
GO:0052126	movement in host environment	biological_process	4	1467	1
GO:0052192	movement in environment of other organism involved in symbiotic interaction	biological_process	4	1467	1
GO:0032465	regulation of cytokinesis	biological_process	1	1467	1
GO:0000096	sulfur amino acid metabolic process	biological_process	9	1467	1
GO:0009696	salicylic acid metabolic process	biological_process	1	1467	1
GO:0080043	quercetin 3-O-glucosyltransferase activity	molecular_function	1	1467	1
GO:0032259	methylation	biological_process	23	1467	1
GO:0048588	developmental cell growth	biological_process	2	1467	1
GO:0004806	triglyceride lipase activity	molecular_function	6	1467	1
GO:0044769	ATPase activity, coupled to transmembrane movement of ions, rotational mechanism	molecular_function	7	1467	1
GO:0003855	3-dehydroquinate dehydratase activity	molecular_function	1	1467	1
GO:0042026	protein refolding	biological_process	1	1467	1
GO:0016049	cell growth	biological_process	4	1467	1
GO:0004849	uridine kinase activity	molecular_function	1	1467	1
GO:0015114	phosphate ion transmembrane transporter activity	molecular_function	1	1467	1
GO:0043138	3'-5' DNA helicase activity	molecular_function	1	1467	1
GO:0043140	ATP-dependent 3'-5' DNA helicase activity	molecular_function	1	1467	1
GO:0016114	terpenoid biosynthetic process	biological_process	10	1467	1
GO:0016413	O-acetyltransferase activity	molecular_function	2	1467	1
GO:0015399	primary active transmembrane transporter activity	molecular_function	23	1467	1
GO:0010214	seed coat development	biological_process	1	1467	1
GO:0007010	cytoskeleton organization	biological_process	17	1467	1
GO:0006729	tetrahydrobiopterin biosynthetic process	biological_process	1	1467	1
GO:0008124	4-alpha-hydroxytetrahydrobiopterin dehydratase activity	molecular_function	1	1467	1
GO:0046146	tetrahydrobiopterin metabolic process	biological_process	1	1467	1
GO:0030436	asexual sporulation	biological_process	1	1467	1
GO:0030276	clathrin binding	molecular_function	1	1467	1
GO:0019852	L-ascorbic acid metabolic process	biological_process	2	1467	1
GO:0048608	reproductive structure development	biological_process	9	1467	1
GO:0061458	reproductive system development	biological_process	9	1467	1
GO:0032403	protein complex binding	molecular_function	1	1467	1
GO:0051253	negative regulation of RNA metabolic process	biological_process	4	1467	1
GO:0005267	potassium channel activity	molecular_function	4	1467	1
GO:0051726	regulation of cell cycle	biological_process	6	1467	1
GO:0006812	cation transport	biological_process	91	1467	1
GO:0016236	macroautophagy	biological_process	1	1467	1
GO:0070008	serine-type exopeptidase activity	molecular_function	5	1467	1
GO:0005739	mitochondrion	cellular_component	48	1467	1
GO:0006518	peptide metabolic process	biological_process	7	1467	1
GO:0070566	adenylyltransferase activity	molecular_function	3	1467	1
GO:0022843	voltage-gated cation channel activity	molecular_function	3	1467	1
GO:0034702	ion channel complex	cellular_component	3	1467	1
GO:0034703	cation channel complex	cellular_component	3	1467	1
GO:0004550	nucleoside diphosphate kinase activity	molecular_function	1	1467	1
GO:0006165	nucleoside diphosphate phosphorylation	biological_process	1	1467	1
GO:0006183	GTP biosynthetic process	biological_process	1	1467	1
GO:0006228	UTP biosynthetic process	biological_process	1	1467	1
GO:0046051	UTP metabolic process	biological_process	1	1467	1
GO:0042278	purine nucleoside metabolic process	biological_process	52	1467	1
GO:0046128	purine ribonucleoside metabolic process	biological_process	52	1467	1
GO:0012502	induction of programmed cell death	biological_process	1	1467	1
GO:0019064	viral entry into host cell via membrane fusion with the plasma membrane	biological_process	2	1467	1
GO:0019072	viral genome packaging	biological_process	1	1467	1
GO:0019073	viral DNA genome packaging	biological_process	1	1467	1
GO:0044451	nucleoplasm part	cellular_component	79	1467	1
GO:0004135	amylo-alpha-1,6-glucosidase activity	molecular_function	1	1467	1
GO:0007219	Notch signaling pathway	biological_process	1	1467	1
GO:0046165	alcohol biosynthetic process	biological_process	8	1467	1
GO:0045900	negative regulation of translational elongation	biological_process	1	1467	1
GO:0004478	methionine adenosyltransferase activity	molecular_function	1	1467	1
GO:0022890	inorganic cation transmembrane transporter activity	molecular_function	60	1467	1
GO:0006221	pyrimidine nucleotide biosynthetic process	biological_process	5	1467	1
GO:0016651	oxidoreductase activity, acting on NAD(P)H	molecular_function	16	1467	1
GO:0007167	enzyme linked receptor protein signaling pathway	biological_process	5	1467	1
GO:0001906	cell killing	biological_process	2	1467	1
GO:0004656	procollagen-proline 4-dioxygenase activity	molecular_function	1	1467	1
GO:0018401	peptidyl-proline hydroxylation to 4-hydroxy-L-proline	biological_process	1	1467	1
GO:0019471	4-hydroxyproline metabolic process	biological_process	1	1467	1
GO:0019511	peptidyl-proline hydroxylation	biological_process	1	1467	1
GO:0019798	procollagen-proline dioxygenase activity	molecular_function	1	1467	1
GO:0031543	peptidyl-proline dioxygenase activity	molecular_function	1	1467	1
GO:0031545	peptidyl-proline 4-dioxygenase activity	molecular_function	1	1467	1
GO:0009908	flower development	biological_process	4	1467	1
GO:0006873	cellular ion homeostasis	biological_process	4	1467	1
GO:0006875	cellular metal ion homeostasis	biological_process	4	1467	1
GO:0030003	cellular cation homeostasis	biological_process	4	1467	1
GO:0019835	cytolysis	biological_process	2	1467	1
GO:0019482	beta-alanine metabolic process	biological_process	2	1467	1
GO:0009273	peptidoglycan-based cell wall biogenesis	biological_process	4	1467	1
GO:0005315	inorganic phosphate transmembrane transporter activity	molecular_function	2	1467	1
GO:0004612	phosphoenolpyruvate carboxykinase (ATP) activity	molecular_function	1	1467	1
GO:0015996	chlorophyll catabolic process	biological_process	3	1467	1
GO:0046149	pigment catabolic process	biological_process	3	1467	1
GO:0047746	chlorophyllase activity	molecular_function	3	1467	1
GO:0006643	membrane lipid metabolic process	biological_process	17	1467	1
GO:0004180	carboxypeptidase activity	molecular_function	5	1467	1
GO:0044000	movement in host	biological_process	2	1467	1
GO:0046739	spread of virus in multicellular host	biological_process	2	1467	1
GO:0046740	spread of virus in host, cell to cell	biological_process	2	1467	1
GO:0051814	movement in other organism involved in symbiotic interaction	biological_process	2	1467	1
GO:0042575	DNA polymerase complex	cellular_component	9	1467	1
GO:0005991	trehalose metabolic process	biological_process	3	1467	1
GO:0015865	purine nucleotide transport	biological_process	1	1467	1
GO:0015867	ATP transport	biological_process	1	1467	1
GO:0015868	purine ribonucleotide transport	biological_process	1	1467	1
GO:0051503	adenine nucleotide transport	biological_process	1	1467	1
GO:0009074	aromatic amino acid family catabolic process	biological_process	1	1467	1
GO:0034645	cellular macromolecule biosynthetic process	biological_process	304	1467	1
GO:0046474	glycerophospholipid biosynthetic process	biological_process	6	1467	1
GO:0048040	UDP-glucuronate decarboxylase activity	molecular_function	1	1467	1
GO:0017048	Rho GTPase binding	molecular_function	1	1467	1
GO:0004673	protein histidine kinase activity	molecular_function	6	1467	1
GO:0009365	protein histidine kinase complex	cellular_component	6	1467	1
GO:0009067	aspartate family amino acid biosynthetic process	biological_process	9	1467	1
GO:0006825	copper ion transport	biological_process	2	1467	1
GO:0016151	nickel cation binding	molecular_function	4	1467	1
GO:0008374	O-acyltransferase activity	molecular_function	5	1467	1
GO:0031305	integral to mitochondrial inner membrane	cellular_component	1	1467	1
GO:0004152	dihydroorotate dehydrogenase activity	molecular_function	1	1467	1
GO:0015672	monovalent inorganic cation transport	biological_process	58	1467	1
GO:0048443	stamen development	biological_process	1	1467	1
GO:0048466	androecium development	biological_process	1	1467	1
GO:0048653	anther development	biological_process	1	1467	1
GO:0019321	pentose metabolic process	biological_process	2	1467	1
GO:0060255	regulation of macromolecule metabolic process	biological_process	168	1467	1
GO:0046112	nucleobase biosynthetic process	biological_process	2	1467	1
GO:0048563	post-embryonic organ morphogenesis	biological_process	1	1467	1
GO:0009982	pseudouridine synthase activity	molecular_function	3	1467	1
GO:0009629	response to gravity	biological_process	1	1467	1
GO:0042375	quinone cofactor metabolic process	biological_process	9	1467	1
GO:0045426	quinone cofactor biosynthetic process	biological_process	9	1467	1
GO:0045116	protein neddylation	biological_process	1	1467	1
GO:0019530	taurine metabolic process	biological_process	2	1467	1
GO:0016101	diterpenoid metabolic process	biological_process	2	1467	1
GO:0018144	RNA-protein covalent cross-linking	biological_process	1	1467	1
GO:0006664	glycolipid metabolic process	biological_process	16	1467	1
GO:0042626	ATPase activity, coupled to transmembrane movement of substances	molecular_function	19	1467	1
GO:0043492	ATPase activity, coupled to movement of substances	molecular_function	19	1467	1
GO:0004089	carbonate dehydratase activity	molecular_function	1	1467	1
GO:0008375	acetylglucosaminyltransferase activity	molecular_function	6	1467	1
GO:0000051	urea cycle intermediate metabolic process	biological_process	2	1467	1
GO:0042181	ketone biosynthetic process	biological_process	9	1467	1
GO:1901661	quinone metabolic process	biological_process	9	1467	1
GO:1901663	quinone biosynthetic process	biological_process	9	1467	1
GO:0008174	mRNA methyltransferase activity	molecular_function	2	1467	1
GO:0030075	bacterial thylakoid	cellular_component	1	1467	1
GO:0030094	plasma membrane-derived photosystem I	cellular_component	1	1467	1
GO:0008238	exopeptidase activity	molecular_function	12	1467	1
GO:0009360	DNA polymerase III complex	cellular_component	2	1467	1
GO:0009059	macromolecule biosynthetic process	biological_process	306	1467	1
GO:0006890	retrograde vesicle-mediated transport, Golgi to ER	biological_process	3	1467	1
GO:0035091	phosphatidylinositol binding	molecular_function	3	1467	1
GO:0010629	negative regulation of gene expression	biological_process	5	1467	1
GO:0044425	membrane part	cellular_component	269	1467	1
GO:0004713	protein tyrosine kinase activity	molecular_function	5	1467	1
GO:0030865	cortical cytoskeleton organization	biological_process	1	1467	1
GO:0030173	integral to Golgi membrane	cellular_component	3	1467	1
GO:0031228	intrinsic to Golgi membrane	cellular_component	3	1467	1
GO:0044446	intracellular organelle part	cellular_component	264	1467	1
GO:0016775	phosphotransferase activity, nitrogenous group as acceptor	molecular_function	6	1467	1
GO:0015994	chlorophyll metabolic process	biological_process	20	1467	1
GO:0005092	GDP-dissociation inhibitor activity	molecular_function	1	1467	1
GO:0008447	L-ascorbate oxidase activity	molecular_function	1	1467	1
GO:0019200	carbohydrate kinase activity	molecular_function	4	1467	1
GO:0016714	oxidoreductase activity, acting on paired donors, with incorporation or reduction of molecular oxygen, reduced pteridine as one donor, and incorporation of one atom of oxygen	molecular_function	1	1467	1
GO:0043752	adenosylcobinamide kinase activity	molecular_function	1	1467	1
GO:0004064	arylesterase activity	molecular_function	1	1467	1
GO:0016765	transferase activity, transferring alkyl or aryl (other than methyl) groups	molecular_function	9	1467	1
GO:0016742	hydroxymethyl-, formyl- and related transferase activity	molecular_function	2	1467	1
GO:0044422	organelle part	cellular_component	265	1467	1
GO:0016126	sterol biosynthetic process	biological_process	1	1467	1
GO:0016125	sterol metabolic process	biological_process	2	1467	1
GO:0030430	host cell cytoplasm	cellular_component	1	1467	1
GO:0004715	non-membrane spanning protein tyrosine kinase activity	molecular_function	3	1467	1
GO:0009753	response to jasmonic acid stimulus	biological_process	1	1467	1
GO:0044423	virion part	cellular_component	37	1467	1
GO:0009165	nucleotide biosynthetic process	biological_process	28	1467	1
GO:0008514	organic anion transmembrane transporter activity	molecular_function	6	1467	1
GO:0000175	3'-5'-exoribonuclease activity	molecular_function	2	1467	1
GO:0003916	DNA topoisomerase activity	molecular_function	4	1467	1
GO:0006265	DNA topological change	biological_process	4	1467	1
GO:0008508	bile acid:sodium symporter activity	molecular_function	1	1467	1
GO:0015125	bile acid transmembrane transporter activity	molecular_function	1	1467	1
GO:0015721	bile acid and bile salt transport	biological_process	1	1467	1
GO:0008373	sialyltransferase activity	molecular_function	1	1467	1
GO:0055065	metal ion homeostasis	biological_process	4	1467	1
GO:0009873	ethylene mediated signaling pathway	biological_process	1	1467	1
GO:0071369	cellular response to ethylene stimulus	biological_process	1	1467	1
GO:0048229	gametophyte development	biological_process	3	1467	1
GO:0007586	digestion	biological_process	1	1467	1
GO:0006818	hydrogen transport	biological_process	42	1467	1
GO:0015992	proton transport	biological_process	42	1467	1
GO:0006120	mitochondrial electron transport, NADH to ubiquinone	biological_process	7	1467	1
GO:0008137	NADH dehydrogenase (ubiquinone) activity	molecular_function	7	1467	1
GO:0050136	NADH dehydrogenase (quinone) activity	molecular_function	7	1467	1
GO:0009119	ribonucleoside metabolic process	biological_process	53	1467	1
GO:0019219	regulation of nucleobase-containing compound metabolic process	biological_process	154	1467	1
GO:0042446	hormone biosynthetic process	biological_process	1	1467	1
GO:0022857	transmembrane transporter activity	molecular_function	112	1467	1
GO:0009651	response to salt stress	biological_process	6	1467	1
GO:0048767	root hair elongation	biological_process	1	1467	1
GO:0004764	shikimate 3-dehydrogenase (NADP+) activity	molecular_function	1	1467	1
GO:0050307	sucrose-phosphate phosphatase activity	molecular_function	1	1467	1
GO:0006527	arginine catabolic process	biological_process	1	1467	1
GO:0051188	cofactor biosynthetic process	biological_process	43	1467	1
GO:0008289	lipid binding	molecular_function	13	1467	1
GO:1901293	nucleoside phosphate biosynthetic process	biological_process	28	1467	1
GO:0016137	glycoside metabolic process	biological_process	6	1467	1
GO:0016138	glycoside biosynthetic process	biological_process	6	1467	1
GO:0019872	streptomycin biosynthetic process	biological_process	6	1467	1
GO:0030647	aminoglycoside antibiotic metabolic process	biological_process	6	1467	1
GO:0030648	aminoglycoside antibiotic biosynthetic process	biological_process	6	1467	1
GO:0046343	streptomycin metabolic process	biological_process	6	1467	1
GO:0005741	mitochondrial outer membrane	cellular_component	7	1467	1
GO:0001522	pseudouridine synthesis	biological_process	3	1467	1
GO:0070925	organelle assembly	biological_process	3	1467	1
GO:0005337	nucleoside transmembrane transporter activity	molecular_function	2	1467	1
GO:0006231	dTMP biosynthetic process	biological_process	1	1467	1
GO:0009157	deoxyribonucleoside monophosphate biosynthetic process	biological_process	1	1467	1
GO:0009162	deoxyribonucleoside monophosphate metabolic process	biological_process	1	1467	1
GO:0009176	pyrimidine deoxyribonucleoside monophosphate metabolic process	biological_process	1	1467	1
GO:0009177	pyrimidine deoxyribonucleoside monophosphate biosynthetic process	biological_process	1	1467	1
GO:0009221	pyrimidine deoxyribonucleotide biosynthetic process	biological_process	1	1467	1
GO:0009263	deoxyribonucleotide biosynthetic process	biological_process	1	1467	1
GO:0009265	2'-deoxyribonucleotide biosynthetic process	biological_process	1	1467	1
GO:0042083	5,10-methylenetetrahydrofolate-dependent methyltransferase activity	molecular_function	1	1467	1
GO:0046073	dTMP metabolic process	biological_process	1	1467	1
GO:0046385	deoxyribose phosphate biosynthetic process	biological_process	1	1467	1
GO:0005200	structural constituent of cytoskeleton	molecular_function	1	1467	1
GO:0004519	endonuclease activity	molecular_function	16	1467	1
GO:0044767	single-organism developmental process	biological_process	23	1467	1
GO:0008023	transcription elongation factor complex	cellular_component	1	1467	1
GO:0015969	guanosine tetraphosphate metabolic process	biological_process	1	1467	1
GO:0034035	purine ribonucleoside bisphosphate metabolic process	biological_process	1	1467	1
GO:0010229	inflorescence development	biological_process	1	1467	1
GO:0001932	regulation of protein phosphorylation	biological_process	6	1467	1
GO:0043549	regulation of kinase activity	biological_process	6	1467	1
GO:0045859	regulation of protein kinase activity	biological_process	6	1467	1
GO:0045017	glycerolipid biosynthetic process	biological_process	6	1467	1
GO:0008408	3'-5' exonuclease activity	molecular_function	4	1467	1
GO:0002429	immune response-activating cell surface receptor signaling pathway	biological_process	1	1467	1
GO:0002757	immune response-activating signal transduction	biological_process	1	1467	1
GO:0002768	immune response-regulating cell surface receptor signaling pathway	biological_process	1	1467	1
GO:0050851	antigen receptor-mediated signaling pathway	biological_process	1	1467	1
GO:0050852	T cell receptor signaling pathway	biological_process	1	1467	1
GO:0006839	mitochondrial transport	biological_process	4	1467	1
GO:0043234	protein complex	cellular_component	272	1467	1
GO:0008020	G-protein coupled photoreceptor activity	molecular_function	1	1467	1
GO:0009584	detection of visible light	biological_process	1	1467	1
GO:0009881	photoreceptor activity	molecular_function	1	1467	1
GO:0051171	regulation of nitrogen compound metabolic process	biological_process	154	1467	1
GO:0004069	L-aspartate:2-oxoglutarate aminotransferase activity	molecular_function	1	1467	1
GO:0006107	oxaloacetate metabolic process	biological_process	1	1467	1
GO:0015405	P-P-bond-hydrolysis-driven transmembrane transporter activity	molecular_function	22	1467	1
GO:0009072	aromatic amino acid family metabolic process	biological_process	23	1467	1
GO:0032440	2-alkenal reductase [NAD(P)] activity	molecular_function	7	1467	1
GO:0003729	mRNA binding	molecular_function	1	1467	1
GO:0010118	stomatal movement	biological_process	1	1467	1
GO:0042178	xenobiotic catabolic process	biological_process	2	1467	1
GO:1901137	carbohydrate derivative biosynthetic process	biological_process	67	1467	1
GO:0007281	germ cell development	biological_process	1	1467	1
GO:0044038	cell wall macromolecule biosynthetic process	biological_process	4	1467	1
GO:0070589	cellular component macromolecule biosynthetic process	biological_process	4	1467	1
GO:0009856	pollination	biological_process	7	1467	1
GO:0000105	histidine biosynthetic process	biological_process	3	1467	1
GO:0016246	RNA interference	biological_process	1	1467	1
GO:0046961	proton-transporting ATPase activity, rotational mechanism	molecular_function	6	1467	1
GO:0008907	integrase activity	molecular_function	1	1467	1
GO:0002764	immune response-regulating signaling pathway	biological_process	1	1467	1
GO:0032879	regulation of localization	biological_process	4	1467	1
GO:0015748	organophosphate ester transport	biological_process	3	1467	1
GO:0033037	polysaccharide localization	biological_process	1	1467	1
GO:0004396	hexokinase activity	molecular_function	1	1467	1
GO:0032592	integral to mitochondrial membrane	cellular_component	1	1467	1
GO:0004020	adenylylsulfate kinase activity	molecular_function	3	1467	1
GO:0009926	auxin polar transport	biological_process	1	1467	1
GO:0051052	regulation of DNA metabolic process	biological_process	3	1467	1
GO:0051704	multi-organism process	biological_process	75	1467	1
GO:0004252	serine-type endopeptidase activity	molecular_function	14	1467	1
GO:0003006	developmental process involved in reproduction	biological_process	12	1467	1
GO:0006779	porphyrin-containing compound biosynthetic process	biological_process	16	1467	1
GO:0006308	DNA catabolic process	biological_process	6	1467	1
GO:0006555	methionine metabolic process	biological_process	5	1467	1
GO:0010200	response to chitin	biological_process	1	1467	1
GO:0006040	amino sugar metabolic process	biological_process	7	1467	1
GO:0009086	methionine biosynthetic process	biological_process	3	1467	1
GO:0009606	tropism	biological_process	1	1467	1
GO:0001510	RNA methylation	biological_process	7	1467	1
GO:0007631	feeding behavior	biological_process	1	1467	1
GO:0051338	regulation of transferase activity	biological_process	6	1467	1
GO:0031966	mitochondrial membrane	cellular_component	24	1467	1
GO:0072521	purine-containing compound metabolic process	biological_process	82	1467	1
GO:0016628	oxidoreductase activity, acting on the CH-CH group of donors, NAD or NADP as acceptor	molecular_function	11	1467	1
GO:0010054	trichoblast differentiation	biological_process	1	1467	1
GO:0048764	trichoblast maturation	biological_process	1	1467	1
GO:0048765	root hair cell differentiation	biological_process	1	1467	1
GO:0046914	transition metal ion binding	molecular_function	167	1467	1
GO:0010319	stromule	cellular_component	1	1467	1
GO:0007568	aging	biological_process	1	1467	1
GO:0010340	carboxyl-O-methyltransferase activity	molecular_function	4	1467	1
GO:0051998	protein carboxyl O-methyltransferase activity	molecular_function	4	1467	1
GO:0015858	nucleoside transport	biological_process	2	1467	1
GO:0048878	chemical homeostasis	biological_process	7	1467	1
GO:0090407	organophosphate biosynthetic process	biological_process	38	1467	1
GO:0004124	cysteine synthase activity	molecular_function	1	1467	1
GO:0009333	cysteine synthase complex	cellular_component	1	1467	1
GO:0042398	cellular modified amino acid biosynthetic process	biological_process	15	1467	1
GO:0016635	oxidoreductase activity, acting on the CH-CH group of donors, quinone or related compound as acceptor	molecular_function	1	1467	1
GO:0009271	phage shock	biological_process	1	1467	1
GO:0009506	plasmodesma	cellular_component	1	1467	1
GO:0055044	symplast	cellular_component	1	1467	1
GO:0016072	rRNA metabolic process	biological_process	10	1467	1
GO:0005886	plasma membrane	cellular_component	58	1467	1
GO:1901360	organic cyclic compound metabolic process	biological_process	426	1467	1
GO:0008312	7S RNA binding	molecular_function	2	1467	1
GO:0004144	diacylglycerol O-acyltransferase activity	molecular_function	1	1467	1
GO:0006563	L-serine metabolic process	biological_process	10	1467	1
GO:0009057	macromolecule catabolic process	biological_process	33	1467	1
GO:0042720	mitochondrial inner membrane peptidase complex	cellular_component	1	1467	1
GO:0010015	root morphogenesis	biological_process	2	1467	1
GO:0046173	polyol biosynthetic process	biological_process	6	1467	1
GO:0032261	purine nucleotide salvage	biological_process	1	1467	1
GO:0044209	AMP salvage	biological_process	1	1467	1
GO:0006220	pyrimidine nucleotide metabolic process	biological_process	5	1467	1
GO:0009668	plastid membrane organization	biological_process	1	1467	1
GO:0010027	thylakoid membrane organization	biological_process	1	1467	1
GO:0005938	cell cortex	cellular_component	6	1467	1
GO:0015215	nucleotide transmembrane transporter activity	molecular_function	1	1467	1
GO:0008113	peptide-methionine (S)-S-oxide reductase activity	molecular_function	1	1467	1
GO:0015078	hydrogen ion transmembrane transporter activity	molecular_function	34	1467	1
GO:0003830	beta-1,4-mannosylglycoprotein 4-beta-N-acetylglucosaminyltransferase activity	molecular_function	1	1467	1
GO:0009267	cellular response to starvation	biological_process	2	1467	1
GO:0031981	nuclear lumen	cellular_component	101	1467	1
GO:0022804	active transmembrane transporter activity	molecular_function	37	1467	1
GO:0006778	porphyrin-containing compound metabolic process	biological_process	20	1467	1
GO:0008299	isoprenoid biosynthetic process	biological_process	12	1467	1
GO:0042180	cellular ketone metabolic process	biological_process	9	1467	1
GO:0070403	NAD+ binding	molecular_function	1	1467	1
GO:0030493	bacteriochlorophyll metabolic process	biological_process	1	1467	1
GO:0030494	bacteriochlorophyll biosynthetic process	biological_process	1	1467	1
GO:0015937	coenzyme A biosynthetic process	biological_process	2	1467	1
GO:0033866	nucleoside bisphosphate biosynthetic process	biological_process	2	1467	1
GO:0034030	ribonucleoside bisphosphate biosynthetic process	biological_process	2	1467	1
GO:0034033	purine nucleoside bisphosphate biosynthetic process	biological_process	2	1467	1
GO:0047750	cholestenol delta-isomerase activity	molecular_function	1	1467	1
GO:0006644	phospholipid metabolic process	biological_process	21	1467	1
GO:0006787	porphyrin-containing compound catabolic process	biological_process	3	1467	1
GO:0033015	tetrapyrrole catabolic process	biological_process	3	1467	1
GO:0004372	glycine hydroxymethyltransferase activity	molecular_function	1	1467	1
GO:0016840	carbon-nitrogen lyase activity	molecular_function	3	1467	1
GO:0055082	cellular chemical homeostasis	biological_process	4	1467	1
GO:0018143	nucleic acid-protein covalent cross-linking	biological_process	1	1467	1
GO:0019028	viral capsid	cellular_component	21	1467	1
GO:0044459	plasma membrane part	cellular_component	15	1467	1
GO:0009637	response to blue light	biological_process	1	1467	1
GO:0007008	outer mitochondrial membrane organization	biological_process	1	1467	1
GO:0045040	protein import into mitochondrial outer membrane	biological_process	1	1467	1
GO:0006413	translational initiation	biological_process	8	1467	1
GO:0048316	seed development	biological_process	4	1467	1
GO:0042430	indole-containing compound metabolic process	biological_process	18	1467	1
GO:0043065	positive regulation of apoptotic process	biological_process	1	1467	1
GO:0016999	antibiotic metabolic process	biological_process	6	1467	1
GO:0017000	antibiotic biosynthetic process	biological_process	6	1467	1
GO:0017144	drug metabolic process	biological_process	6	1467	1
GO:0032065	cortical protein anchoring	biological_process	1	1467	1
GO:0051220	cytoplasmic sequestering of protein	biological_process	1	1467	1
GO:0051224	negative regulation of protein transport	biological_process	1	1467	1
GO:0006302	double-strand break repair	biological_process	3	1467	1
GO:0008236	serine-type peptidase activity	molecular_function	24	1467	1
GO:0017171	serine hydrolase activity	molecular_function	24	1467	1
GO:0035194	posttranscriptional gene silencing by RNA	biological_process	1	1467	1
GO:0009860	pollen tube growth	biological_process	1	1467	1
GO:0034220	ion transmembrane transport	biological_process	34	1467	1
GO:0015085	calcium ion transmembrane transporter activity	molecular_function	4	1467	1
GO:0019901	protein kinase binding	molecular_function	2	1467	1
GO:0019202	amino acid kinase activity	molecular_function	1	1467	1
GO:0033926	glycopeptide alpha-N-acetylgalactosaminidase activity	molecular_function	1	1467	1
GO:0051239	regulation of multicellular organismal process	biological_process	5	1467	1
GO:0008963	phospho-N-acetylmuramoyl-pentapeptide-transferase activity	molecular_function	1	1467	1
GO:0022891	substrate-specific transmembrane transporter activity	molecular_function	94	1467	1
GO:0005310	dicarboxylic acid transmembrane transporter activity	molecular_function	1	1467	1
GO:0009036	Type II site-specific deoxyribonuclease activity	molecular_function	3	1467	1
GO:0009359	Type II site-specific deoxyribonuclease complex	cellular_component	3	1467	1
GO:0015666	restriction endodeoxyribonuclease activity	molecular_function	3	1467	1
GO:0019900	kinase binding	molecular_function	2	1467	1
GO:0005186	pheromone activity	molecular_function	2	1467	1
GO:0009108	coenzyme biosynthetic process	biological_process	26	1467	1
GO:0015075	ion transmembrane transporter activity	molecular_function	86	1467	1
GO:0043603	cellular amide metabolic process	biological_process	18	1467	1
GO:0070569	uridylyltransferase activity	molecular_function	1	1467	1
GO:0004809	tRNA (guanine-N2-)-methyltransferase activity	molecular_function	1	1467	1
GO:0030260	entry into host cell	biological_process	2	1467	1
GO:0044409	entry into host	biological_process	2	1467	1
GO:0046718	viral entry into host cell	biological_process	2	1467	1
GO:0051806	entry into cell of other organism involved in symbiotic interaction	biological_process	2	1467	1
GO:0051828	entry into other organism involved in symbiotic interaction	biological_process	2	1467	1
GO:0050829	defense response to Gram-negative bacterium	biological_process	1	1467	1
GO:0016070	RNA metabolic process	biological_process	221	1467	1
GO:0033644	host cell membrane	cellular_component	3	1467	1
GO:0044218	other organism cell membrane	cellular_component	3	1467	1
GO:0044279	other organism membrane	cellular_component	3	1467	1
GO:0010604	positive regulation of macromolecule metabolic process	biological_process	8	1467	1
GO:0070546	L-phenylalanine aminotransferase activity	molecular_function	1	1467	1
GO:0080130	L-phenylalanine:2-oxoglutarate aminotransferase activity	molecular_function	1	1467	1
GO:0010053	root epidermal cell differentiation	biological_process	1	1467	1
GO:0030964	NADH dehydrogenase complex	cellular_component	1	1467	1
GO:0045271	respiratory chain complex I	cellular_component	1	1467	1
GO:0048437	floral organ development	biological_process	2	1467	1
GO:0055080	cation homeostasis	biological_process	6	1467	1
GO:0019829	cation-transporting ATPase activity	molecular_function	9	1467	1
GO:0008083	growth factor activity	molecular_function	4	1467	1
GO:0030833	regulation of actin filament polymerization	biological_process	1	1467	1
GO:0032271	regulation of protein polymerization	biological_process	1	1467	1
GO:0043254	regulation of protein complex assembly	biological_process	1	1467	1
GO:0009611	response to wounding	biological_process	7	1467	1
GO:0009496	plastoquinol--plastocyanin reductase activity	molecular_function	1	1467	1
GO:0052880	oxidoreductase activity, acting on diphenols and related substances as donors, with copper protein as acceptor	molecular_function	1	1467	1
GO:0051187	cofactor catabolic process	biological_process	3	1467	1
GO:0042822	pyridoxal phosphate metabolic process	biological_process	1	1467	1
GO:0042823	pyridoxal phosphate biosynthetic process	biological_process	1	1467	1
GO:0042176	regulation of protein catabolic process	biological_process	1	1467	1
GO:0004623	phospholipase A2 activity	molecular_function	1	1467	1
GO:0003950	NAD+ ADP-ribosyltransferase activity	molecular_function	2	1467	1
GO:0006725	cellular aromatic compound metabolic process	biological_process	409	1467	1
GO:0016748	succinyltransferase activity	molecular_function	1	1467	1
GO:0035999	tetrahydrofolate interconversion	biological_process	1	1467	1
GO:0008028	monocarboxylic acid transmembrane transporter activity	molecular_function	1	1467	1
GO:0003684	damaged DNA binding	molecular_function	4	1467	1
GO:0042594	response to starvation	biological_process	2	1467	1
GO:0044445	cytosolic part	cellular_component	14	1467	1
GO:0009307	DNA restriction-modification system	biological_process	3	1467	1
GO:0044355	clearance of foreign intracellular DNA	biological_process	3	1467	1
GO:0031669	cellular response to nutrient levels	biological_process	2	1467	1
GO:0071806	protein transmembrane transport	biological_process	3	1467	1
GO:0004824	lysine-tRNA ligase activity	molecular_function	1	1467	1
GO:0006430	lysyl-tRNA aminoacylation	biological_process	1	1467	1
GO:0042625	ATPase activity, coupled to transmembrane movement of ions	molecular_function	12	1467	1
GO:0031323	regulation of cellular metabolic process	biological_process	175	1467	1
GO:0043934	sporulation	biological_process	1	1467	1
GO:0044550	secondary metabolite biosynthetic process	biological_process	8	1467	1
GO:0006817	phosphate ion transport	biological_process	2	1467	1
GO:0030976	thiamine pyrophosphate binding	molecular_function	2	1467	1
GO:0006826	iron ion transport	biological_process	8	1467	1
GO:0016832	aldehyde-lyase activity	molecular_function	2	1467	1
GO:0030145	manganese ion binding	molecular_function	3	1467	1
GO:0016886	ligase activity, forming phosphoric ester bonds	molecular_function	2	1467	1
GO:0005681	spliceosomal complex	cellular_component	3	1467	1
GO:0009845	seed germination	biological_process	1	1467	1
GO:0016846	carbon-sulfur lyase activity	molecular_function	3	1467	1
GO:0006188	IMP biosynthetic process	biological_process	2	1467	1
GO:0046040	IMP metabolic process	biological_process	2	1467	1
GO:0009452	7-methylguanosine RNA capping	biological_process	4	1467	1
GO:0036260	RNA capping	biological_process	4	1467	1
GO:0051262	protein tetramerization	biological_process	1	1467	1
GO:0006568	tryptophan metabolic process	biological_process	16	1467	1
GO:0006586	indolalkylamine metabolic process	biological_process	16	1467	1
GO:0008725	DNA-3-methyladenine glycosylase activity	molecular_function	1	1467	1
GO:0043733	DNA-3-methylbase glycosylase activity	molecular_function	1	1467	1
GO:0008191	metalloendopeptidase inhibitor activity	molecular_function	1	1467	1
GO:0010576	metalloenzyme regulator activity	molecular_function	1	1467	1
GO:0048551	metalloenzyme inhibitor activity	molecular_function	1	1467	1
GO:0016763	transferase activity, transferring pentosyl groups	molecular_function	6	1467	1
GO:0016668	oxidoreductase activity, acting on a sulfur group of donors, NAD(P) as acceptor	molecular_function	3	1467	1
GO:0006368	transcription elongation from RNA polymerase II promoter	biological_process	1	1467	1
GO:0030880	RNA polymerase complex	cellular_component	13	1467	1
GO:0009218	pyrimidine ribonucleotide metabolic process	biological_process	3	1467	1
GO:0009220	pyrimidine ribonucleotide biosynthetic process	biological_process	3	1467	1
GO:0044448	cell cortex part	cellular_component	5	1467	1
GO:0080090	regulation of primary metabolic process	biological_process	171	1467	1
GO:0006816	calcium ion transport	biological_process	5	1467	1
GO:0009636	response to toxic substance	biological_process	4	1467	1
GO:0006122	mitochondrial electron transport, ubiquinol to cytochrome c	biological_process	1	1467	1
GO:0004529	exodeoxyribonuclease activity	molecular_function	1	1467	1
GO:0008855	exodeoxyribonuclease VII activity	molecular_function	1	1467	1
GO:0009318	exodeoxyribonuclease VII complex	cellular_component	1	1467	1
GO:0016895	exodeoxyribonuclease activity, producing 5'-phosphomonoesters	molecular_function	1	1467	1
GO:0009306	protein secretion	biological_process	3	1467	1
GO:0000375	RNA splicing, via transesterification reactions	biological_process	3	1467	1
GO:0000377	RNA splicing, via transesterification reactions with bulged adenosine as nucleophile	biological_process	3	1467	1
GO:0000398	mRNA splicing, via spliceosome	biological_process	3	1467	1
GO:0015718	monocarboxylic acid transport	biological_process	1	1467	1
GO:0016627	oxidoreductase activity, acting on the CH-CH group of donors	molecular_function	16	1467	1
GO:0006626	protein targeting to mitochondrion	biological_process	3	1467	1
GO:0070585	protein localization to mitochondrion	biological_process	3	1467	1
GO:0072655	establishment of protein localization to mitochondrion	biological_process	3	1467	1
GO:0046982	protein heterodimerization activity	molecular_function	3	1467	1
GO:0016278	lysine N-methyltransferase activity	molecular_function	3	1467	1
GO:0016279	protein-lysine N-methyltransferase activity	molecular_function	3	1467	1
GO:0018024	histone-lysine N-methyltransferase activity	molecular_function	3	1467	1
GO:0009820	alkaloid metabolic process	biological_process	3	1467	1
GO:0009129	pyrimidine nucleoside monophosphate metabolic process	biological_process	3	1467	1
GO:0009130	pyrimidine nucleoside monophosphate biosynthetic process	biological_process	3	1467	1
GO:0006835	dicarboxylic acid transport	biological_process	2	1467	1
GO:0033178	proton-transporting two-sector ATPase complex, catalytic domain	cellular_component	8	1467	1
GO:0009583	detection of light stimulus	biological_process	1	1467	1
GO:0009909	regulation of flower development	biological_process	1	1467	1
GO:0020012	evasion or tolerance of host immune response	biological_process	1	1467	1
GO:0030683	evasion or tolerance by virus of host immune response	biological_process	1	1467	1
GO:0051805	evasion or tolerance of immune response of other organism involved in symbiotic interaction	biological_process	1	1467	1
GO:0052564	response to immune response of other organism involved in symbiotic interaction	biological_process	1	1467	1
GO:0052572	response to host immune response	biological_process	1	1467	1
GO:0009530	primary cell wall	cellular_component	1	1467	1
GO:0044426	cell wall part	cellular_component	1	1467	1
GO:0048222	glycoprotein network	cellular_component	1	1467	1
GO:0016796	exonuclease activity, active with either ribo- or deoxyribonucleic acids and producing 5'-phosphomonoesters	molecular_function	3	1467	1
GO:0010277	chlorophyllide a oxygenase [overall] activity	molecular_function	1	1467	1
GO:0005742	mitochondrial outer membrane translocase complex	cellular_component	1	1467	1
GO:0019954	asexual reproduction	biological_process	4	1467	1
GO:0006997	nucleus organization	biological_process	1	1467	1
GO:0016441	posttranscriptional gene silencing	biological_process	1	1467	1
GO:0009751	response to salicylic acid stimulus	biological_process	1	1467	1
GO:1901698	response to nitrogen compound	biological_process	2	1467	1
GO:0005743	mitochondrial inner membrane	cellular_component	16	1467	1
GO:0042542	response to hydrogen peroxide	biological_process	1	1467	1
GO:0051090	regulation of sequence-specific DNA binding transcription factor activity	biological_process	1	1467	1
GO:0005179	hormone activity	molecular_function	7	1467	1
GO:0048831	regulation of shoot system development	biological_process	1	1467	1
GO:0008663	2',3'-cyclic-nucleotide 2'-phosphodiesterase activity	molecular_function	1	1467	1
GO:0000145	exocyst	cellular_component	3	1467	1
[truncated: 1,026 more rows]

## Sheet: R4vsR1
The DEGs of R4vsR1 Significantly enriched in GO terms
(Terms from the Process Ontology with p-value as good or better than 1)
GO Term ID	GO Term Description	GO Term type	DEG number associated with the GO	Total DEG number	Corrected P_Value
GO:0042254	ribosome biogenesis	biological_process	203	2314	7.9118e-27
GO:0022613	ribonucleoprotein complex biogenesis	biological_process	203	2314	7.9118e-27
GO:0003735	structural constituent of ribosome	molecular_function	173	2314	4.296e-26
GO:0009536	plastid	cellular_component	208	2314	5.6029e-25
GO:0009507	chloroplast	cellular_component	202	2314	9.9731e-25
GO:0005840	ribosome	cellular_component	202	2314	1.4311e-23
GO:0030529	ribonucleoprotein complex	cellular_component	218	2314	3.5228e-22
GO:0044085	cellular component biogenesis	biological_process	255	2314	6.3931e-19
GO:0005198	structural molecule activity	molecular_function	219	2314	1.5106e-16
GO:0006412	translation	biological_process	207	2314	4.4653e-16
GO:0044444	cytoplasmic part	cellular_component	548	2314	1.7569e-15
GO:0005737	cytoplasm	cellular_component	645	2314	1.4943e-14
GO:0009532	plastid stroma	cellular_component	53	2314	5.3691e-14
GO:0009535	chloroplast thylakoid membrane	cellular_component	40	2314	4.187e-13
GO:0055035	plastid thylakoid membrane	cellular_component	40	2314	4.187e-13
GO:0044435	plastid part	cellular_component	113	2314	4.7411e-13
GO:0071840	cellular component organization or biogenesis	biological_process	334	2314	1.0413e-12
GO:0009570	chloroplast stroma	cellular_component	49	2314	3.0764e-12
GO:0044434	chloroplast part	cellular_component	110	2314	3.4191e-12
GO:0009534	chloroplast thylakoid	cellular_component	40	2314	4.1837e-12
GO:0031976	plastid thylakoid	cellular_component	40	2314	4.1837e-12
GO:0043228	non-membrane-bounded organelle	cellular_component	333	2314	5.4453e-11
GO:0043232	intracellular non-membrane-bounded organelle	cellular_component	333	2314	5.4453e-11
GO:0008152	metabolic process	biological_process	1604	2314	1.1555e-10
GO:0031984	organelle subcompartment	cellular_component	40	2314	1.4484e-10
GO:0034357	photosynthetic membrane	cellular_component	71	2314	1.6061e-09
GO:0009579	thylakoid	cellular_component	78	2314	2.303e-09
GO:0042651	thylakoid membrane	cellular_component	42	2314	3.0911e-09
GO:0009058	biosynthetic process	biological_process	820	2314	3.8174e-09
GO:1901576	organic substance biosynthetic process	biological_process	790	2314	1.4421e-08
GO:0044436	thylakoid part	cellular_component	71	2314	6.4928e-08
GO:0005975	carbohydrate metabolic process	biological_process	261	2314	1.4807e-07
GO:0022626	cytosolic ribosome	cellular_component	31	2314	1.4807e-07
GO:0055114	oxidation-reduction process	biological_process	344	2314	1.8664e-07
GO:0044249	cellular biosynthetic process	biological_process	756	2314	4.4587e-07
GO:0043229	intracellular organelle	cellular_component	812	2314	1.4808e-06
GO:0043226	organelle	cellular_component	812	2314	1.5111e-06
GO:0071704	organic substance metabolic process	biological_process	1375	2314	2.5139e-06
GO:0005623	cell	cellular_component	1122	2314	2.5139e-06
GO:0044464	cell part	cellular_component	1122	2314	2.5139e-06
GO:0015979	photosynthesis	biological_process	81	2314	3.2358e-06
GO:0044710	single-organism metabolic process	biological_process	792	2314	3.59e-06
GO:0034645	cellular macromolecule biosynthetic process	biological_process	569	2314	4.9526e-06
GO:0030312	external encapsulating structure	cellular_component	65	2314	5.1712e-06
GO:0044391	ribosomal subunit	cellular_component	37	2314	6.2246e-06
GO:0044238	primary metabolic process	biological_process	1313	2314	6.3376e-06
GO:0009059	macromolecule biosynthetic process	biological_process	572	2314	6.3376e-06
GO:0006073	cellular glucan metabolic process	biological_process	77	2314	6.3376e-06
GO:0044042	glucan metabolic process	biological_process	77	2314	6.3376e-06
GO:0010467	gene expression	biological_process	513	2314	6.3376e-06
GO:0044723	single-organism carbohydrate metabolic process	biological_process	195	2314	6.3376e-06
GO:0005984	disaccharide metabolic process	biological_process	74	2314	6.6998e-06
GO:0044237	cellular metabolic process	biological_process	1322	2314	7.6152e-06
GO:0019843	rRNA binding	molecular_function	19	2314	1.204e-05
GO:0005618	cell wall	cellular_component	54	2314	1.4936e-05
GO:0019684	photosynthesis, light reaction	biological_process	23	2314	1.5801e-05
GO:0016491	oxidoreductase activity	molecular_function	327	2314	1.5833e-05
GO:0044424	intracellular part	cellular_component	964	2314	1.7237e-05
GO:0005985	sucrose metabolic process	biological_process	70	2314	1.9115e-05
GO:0006118	electron transport	biological_process	107	2314	2.1946e-05
GO:0071555	cell wall organization	biological_process	22	2314	2.3987e-05
GO:0009765	photosynthesis, light harvesting	biological_process	11	2314	2.9887e-05
GO:0005982	starch metabolic process	biological_process	68	2314	4.9556e-05
GO:0045229	external encapsulating structure organization	biological_process	22	2314	4.9556e-05
GO:0048046	apoplast	cellular_component	28	2314	0.00010766
GO:0009311	oligosaccharide metabolic process	biological_process	78	2314	0.00014255
GO:0015934	large ribosomal subunit	cellular_component	24	2314	0.00015476
GO:0044262	cellular carbohydrate metabolic process	biological_process	133	2314	0.0001743
GO:0016798	hydrolase activity, acting on glycosyl bonds	molecular_function	91	2314	0.00024567
GO:0004553	hydrolase activity, hydrolyzing O-glycosyl compounds	molecular_function	84	2314	0.00027459
GO:0044264	cellular polysaccharide metabolic process	biological_process	112	2314	0.00073836
GO:0009628	response to abiotic stimulus	biological_process	66	2314	0.00093532
GO:0009526	plastid envelope	cellular_component	42	2314	0.00093554
GO:0009941	chloroplast envelope	cellular_component	42	2314	0.00093554
GO:0005976	polysaccharide metabolic process	biological_process	114	2314	0.00093554
GO:0005622	intracellular	cellular_component	1021	2314	0.0012752
GO:0005730	nucleolus	cellular_component	60	2314	0.0019044
GO:0009664	plant-type cell wall organization	biological_process	11	2314	0.0021097
GO:0006082	organic acid metabolic process	biological_process	306	2314	0.0023075
GO:0048037	cofactor binding	molecular_function	127	2314	0.0023561
GO:0043436	oxoacid metabolic process	biological_process	305	2314	0.0026146
GO:0009521	photosystem	cellular_component	38	2314	0.0026313
GO:0010287	plastoglobule	cellular_component	9	2314	0.0039304
GO:0032991	macromolecular complex	cellular_component	595	2314	0.0043276
GO:0019752	carboxylic acid metabolic process	biological_process	300	2314	0.0043276
GO:0009055	electron carrier activity	molecular_function	75	2314	0.0044041
GO:0005996	monosaccharide metabolic process	biological_process	72	2314	0.0045163
GO:0044281	small molecule metabolic process	biological_process	499	2314	0.0045333
GO:0008422	beta-glucosidase activity	molecular_function	9	2314	0.005876
GO:0044445	cytosolic part	cellular_component	41	2314	0.0060465
GO:0019318	hexose metabolic process	biological_process	68	2314	0.0063514
GO:0071554	cell wall organization or biogenesis	biological_process	41	2314	0.0071808
GO:0022625	cytosolic large ribosomal subunit	cellular_component	14	2314	0.00755
GO:0005829	cytosol	cellular_component	54	2314	0.007837
GO:0080167	response to karrikin	biological_process	13	2314	0.0093585
GO:0010035	response to inorganic substance	biological_process	37	2314	0.0095527
GO:0050662	coenzyme binding	molecular_function	95	2314	0.010102
GO:0044283	small molecule biosynthetic process	biological_process	155	2314	0.01449
GO:0006631	fatty acid metabolic process	biological_process	48	2314	0.01449
GO:0044711	single-organism biosynthetic process	biological_process	160	2314	0.014631
GO:0009414	response to water deprivation	biological_process	12	2314	0.014676
GO:0016053	organic acid biosynthetic process	biological_process	119	2314	0.014676
GO:0046394	carboxylic acid biosynthetic process	biological_process	119	2314	0.014676
GO:0043086	negative regulation of catalytic activity	biological_process	20	2314	0.014828
GO:0044092	negative regulation of molecular function	biological_process	20	2314	0.014828
GO:0009089	lysine biosynthetic process via diaminopimelate	biological_process	13	2314	0.014828
GO:0046451	diaminopimelate metabolic process	biological_process	13	2314	0.014828
GO:0009085	lysine biosynthetic process	biological_process	16	2314	0.016082
GO:0003824	catalytic activity	molecular_function	1326	2314	0.021029
GO:0015036	disulfide oxidoreductase activity	molecular_function	23	2314	0.023255
GO:0009522	photosystem I	cellular_component	14	2314	0.025383
GO:0009767	photosynthetic electron transport chain	biological_process	9	2314	0.025463
GO:0008964	phosphoenolpyruvate carboxylase activity	molecular_function	5	2314	0.026271
GO:0009067	aspartate family amino acid biosynthetic process	biological_process	25	2314	0.027543
GO:0032787	monocarboxylic acid metabolic process	biological_process	71	2314	0.027543
GO:0015926	glucosidase activity	molecular_function	16	2314	0.027651
GO:0006629	lipid metabolic process	biological_process	200	2314	0.028692
GO:0019538	protein metabolic process	biological_process	564	2314	0.028709
GO:0006635	fatty acid beta-oxidation	biological_process	7	2314	0.030019
GO:0009062	fatty acid catabolic process	biological_process	7	2314	0.030019
GO:0019395	fatty acid oxidation	biological_process	7	2314	0.030019
GO:0034440	lipid oxidation	biological_process	7	2314	0.030019
GO:0009415	response to water stimulus	biological_process	13	2314	0.031787
GO:0016620	oxidoreductase activity, acting on the aldehyde or oxo group of donors, NAD or NADP as acceptor	molecular_function	20	2314	0.032041
GO:0015035	protein disulfide oxidoreductase activity	molecular_function	22	2314	0.032041
GO:0045330	aspartyl esterase activity	molecular_function	9	2314	0.033762
GO:0016831	carboxy-lyase activity	molecular_function	24	2314	0.033762
GO:0071944	cell periphery	cellular_component	160	2314	0.035363
GO:0016209	antioxidant activity	molecular_function	31	2314	0.036503
GO:0016854	racemase and epimerase activity	molecular_function	13	2314	0.036576
GO:0006790	sulfur compound metabolic process	biological_process	58	2314	0.036976
GO:0004097	catechol oxidase activity	molecular_function	6	2314	0.040246
GO:0006950	response to stress	biological_process	183	2314	0.042843
GO:0006553	lysine metabolic process	biological_process	34	2314	0.042843
GO:0036361	racemase activity, acting on amino acids and derivatives	molecular_function	4	2314	0.042973
GO:0071669	plant-type cell wall organization or biogenesis	biological_process	12	2314	0.043955
GO:1901564	organonitrogen compound metabolic process	biological_process	472	2314	0.045162
GO:0045490	pectin catabolic process	biological_process	8	2314	0.047124
GO:0010393	galacturonan metabolic process	biological_process	9	2314	0.048515
GO:0045488	pectin metabolic process	biological_process	9	2314	0.048515
GO:0006541	glutamine metabolic process	biological_process	11	2314	0.048515
GO:0044267	cellular protein metabolic process	biological_process	458	2314	0.048515
GO:0050661	NADP binding	molecular_function	18	2314	0.050557
GO:0042646	plastid nucleoid	cellular_component	4	2314	0.0534
GO:0046658	anchored to plasma membrane	cellular_component	6	2314	0.057006
GO:0051287	NAD binding	molecular_function	35	2314	0.068251
GO:0003997	acyl-CoA oxidase activity	molecular_function	5	2314	0.073892
GO:0009538	photosystem I reaction center	cellular_component	7	2314	0.075723
GO:0016853	isomerase activity	molecular_function	56	2314	0.075723
GO:0044282	small molecule catabolic process	biological_process	41	2314	0.075723
GO:0044712	single-organism catabolic process	biological_process	41	2314	0.075723
GO:0042545	cell wall modification	biological_process	11	2314	0.076841
GO:0016757	transferase activity, transferring glycosyl groups	molecular_function	104	2314	0.080487
GO:0006520	cellular amino acid metabolic process	biological_process	250	2314	0.091908
GO:0004888	transmembrane signaling receptor activity	molecular_function	28	2314	0.098019
GO:0072329	monocarboxylic acid catabolic process	biological_process	7	2314	0.099426
GO:0016054	organic acid catabolic process	biological_process	39	2314	0.09997
GO:0046395	carboxylic acid catabolic process	biological_process	39	2314	0.09997
GO:0016762	xyloglucan:xyloglucosyl transferase activity	molecular_function	8	2314	0.10051
GO:0072330	monocarboxylic acid biosynthetic process	biological_process	43	2314	0.10978
GO:0043170	macromolecule metabolic process	biological_process	1004	2314	0.11055
GO:0030599	pectinesterase activity	molecular_function	14	2314	0.11196
GO:0010043	response to zinc ion	biological_process	5	2314	0.11276
GO:0009987	cellular process	biological_process	1567	2314	0.11335
GO:0003008	system process	biological_process	23	2314	0.1198
GO:0004719	protein-L-isoaspartate (D-aspartate) O-methyltransferase activity	molecular_function	11	2314	0.1198
GO:0072527	pyrimidine-containing compound metabolic process	biological_process	54	2314	0.12469
GO:0031225	anchored to membrane	cellular_component	6	2314	0.12976
GO:0004611	phosphoenolpyruvate carboxykinase activity	molecular_function	6	2314	0.13644
GO:1901607	alpha-amino acid biosynthetic process	biological_process	71	2314	0.13824
GO:0006633	fatty acid biosynthetic process	biological_process	38	2314	0.14489
GO:0016855	racemase and epimerase activity, acting on amino acids and derivatives	molecular_function	4	2314	0.14489
GO:0016614	oxidoreductase activity, acting on CH-OH group of donors	molecular_function	67	2314	0.14489
GO:0016052	carbohydrate catabolic process	biological_process	47	2314	0.14555
GO:0042440	pigment metabolic process	biological_process	54	2314	0.15255
GO:0006012	galactose metabolic process	biological_process	23	2314	0.16173
GO:0042221	response to chemical stimulus	biological_process	89	2314	0.16173
GO:0016051	carbohydrate biosynthetic process	biological_process	96	2314	0.16173
GO:0006006	glucose metabolic process	biological_process	41	2314	0.16705
GO:0044260	cellular macromolecule metabolic process	biological_process	927	2314	0.16705
GO:0046500	S-adenosylmethionine metabolic process	biological_process	12	2314	0.16879
GO:0016903	oxidoreductase activity, acting on the aldehyde or oxo group of donors	molecular_function	21	2314	0.17
GO:0009644	response to high light intensity	biological_process	5	2314	0.17098
GO:0008837	diaminopimelate epimerase activity	molecular_function	3	2314	0.17263
GO:0047661	amino-acid racemase activity	molecular_function	3	2314	0.17263
GO:0015935	small ribosomal subunit	cellular_component	13	2314	0.17866
GO:0009719	response to endogenous stimulus	biological_process	32	2314	0.18439
GO:0009725	response to hormone stimulus	biological_process	31	2314	0.18541
GO:0007267	cell-cell signaling	biological_process	14	2314	0.18773
GO:0007212	dopamine receptor signaling pathway	biological_process	3	2314	0.18773
GO:0050780	dopamine receptor binding	molecular_function	3	2314	0.18773
GO:0004399	histidinol dehydrogenase activity	molecular_function	3	2314	0.18773
GO:1901605	alpha-amino acid metabolic process	biological_process	215	2314	0.18773
GO:0005507	copper ion binding	molecular_function	29	2314	0.18773
GO:0006952	defense response	biological_process	47	2314	0.18773
GO:0016709	oxidoreductase activity, acting on paired donors, with incorporation or reduction of molecular oxygen, NAD(P)H as one donor, and incorporation of one atom of oxygen	molecular_function	13	2314	0.18773
GO:0009733	response to auxin stimulus	biological_process	14	2314	0.19197
GO:0044255	cellular lipid metabolic process	biological_process	153	2314	0.19638
GO:0008187	poly-pyrimidine tract binding	molecular_function	4	2314	0.19902
GO:0008266	poly(U) RNA binding	molecular_function	4	2314	0.19902
GO:0009081	branched-chain amino acid metabolic process	biological_process	31	2314	0.20069
GO:0009508	plastid chromosome	cellular_component	3	2314	0.20659
GO:0007268	synaptic transmission	biological_process	13	2314	0.20677
GO:0016667	oxidoreductase activity, acting on a sulfur group of donors	molecular_function	31	2314	0.207
GO:0006546	glycine catabolic process	biological_process	7	2314	0.21167
GO:0009071	serine family amino acid catabolic process	biological_process	7	2314	0.21167
GO:0009523	photosystem II	cellular_component	24	2314	0.22877
GO:0019226	transmission of nerve impulse	biological_process	13	2314	0.22877
GO:0035637	multicellular organismal signaling	biological_process	13	2314	0.22877
GO:0009416	response to light stimulus	biological_process	27	2314	0.22877
GO:0009813	flavonoid biosynthetic process	biological_process	9	2314	0.22877
GO:0052689	carboxylic ester hydrolase activity	molecular_function	36	2314	0.23554
GO:0046148	pigment biosynthetic process	biological_process	47	2314	0.23631
GO:0050877	neurological system process	biological_process	19	2314	0.23944
GO:0016616	oxidoreductase activity, acting on the CH-OH group of donors, NAD or NADP as acceptor	molecular_function	61	2314	0.23944
GO:0016160	amylase activity	molecular_function	8	2314	0.24205
GO:0009737	response to abscisic acid stimulus	biological_process	11	2314	0.24621
GO:0016829	lyase activity	molecular_function	72	2314	0.24621
GO:0018874	benzoate metabolic process	biological_process	17	2314	0.24694
GO:0005506	iron ion binding	molecular_function	55	2314	0.2483
GO:0008610	lipid biosynthetic process	biological_process	120	2314	0.2584
GO:0006979	response to oxidative stress	biological_process	24	2314	0.26383
GO:0016830	carbon-carbon lyase activity	molecular_function	30	2314	0.26531
GO:0000272	polysaccharide catabolic process	biological_process	12	2314	0.27344
GO:0031023	microtubule organizing center organization	biological_process	5	2314	0.27344
GO:0051297	centrosome organization	biological_process	5	2314	0.27344
GO:0009314	response to radiation	biological_process	27	2314	0.27347
GO:1901575	organic substance catabolic process	biological_process	198	2314	0.27347
GO:0005509	calcium ion binding	molecular_function	45	2314	0.27347
GO:0009642	response to light intensity	biological_process	6	2314	0.27458
GO:0008839	4-hydroxy-tetrahydrodipicolinate reductase	molecular_function	8	2314	0.27779
GO:0006551	leucine metabolic process	biological_process	28	2314	0.28008
GO:0019319	hexose biosynthetic process	biological_process	26	2314	0.28008
GO:0046364	monosaccharide biosynthetic process	biological_process	26	2314	0.28008
GO:0003942	N-acetyl-gamma-glutamyl-phosphate reductase activity	molecular_function	3	2314	0.28469
GO:0006549	isoleucine metabolic process	biological_process	28	2314	0.28567
GO:0016758	transferase activity, transferring hexosyl groups	molecular_function	77	2314	0.29074
GO:0042445	hormone metabolic process	biological_process	26	2314	0.29124
GO:0003727	single-stranded RNA binding	molecular_function	5	2314	0.29148
GO:0006094	gluconeogenesis	biological_process	25	2314	0.29907
GO:0044272	sulfur compound biosynthetic process	biological_process	26	2314	0.29929
GO:0009266	response to temperature stimulus	biological_process	17	2314	0.30285
GO:1901606	alpha-amino acid catabolic process	biological_process	33	2314	0.30285
GO:0048229	gametophyte development	biological_process	9	2314	0.30285
GO:0038023	signaling receptor activity	molecular_function	33	2314	0.30285
GO:0009505	plant-type cell wall	cellular_component	15	2314	0.30902
GO:0006098	pentose-phosphate shunt	biological_process	24	2314	0.31051
GO:0006740	NADPH regeneration	biological_process	24	2314	0.31051
GO:0009066	aspartate family amino acid metabolic process	biological_process	58	2314	0.31371
GO:0009654	oxygen evolving complex	cellular_component	8	2314	0.31453
GO:1901981	phosphatidylinositol phosphate binding	molecular_function	3	2314	0.33158
GO:0006091	generation of precursor metabolites and energy	biological_process	98	2314	0.33499
GO:0016711	flavonoid 3'-monooxygenase activity	molecular_function	3	2314	0.3357
GO:1901565	organonitrogen compound catabolic process	biological_process	100	2314	0.34246
GO:0009812	flavonoid metabolic process	biological_process	9	2314	0.35278
GO:0008207	C21-steroid hormone metabolic process	biological_process	19	2314	0.3672
GO:0010817	regulation of hormone levels	biological_process	27	2314	0.37011
GO:0006022	aminoglycan metabolic process	biological_process	24	2314	0.37905
GO:0009063	cellular amino acid catabolic process	biological_process	33	2314	0.37905
GO:0009607	response to biotic stimulus	biological_process	35	2314	0.38406
GO:0008652	cellular amino acid biosynthetic process	biological_process	79	2314	0.38406
GO:0004497	monooxygenase activity	molecular_function	30	2314	0.38406
GO:0003688	DNA replication origin binding	molecular_function	4	2314	0.38406
GO:0046809	replication compartment	cellular_component	4	2314	0.38406
GO:0034754	cellular hormone metabolic process	biological_process	23	2314	0.38494
GO:0009295	nucleoid	cellular_component	6	2314	0.38965
GO:0016705	oxidoreductase activity, acting on paired donors, with incorporation or reduction of molecular oxygen	molecular_function	64	2314	0.38965
GO:0004602	glutathione peroxidase activity	molecular_function	5	2314	0.39753
GO:0016682	oxidoreductase activity, acting on diphenols and related substances as donors, oxygen as acceptor	molecular_function	9	2314	0.39786
GO:0051186	cofactor metabolic process	biological_process	115	2314	0.40947
GO:0033764	steroid dehydrogenase activity, acting on the CH-OH group of donors, NAD or NADP as acceptor	molecular_function	19	2314	0.40947
GO:1901566	organonitrogen compound biosynthetic process	biological_process	174	2314	0.41794
GO:0016838	carbon-oxygen lyase activity, acting on phosphates	molecular_function	8	2314	0.42603
GO:0016857	racemase and epimerase activity, acting on carbohydrates and derivatives	molecular_function	9	2314	0.43056
GO:0043648	dicarboxylic acid metabolic process	biological_process	32	2314	0.43584
GO:0016639	oxidoreductase activity, acting on the CH-NH2 group of donors, NAD or NADP as acceptor	molecular_function	3	2314	0.43766
GO:0045430	chalcone isomerase activity	molecular_function	2	2314	0.43778
GO:0051050	positive regulation of transport	biological_process	2	2314	0.43778
GO:1901700	response to oxygen-containing compound	biological_process	26	2314	0.44158
GO:0016229	steroid dehydrogenase activity	molecular_function	19	2314	0.44158
GO:0000051	urea cycle intermediate metabolic process	biological_process	6	2314	0.44158
GO:0030545	receptor regulator activity	molecular_function	4	2314	0.44158
GO:0030547	receptor inhibitor activity	molecular_function	4	2314	0.44158
GO:0030548	acetylcholine receptor regulator activity	molecular_function	4	2314	0.44158
GO:0030550	acetylcholine receptor inhibitor activity	molecular_function	4	2314	0.44158
GO:0004499	N,N-dimethylaniline monooxygenase activity	molecular_function	5	2314	0.44158
GO:0044242	cellular lipid catabolic process	biological_process	19	2314	0.44354
GO:0042537	benzene-containing compound metabolic process	biological_process	19	2314	0.44659
GO:0010340	carboxyl-O-methyltransferase activity	molecular_function	11	2314	0.44827
GO:0051998	protein carboxyl O-methyltransferase activity	molecular_function	11	2314	0.44827
GO:0006739	NADP metabolic process	biological_process	24	2314	0.44827
GO:0006573	valine metabolic process	biological_process	26	2314	0.45465
GO:0047668	amygdalin beta-glucosidase activity	molecular_function	2	2314	0.45915
GO:0030203	glycosaminoglycan metabolic process	biological_process	19	2314	0.45915
GO:0004872	receptor activity	molecular_function	34	2314	0.45915
GO:0022627	cytosolic small ribosomal subunit	cellular_component	6	2314	0.45915
GO:0004601	peroxidase activity	molecular_function	16	2314	0.45915
GO:0006804	peroxidase reaction	biological_process	16	2314	0.45915
GO:0016684	oxidoreductase activity, acting on peroxide as acceptor	molecular_function	16	2314	0.45915
GO:0009408	response to heat	biological_process	8	2314	0.46007
GO:0055086	nucleobase-containing small molecule metabolic process	biological_process	196	2314	0.46099
GO:0006013	mannose metabolic process	biological_process	18	2314	0.46772
GO:0009056	catabolic process	biological_process	213	2314	0.47267
GO:0009699	phenylpropanoid biosynthetic process	biological_process	5	2314	0.47267
GO:0007098	centrosome cycle	biological_process	4	2314	0.47288
GO:0051298	centrosome duplication	biological_process	4	2314	0.47288
GO:0042026	protein refolding	biological_process	3	2314	0.47288
GO:0006081	cellular aldehyde metabolic process	biological_process	14	2314	0.47577
GO:0016168	chlorophyll binding	molecular_function	3	2314	0.48064
GO:0003857	3-hydroxyacyl-CoA dehydrogenase activity	molecular_function	14	2314	0.49064
GO:0009553	embryo sac development	biological_process	5	2314	0.49187
GO:0003854	3-beta-hydroxy-delta5-steroid dehydrogenase activity	molecular_function	18	2314	0.49355
GO:0072524	pyridine-containing compound metabolic process	biological_process	29	2314	0.50725
GO:0005986	sucrose biosynthetic process	biological_process	4	2314	0.50725
GO:0010333	terpene synthase activity	molecular_function	6	2314	0.50725
GO:0034637	cellular carbohydrate biosynthetic process	biological_process	67	2314	0.50725
GO:0050896	response to stimulus	biological_process	399	2314	0.50725
GO:0016042	lipid catabolic process	biological_process	31	2314	0.5161
GO:0050308	sugar-phosphatase activity	molecular_function	5	2314	0.5183
GO:0042132	fructose 1,6-bisphosphate 1-phosphatase activity	molecular_function	3	2314	0.52079
GO:0046906	tetrapyrrole binding	molecular_function	48	2314	0.52396
GO:0005576	extracellular region	cellular_component	132	2314	0.52396
GO:0016072	rRNA metabolic process	biological_process	23	2314	0.53188
GO:0009547	plastid ribosome	cellular_component	2	2314	0.53975
GO:0033013	tetrapyrrole metabolic process	biological_process	46	2314	0.54282
GO:0016165	linoleate 13S-lipoxygenase activity	molecular_function	5	2314	0.54655
GO:0046496	nicotinamide nucleotide metabolic process	biological_process	25	2314	0.55828
GO:0008171	O-methyltransferase activity	molecular_function	16	2314	0.55935
GO:0003988	acetyl-CoA C-acyltransferase activity	molecular_function	2	2314	0.57107
GO:0016408	C-acyltransferase activity	molecular_function	2	2314	0.57107
GO:0016702	oxidoreductase activity, acting on single donors with incorporation of molecular oxygen, incorporation of two atoms of oxygen	molecular_function	13	2314	0.58471
GO:0030258	lipid modification	biological_process	18	2314	0.58471
GO:0016634	oxidoreductase activity, acting on the CH-CH group of donors, oxygen as acceptor	molecular_function	6	2314	0.58514
GO:0016627	oxidoreductase activity, acting on the CH-CH group of donors	molecular_function	35	2314	0.59584
GO:0009573	chloroplast ribulose bisphosphate carboxylase complex	cellular_component	4	2314	0.59584
GO:0048492	ribulose bisphosphate carboxylase complex	cellular_component	4	2314	0.59584
GO:0008209	androgen metabolic process	biological_process	18	2314	0.59719
GO:0008210	estrogen metabolic process	biological_process	18	2314	0.59719
GO:0001664	G-protein coupled receptor binding	molecular_function	3	2314	0.59927
GO:0010143	cutin biosynthetic process	biological_process	2	2314	0.60286
GO:1901135	carbohydrate derivative metabolic process	biological_process	211	2314	0.60423
GO:0043231	intracellular membrane-bounded organelle	cellular_component	607	2314	0.60423
GO:0043227	membrane-bounded organelle	cellular_component	607	2314	0.6095
GO:0003911	DNA ligase (NAD+) activity	molecular_function	2	2314	0.61157
GO:0090351	seedling development	biological_process	4	2314	0.61395
GO:0004930	G-protein coupled receptor activity	molecular_function	12	2314	0.61746
GO:0006206	pyrimidine nucleobase metabolic process	biological_process	43	2314	0.61746
GO:0009409	response to cold	biological_process	10	2314	0.62734
GO:0005199	structural constituent of cell wall	molecular_function	4	2314	0.63142
GO:0080085	signal recognition particle, chloroplast targeting	cellular_component	2	2314	0.63385
GO:0031423	hexon binding	molecular_function	3	2314	0.64093
GO:0046686	response to cadmium ion	biological_process	16	2314	0.64093
GO:0004779	sulfate adenylyltransferase activity	molecular_function	2	2314	0.64093
GO:0004781	sulfate adenylyltransferase (ATP) activity	molecular_function	2	2314	0.64093
GO:0008716	D-alanine-D-alanine ligase activity	molecular_function	4	2314	0.64093
GO:0046144	D-alanine family amino acid metabolic process	biological_process	4	2314	0.64093
GO:0046436	D-alanine metabolic process	biological_process	4	2314	0.64093
GO:0010315	auxin efflux	biological_process	2	2314	0.64341
GO:0006364	rRNA processing	biological_process	22	2314	0.64341
GO:0052547	regulation of peptidase activity	biological_process	3	2314	0.64523
GO:0019252	starch biosynthetic process	biological_process	4	2314	0.64554
GO:0006699	bile acid biosynthetic process	biological_process	4	2314	0.64554
GO:0008206	bile acid metabolic process	biological_process	4	2314	0.64554
GO:0050832	defense response to fungus	biological_process	6	2314	0.6464
GO:0006547	histidine metabolic process	biological_process	10	2314	0.64784
GO:0052803	imidazole-containing compound metabolic process	biological_process	10	2314	0.64784
GO:0046351	disaccharide biosynthetic process	biological_process	9	2314	0.65557
GO:0008643	carbohydrate transport	biological_process	15	2314	0.65958
GO:0004190	aspartic-type endopeptidase activity	molecular_function	18	2314	0.66164
GO:0070001	aspartic-type peptidase activity	molecular_function	18	2314	0.66164
GO:0009250	glucan biosynthetic process	biological_process	22	2314	0.66486
GO:0000105	histidine biosynthetic process	biological_process	8	2314	0.68681
GO:0016628	oxidoreductase activity, acting on the CH-CH group of donors, NAD or NADP as acceptor	molecular_function	24	2314	0.68848
GO:0009533	chloroplast stromal thylakoid	cellular_component	2	2314	0.69504
GO:0015977	carbon fixation	biological_process	9	2314	0.69555
GO:0006000	fructose metabolic process	biological_process	16	2314	0.69555
GO:0010038	response to metal ion	biological_process	20	2314	0.69555
GO:0008878	glucose-1-phosphate adenylyltransferase activity	molecular_function	3	2314	0.69555
GO:0016872	intramolecular lyase activity	molecular_function	4	2314	0.69555
GO:0009064	glutamine family amino acid metabolic process	biological_process	25	2314	0.69555
GO:0004970	ionotropic glutamate receptor activity	molecular_function	8	2314	0.71239
GO:0005231	excitatory extracellular ligand-gated ion channel activity	molecular_function	8	2314	0.71239
GO:0005234	extracellular-glutamate-gated ion channel activity	molecular_function	8	2314	0.71239
GO:0008066	glutamate receptor activity	molecular_function	8	2314	0.71239
GO:0009772	photosynthetic electron transport in photosystem II	biological_process	3	2314	0.72023
GO:0006753	nucleoside phosphate metabolic process	biological_process	138	2314	0.72224
GO:0030170	pyridoxal phosphate binding	molecular_function	24	2314	0.72352
GO:0051052	regulation of DNA metabolic process	biological_process	8	2314	0.73152
GO:0046982	protein heterodimerization activity	molecular_function	9	2314	0.73432
GO:0009561	megagametogenesis	biological_process	3	2314	0.73432
GO:0033647	host intracellular organelle	cellular_component	11	2314	0.73483
GO:0033648	host intracellular membrane-bounded organelle	cellular_component	11	2314	0.73483
GO:0042025	host cell nucleus	cellular_component	11	2314	0.73483
GO:0004106	chorismate mutase activity	molecular_function	2	2314	0.76325
GO:0009060	aerobic respiration	biological_process	17	2314	0.77946
GO:0009082	branched-chain amino acid biosynthetic process	biological_process	15	2314	0.78871
GO:0006694	steroid biosynthetic process	biological_process	29	2314	0.78871
GO:0051707	response to other organism	biological_process	27	2314	0.78871
GO:0009804	coumarin metabolic process	biological_process	3	2314	0.78871
GO:0009805	coumarin biosynthetic process	biological_process	3	2314	0.78871
GO:0009810	stilbene metabolic process	biological_process	3	2314	0.78871
GO:0009811	stilbene biosynthetic process	biological_process	3	2314	0.78871
GO:0008097	5S rRNA binding	molecular_function	3	2314	0.78892
GO:0009624	response to nematode	biological_process	5	2314	0.79443
GO:0015276	ligand-gated ion channel activity	molecular_function	13	2314	0.79443
GO:0022834	ligand-gated channel activity	molecular_function	13	2314	0.79443
GO:0033643	host cell part	cellular_component	18	2314	0.79463
GO:0009734	auxin mediated signaling pathway	biological_process	9	2314	0.79825
GO:0071365	cellular response to auxin stimulus	biological_process	9	2314	0.79825
GO:0031407	oxylipin metabolic process	biological_process	5	2314	0.79825
GO:0009620	response to fungus	biological_process	7	2314	0.79825
GO:0018995	host	cellular_component	18	2314	0.79825
GO:0043245	extraorganismal space	cellular_component	18	2314	0.79825
GO:0043657	host cell	cellular_component	18	2314	0.79825
GO:0044215	other organism	cellular_component	18	2314	0.79825
GO:0044216	other organism cell	cellular_component	18	2314	0.79825
GO:0044217	other organism part	cellular_component	18	2314	0.79825
GO:0006188	IMP biosynthetic process	biological_process	6	2314	0.79825
GO:0046040	IMP metabolic process	biological_process	6	2314	0.79825
GO:0010033	response to organic substance	biological_process	33	2314	0.79825
GO:0005960	glycine cleavage complex	cellular_component	4	2314	0.79825
GO:0033646	host intracellular part	cellular_component	12	2314	0.7985
GO:0043656	intracellular region of host	cellular_component	12	2314	0.7985
GO:0000271	polysaccharide biosynthetic process	biological_process	60	2314	0.80345
GO:0046522	S-methyl-5-thioribose kinase activity	molecular_function	2	2314	0.81857
GO:0003899	DNA-directed RNA polymerase activity	molecular_function	32	2314	0.82045
GO:0046487	glyoxylate metabolic process	biological_process	11	2314	0.82156
GO:0006576	cellular biogenic amine metabolic process	biological_process	44	2314	0.8243
GO:0042742	defense response to bacterium	biological_process	15	2314	0.82834
GO:0004556	alpha-amylase activity	molecular_function	4	2314	0.82834
GO:0009117	nucleotide metabolic process	biological_process	135	2314	0.82834
GO:0016998	cell wall macromolecule catabolic process	biological_process	11	2314	0.82834
GO:0019464	glycine decarboxylation via glycine cleavage system	biological_process	2	2314	0.82834
GO:0019203	carbohydrate phosphatase activity	molecular_function	6	2314	0.82834
GO:0006732	coenzyme metabolic process	biological_process	76	2314	0.82834
GO:0016638	oxidoreductase activity, acting on the CH-NH2 group of donors	molecular_function	10	2314	0.82834
GO:0006550	isoleucine catabolic process	biological_process	17	2314	0.82834
GO:0006574	valine catabolic process	biological_process	17	2314	0.82834
GO:0016984	ribulose-bisphosphate carboxylase activity	molecular_function	3	2314	0.82834
GO:0006220	pyrimidine nucleotide metabolic process	biological_process	12	2314	0.82834
GO:0009235	cobalamin metabolic process	biological_process	8	2314	0.82834
GO:0043434	response to peptide hormone stimulus	biological_process	2	2314	0.82834
GO:1901652	response to peptide	biological_process	2	2314	0.82834
GO:0009126	purine nucleoside monophosphate metabolic process	biological_process	9	2314	0.82834
GO:0009127	purine nucleoside monophosphate biosynthetic process	biological_process	9	2314	0.82834
GO:0009167	purine ribonucleoside monophosphate metabolic process	biological_process	9	2314	0.82834
GO:0009168	purine ribonucleoside monophosphate biosynthetic process	biological_process	9	2314	0.82834
GO:0009156	ribonucleoside monophosphate biosynthetic process	biological_process	14	2314	0.82834
GO:0009161	ribonucleoside monophosphate metabolic process	biological_process	14	2314	0.82834
GO:0042548	regulation of photosynthesis, light reaction	biological_process	4	2314	0.83796
GO:0043467	regulation of generation of precursor metabolites and energy	biological_process	4	2314	0.83796
GO:0004869	cysteine-type endopeptidase inhibitor activity	molecular_function	4	2314	0.83916
GO:0006554	lysine catabolic process	biological_process	20	2314	0.843
GO:0009809	lignin biosynthetic process	biological_process	3	2314	0.84338
GO:0006024	glycosaminoglycan biosynthetic process	biological_process	12	2314	0.84338
GO:0097305	response to alcohol	biological_process	11	2314	0.84338
GO:0005884	actin filament	cellular_component	2	2314	0.84461
GO:0006099	tricarboxylic acid cycle	biological_process	14	2314	0.84734
GO:0019362	pyridine nucleotide metabolic process	biological_process	25	2314	0.84754
GO:0006026	aminoglycan catabolic process	biological_process	12	2314	0.84754
GO:0015994	chlorophyll metabolic process	biological_process	38	2314	0.85603
GO:0006772	thiamine metabolic process	biological_process	7	2314	0.87041
GO:0042723	thiamine-containing compound metabolic process	biological_process	7	2314	0.87041
GO:0006023	aminoglycan biosynthetic process	biological_process	12	2314	0.87723
GO:0016161	beta-amylase activity	molecular_function	4	2314	0.87942
GO:0020037	heme binding	molecular_function	42	2314	0.87942
GO:0008202	steroid metabolic process	biological_process	29	2314	0.88891
GO:0006552	leucine catabolic process	biological_process	17	2314	0.88943
GO:0009083	branched-chain amino acid catabolic process	biological_process	17	2314	0.88943
GO:0004832	valine-tRNA ligase activity	molecular_function	2	2314	0.89029
GO:0006438	valyl-tRNA aminoacylation	biological_process	2	2314	0.89029
GO:0019637	organophosphate metabolic process	biological_process	177	2314	0.89029
GO:0004108	citrate (Si)-synthase activity	molecular_function	2	2314	0.89029
GO:0032266	phosphatidylinositol-3-phosphate binding	molecular_function	2	2314	0.89049
GO:0006189	'de novo' IMP biosynthetic process	biological_process	4	2314	0.90239
GO:0009068	aspartate family amino acid catabolic process	biological_process	20	2314	0.90239
GO:0010019	chloroplast-nucleus signaling pathway	biological_process	2	2314	0.90505
GO:0004435	phosphatidylinositol phospholipase C activity	molecular_function	3	2314	0.91857
GO:0046339	diacylglycerol metabolic process	biological_process	3	2314	0.91857
GO:0072528	pyrimidine-containing compound biosynthetic process	biological_process	16	2314	0.91955
GO:0009617	response to bacterium	biological_process	15	2314	0.9286
GO:0046416	D-amino acid metabolic process	biological_process	4	2314	0.93853
GO:0010236	plastoquinone biosynthetic process	biological_process	2	2314	0.9406
GO:0005230	extracellular ligand-gated ion channel activity	molecular_function	8	2314	0.9425
GO:0009112	nucleobase metabolic process	biological_process	74	2314	0.94325
GO:0018298	protein-chromophore linkage	biological_process	4	2314	0.94581
GO:0051258	protein polymerization	biological_process	16	2314	0.94776
GO:0044106	cellular amine metabolic process	biological_process	44	2314	0.95668
GO:0030288	outer membrane-bounded periplasmic space	cellular_component	8	2314	0.95668
GO:0009349	riboflavin synthase complex	cellular_component	2	2314	0.95847
GO:0033692	cellular polysaccharide biosynthetic process	biological_process	58	2314	0.9599
GO:0016861	intramolecular oxidoreductase activity, interconverting aldoses and ketoses	molecular_function	7	2314	0.96433
GO:0035091	phosphatidylinositol binding	molecular_function	7	2314	0.96799
GO:0019725	cellular homeostasis	biological_process	32	2314	0.97541
GO:0033993	response to lipid	biological_process	12	2314	0.97541
GO:0000976	transcription regulatory region sequence-specific DNA binding	molecular_function	4	2314	0.97679
GO:0003906	DNA-(apurinic or apyrimidinic site) lyase activity	molecular_function	3	2314	0.98181
GO:0042973	glucan endo-1,3-beta-D-glucosidase activity	molecular_function	3	2314	0.98404
GO:0015925	galactosidase activity	molecular_function	8	2314	0.99526
GO:0031408	oxylipin biosynthetic process	biological_process	4	2314	1
GO:0048527	lateral root development	biological_process	3	2314	1
GO:0044036	cell wall macromolecule metabolic process	biological_process	19	2314	1
GO:0009228	thiamine biosynthetic process	biological_process	6	2314	1
GO:0042724	thiamine-containing compound biosynthetic process	biological_process	6	2314	1
GO:0000229	cytoplasmic chromosome	cellular_component	3	2314	1
GO:0009506	plasmodesma	cellular_component	3	2314	1
GO:0055044	symplast	cellular_component	3	2314	1
GO:0006213	pyrimidine nucleoside metabolic process	biological_process	7	2314	1
GO:0007186	G-protein coupled receptor signaling pathway	biological_process	29	2314	1
GO:0009308	amine metabolic process	biological_process	47	2314	1
GO:0005385	zinc ion transmembrane transporter activity	molecular_function	2	2314	1
GO:0071577	zinc ion transmembrane transport	biological_process	2	2314	1
GO:0009773	photosynthetic electron transport in photosystem I	biological_process	2	2314	1
GO:0045454	cell redox homeostasis	biological_process	24	2314	1
GO:0010109	regulation of photosynthesis	biological_process	4	2314	1
GO:0016701	oxidoreductase activity, acting on single donors with incorporation of molecular oxygen	molecular_function	16	2314	1
GO:0006638	neutral lipid metabolic process	biological_process	3	2314	1
GO:0006639	acylglycerol metabolic process	biological_process	3	2314	1
GO:0018106	peptidyl-histidine phosphorylation	biological_process	2	2314	1
GO:0005886	plasma membrane	cellular_component	103	2314	1
GO:0006536	glutamate metabolic process	biological_process	8	2314	1
GO:0008649	rRNA methyltransferase activity	molecular_function	7	2314	1
GO:0016108	tetraterpenoid metabolic process	biological_process	12	2314	1
GO:0016109	tetraterpenoid biosynthetic process	biological_process	12	2314	1
GO:0016116	carotenoid metabolic process	biological_process	12	2314	1
GO:0016117	carotenoid biosynthetic process	biological_process	12	2314	1
GO:0006564	L-serine biosynthetic process	biological_process	2	2314	1
GO:0006007	glucose catabolic process	biological_process	31	2314	1
GO:0019320	hexose catabolic process	biological_process	31	2314	1
GO:0006778	porphyrin-containing compound metabolic process	biological_process	38	2314	1
GO:0007166	cell surface receptor signaling pathway	biological_process	43	2314	1
GO:0007178	transmembrane receptor protein serine/threonine kinase signaling pathway	biological_process	9	2314	1
GO:0006522	alanine metabolic process	biological_process	11	2314	1
GO:0009078	pyruvate family amino acid metabolic process	biological_process	11	2314	1
GO:0009084	glutamine family amino acid biosynthetic process	biological_process	8	2314	1
GO:0000022	mitotic spindle elongation	biological_process	4	2314	1
GO:0051231	spindle elongation	biological_process	4	2314	1
GO:0009698	phenylpropanoid metabolic process	biological_process	6	2314	1
GO:0004134	4-alpha-glucanotransferase activity	molecular_function	2	2314	1
GO:0010191	mucilage metabolic process	biological_process	2	2314	1
GO:0004965	G-protein coupled GABA receptor activity	molecular_function	2	2314	1
GO:0007216	G-protein coupled glutamate receptor signaling pathway	biological_process	2	2314	1
GO:0016917	GABA receptor activity	molecular_function	2	2314	1
GO:0005545	1-phosphatidylinositol binding	molecular_function	2	2314	1
GO:0006900	membrane budding	biological_process	2	2314	1
GO:0006901	vesicle coating	biological_process	2	2314	1
GO:0048268	clathrin coat assembly	biological_process	2	2314	1
GO:0005958	DNA-dependent protein kinase-DNA ligase 4 complex	cellular_component	2	2314	1
GO:0070419	nonhomologous end joining complex	cellular_component	2	2314	1
GO:0015995	chlorophyll biosynthetic process	biological_process	26	2314	1
GO:0009098	leucine biosynthetic process	biological_process	12	2314	1
GO:0006029	proteoglycan metabolic process	biological_process	4	2314	1
GO:0030166	proteoglycan biosynthetic process	biological_process	4	2314	1
GO:0030204	chondroitin sulfate metabolic process	biological_process	4	2314	1
GO:0030206	chondroitin sulfate biosynthetic process	biological_process	4	2314	1
GO:0050650	chondroitin sulfate proteoglycan biosynthetic process	biological_process	4	2314	1
GO:0050654	chondroitin sulfate proteoglycan metabolic process	biological_process	4	2314	1
GO:0030255	protein secretion by the type IV secretion system	biological_process	1	2314	1
GO:0044097	secretion by the type IV secretion system	biological_process	1	2314	1
GO:0006970	response to osmotic stress	biological_process	13	2314	1
GO:0042816	vitamin B6 metabolic process	biological_process	4	2314	1
GO:0006275	regulation of DNA replication	biological_process	5	2314	1
GO:0000975	regulatory region DNA binding	molecular_function	4	2314	1
GO:0001067	regulatory region nucleic acid binding	molecular_function	4	2314	1
GO:0044212	transcription regulatory region DNA binding	molecular_function	4	2314	1
GO:0032870	cellular response to hormone stimulus	biological_process	14	2314	1
GO:0071495	cellular response to endogenous stimulus	biological_process	14	2314	1
GO:0009845	seed germination	biological_process	3	2314	1
GO:0006857	oligopeptide transport	biological_process	8	2314	1
GO:0043094	cellular metabolic compound salvage	biological_process	7	2314	1
GO:0022622	root system development	biological_process	9	2314	1
GO:0048364	root development	biological_process	9	2314	1
GO:0046365	monosaccharide catabolic process	biological_process	31	2314	1
GO:0004140	dephospho-CoA kinase activity	molecular_function	4	2314	1
GO:0010205	photoinhibition	biological_process	2	2314	1
GO:0043155	negative regulation of photosynthesis, light reaction	biological_process	2	2314	1
GO:0009113	purine nucleobase biosynthetic process	biological_process	3	2314	1
GO:0005977	glycogen metabolic process	biological_process	5	2314	1
GO:0005978	glycogen biosynthetic process	biological_process	5	2314	1
GO:0006112	energy reserve metabolic process	biological_process	5	2314	1
GO:0006801	superoxide metabolic process	biological_process	5	2314	1
GO:0032386	regulation of intracellular transport	biological_process	1	2314	1
GO:0032388	positive regulation of intracellular transport	biological_process	1	2314	1
GO:0033157	regulation of intracellular protein transport	biological_process	1	2314	1
GO:0042306	regulation of protein import into nucleus	biological_process	1	2314	1
GO:0042307	positive regulation of protein import into nucleus	biological_process	1	2314	1
GO:0042990	regulation of transcription factor import into nucleus	biological_process	1	2314	1
GO:0042991	transcription factor import into nucleus	biological_process	1	2314	1
GO:0042993	positive regulation of transcription factor import into nucleus	biological_process	1	2314	1
GO:0046822	regulation of nucleocytoplasmic transport	biological_process	1	2314	1
GO:0046824	positive regulation of nucleocytoplasmic transport	biological_process	1	2314	1
GO:0051222	positive regulation of protein transport	biological_process	1	2314	1
GO:0051531	NFAT protein import into nucleus	biological_process	1	2314	1
GO:0051532	regulation of NFAT protein import into nucleus	biological_process	1	2314	1
GO:0051533	positive regulation of NFAT protein import into nucleus	biological_process	1	2314	1
GO:0090316	positive regulation of intracellular protein transport	biological_process	1	2314	1
GO:1900180	regulation of protein localization to nucleus	biological_process	1	2314	1
GO:0009236	cobalamin biosynthetic process	biological_process	7	2314	1
GO:0030259	lipid glycosylation	biological_process	10	2314	1
GO:0006537	glutamate biosynthetic process	biological_process	4	2314	1
GO:0009097	isoleucine biosynthetic process	biological_process	12	2314	1
GO:0007215	glutamate receptor signaling pathway	biological_process	3	2314	1
GO:0035235	ionotropic glutamate receptor signaling pathway	biological_process	3	2314	1
GO:0009850	auxin metabolic process	biological_process	3	2314	1
GO:0009123	nucleoside monophosphate metabolic process	biological_process	14	2314	1
GO:0009124	nucleoside monophosphate biosynthetic process	biological_process	14	2314	1
GO:0002538	arachidonic acid metabolite production involved in inflammatory response	biological_process	1	2314	1
GO:0002540	leukotriene production involved in inflammatory response	biological_process	1	2314	1
GO:0006282	regulation of DNA repair	biological_process	3	2314	1
GO:2001020	regulation of response to DNA damage stimulus	biological_process	3	2314	1
GO:0006766	vitamin metabolic process	biological_process	47	2314	1
GO:0010466	negative regulation of peptidase activity	biological_process	2	2314	1
GO:0051346	negative regulation of hydrolase activity	biological_process	2	2314	1
GO:0006935	chemotaxis	biological_process	6	2314	1
GO:0009853	photorespiration	biological_process	3	2314	1
GO:0006144	purine nucleobase metabolic process	biological_process	64	2314	1
GO:0044724	single-organism carbohydrate catabolic process	biological_process	33	2314	1
GO:0009147	pyrimidine nucleoside triphosphate metabolic process	biological_process	4	2314	1
GO:0000179	rRNA (adenine-N6,N6-)-dimethyltransferase activity	molecular_function	5	2314	1
GO:0016433	rRNA (adenine) methyltransferase activity	molecular_function	5	2314	1
GO:0005992	trehalose biosynthetic process	biological_process	6	2314	1
GO:0006855	drug transmembrane transport	biological_process	12	2314	1
GO:0015238	drug transmembrane transporter activity	molecular_function	12	2314	1
GO:0016901	oxidoreductase activity, acting on the CH-OH group of donors, quinone or similar compound as acceptor	molecular_function	2	2314	1
GO:0090066	regulation of anatomical structure size	biological_process	6	2314	1
GO:0009543	chloroplast thylakoid lumen	cellular_component	2	2314	1
GO:0031978	plastid thylakoid lumen	cellular_component	2	2314	1
GO:0009069	serine family amino acid metabolic process	biological_process	109	2314	1
GO:0000741	karyogamy	biological_process	2	2314	1
GO:0009559	embryo sac central cell differentiation	biological_process	2	2314	1
GO:0010197	polar nucleus fusion	biological_process	2	2314	1
GO:0008810	cellulase activity	molecular_function	2	2314	1
GO:0006221	pyrimidine nucleotide biosynthetic process	biological_process	10	2314	1
GO:0006787	porphyrin-containing compound catabolic process	biological_process	7	2314	1
GO:0033015	tetrapyrrole catabolic process	biological_process	7	2314	1
GO:0033014	tetrapyrrole biosynthetic process	biological_process	36	2314	1
GO:0042575	DNA polymerase complex	cellular_component	17	2314	1
GO:0009616	virus induced gene silencing	biological_process	1	2314	1
GO:0035195	gene silencing by miRNA	biological_process	1	2314	1
GO:0035198	miRNA binding	molecular_function	1	2314	1
GO:0052018	modulation by symbiont of RNA levels in host	biological_process	1	2314	1
GO:0052249	modulation of RNA levels in other organism involved in symbiotic interaction	biological_process	1	2314	1
GO:0007052	mitotic spindle organization	biological_process	4	2314	1
GO:0015297	antiporter activity	molecular_function	16	2314	1
GO:0009639	response to red or far red light	biological_process	6	2314	1
GO:0005549	odorant binding	molecular_function	2	2314	1
GO:0000302	response to reactive oxygen species	biological_process	4	2314	1
GO:0008286	insulin receptor signaling pathway	biological_process	1	2314	1
GO:0032868	response to insulin stimulus	biological_process	1	2314	1
GO:0032869	cellular response to insulin stimulus	biological_process	1	2314	1
GO:0071375	cellular response to peptide hormone stimulus	biological_process	1	2314	1
GO:0071417	cellular response to organonitrogen compound	biological_process	1	2314	1
GO:1901653	cellular response to peptide	biological_process	1	2314	1
GO:0002252	immune effector process	biological_process	2	2314	1
GO:0006829	zinc ion transport	biological_process	2	2314	1
GO:0016860	intramolecular oxidoreductase activity	molecular_function	9	2314	1
GO:0008300	isoprenoid catabolic process	biological_process	3	2314	1
GO:0018923	limonene metabolic process	biological_process	3	2314	1
GO:0043692	monoterpene metabolic process	biological_process	3	2314	1
GO:0043694	monoterpene catabolic process	biological_process	3	2314	1
GO:0046247	terpene catabolic process	biological_process	3	2314	1
GO:0046251	limonene catabolic process	biological_process	3	2314	1
GO:0009704	de-etiolation	biological_process	2	2314	1
GO:0010196	nonphotochemical quenching	biological_process	2	2314	1
GO:1990066	energy quenching	biological_process	2	2314	1
GO:0008428	ribonuclease inhibitor activity	molecular_function	1	2314	1
GO:0007167	enzyme linked receptor protein signaling pathway	biological_process	10	2314	1
GO:0050379	UDP-glucuronate 5'-epimerase activity	molecular_function	1	2314	1
GO:0004565	beta-galactosidase activity	molecular_function	7	2314	1
GO:0009341	beta-galactosidase complex	cellular_component	7	2314	1
GO:0009070	serine family amino acid biosynthetic process	biological_process	5	2314	1
GO:0015893	drug transport	biological_process	12	2314	1
GO:0090484	drug transporter activity	molecular_function	12	2314	1
GO:0016036	cellular response to phosphate starvation	biological_process	2	2314	1
GO:0042330	taxis	biological_process	6	2314	1
GO:0006767	water-soluble vitamin metabolic process	biological_process	46	2314	1
GO:0005080	protein kinase C binding	molecular_function	1	2314	1
GO:0018991	oviposition	biological_process	1	2314	1
GO:0004185	serine-type carboxypeptidase activity	molecular_function	8	2314	1
GO:0004568	chitinase activity	molecular_function	5	2314	1
GO:0006032	chitin catabolic process	biological_process	5	2314	1
GO:0046348	amino sugar catabolic process	biological_process	5	2314	1
GO:1901072	glucosamine-containing compound catabolic process	biological_process	5	2314	1
GO:0046527	glucosyltransferase activity	molecular_function	22	2314	1
GO:0031429	box H/ACA snoRNP complex	cellular_component	1	2314	1
GO:0044452	nucleolar part	cellular_component	1	2314	1
GO:0072588	box H/ACA RNP complex	cellular_component	1	2314	1
GO:0019239	deaminase activity	molecular_function	4	2314	1
GO:0005391	sodium:potassium-exchanging ATPase activity	molecular_function	2	2314	1
GO:0005890	sodium:potassium-exchanging ATPase complex	cellular_component	2	2314	1
GO:0000097	sulfur amino acid biosynthetic process	biological_process	9	2314	1
GO:0019814	immunoglobulin complex	cellular_component	4	2314	1
GO:0050660	flavin adenine dinucleotide binding	molecular_function	29	2314	1
GO:0006997	nucleus organization	biological_process	3	2314	1
GO:0004300	enoyl-CoA hydratase activity	molecular_function	2	2314	1
GO:0003995	acyl-CoA dehydrogenase activity	molecular_function	3	2314	1
GO:0070566	adenylyltransferase activity	molecular_function	6	2314	1
GO:0015833	peptide transport	biological_process	9	2314	1
GO:0005773	vacuole	cellular_component	27	2314	1
GO:0006891	intra-Golgi vesicle-mediated transport	biological_process	6	2314	1
GO:0051187	cofactor catabolic process	biological_process	7	2314	1
GO:0003887	DNA-directed DNA polymerase activity	molecular_function	16	2314	1
GO:0008967	phosphoglycolate phosphatase activity	molecular_function	2	2314	1
GO:0044707	single-multicellular organism process	biological_process	84	2314	1
GO:0019643	reductive tricarboxylic acid cycle	biological_process	6	2314	1
GO:0009735	response to cytokinin stimulus	biological_process	2	2314	1
GO:0019863	IgE binding	molecular_function	1	2314	1
GO:0016877	ligase activity, forming carbon-sulfur bonds	molecular_function	4	2314	1
GO:0035266	meristem growth	biological_process	2	2314	1
GO:0042493	response to drug	biological_process	12	2314	1
GO:0046417	chorismate metabolic process	biological_process	3	2314	1
GO:0004332	fructose-bisphosphate aldolase activity	molecular_function	3	2314	1
GO:0016411	acylglycerol O-acyltransferase activity	molecular_function	3	2314	1
GO:0008407	chaeta morphogenesis	biological_process	1	2314	1
GO:0005547	phosphatidylinositol-3,4,5-trisphosphate binding	molecular_function	1	2314	1
GO:0080025	phosphatidylinositol-3,5-bisphosphate binding	molecular_function	1	2314	1
GO:0006096	glycolysis	biological_process	18	2314	1
GO:1901657	glycosyl compound metabolic process	biological_process	104	2314	1
GO:0006884	cell volume homeostasis	biological_process	1	2314	1
GO:0005777	peroxisome	cellular_component	11	2314	1
GO:0042579	microbody	cellular_component	11	2314	1
GO:0033897	ribonuclease T2 activity	molecular_function	1	2314	1
GO:0006721	terpenoid metabolic process	biological_process	20	2314	1
GO:0009200	deoxyribonucleoside triphosphate metabolic process	biological_process	2	2314	1
GO:0009211	pyrimidine deoxyribonucleoside triphosphate metabolic process	biological_process	2	2314	1
GO:0046080	dUTP metabolic process	biological_process	2	2314	1
GO:0009555	pollen development	biological_process	5	2314	1
GO:0009755	hormone-mediated signaling pathway	biological_process	13	2314	1
GO:0004347	glucose-6-phosphate isomerase activity	molecular_function	2	2314	1
GO:0004564	beta-fructofuranosidase activity	molecular_function	5	2314	1
GO:0004575	sucrose alpha-glucosidase activity	molecular_function	5	2314	1
GO:0017177	glucosidase II complex	cellular_component	5	2314	1
GO:1901136	carbohydrate derivative catabolic process	biological_process	65	2314	1
GO:0004177	aminopeptidase activity	molecular_function	9	2314	1
GO:0004722	protein serine/threonine phosphatase activity	molecular_function	6	2314	1
GO:0015996	chlorophyll catabolic process	biological_process	6	2314	1
GO:0046149	pigment catabolic process	biological_process	6	2314	1
GO:0047746	chlorophyllase activity	molecular_function	6	2314	1
GO:0004126	cytidine deaminase activity	molecular_function	1	2314	1
GO:0006216	cytidine catabolic process	biological_process	1	2314	1
GO:0009972	cytidine deamination	biological_process	1	2314	1
GO:0046087	cytidine metabolic process	biological_process	1	2314	1
GO:0009887	organ morphogenesis	biological_process	6	2314	1
GO:0010207	photosystem II assembly	biological_process	1	2314	1
GO:0010242	oxygen evolving activity	molecular_function	1	2314	1
GO:0035304	regulation of protein dephosphorylation	biological_process	1	2314	1
GO:0004476	mannose-6-phosphate isomerase activity	molecular_function	2	2314	1
GO:0004076	biotin synthase activity	molecular_function	1	2314	1
GO:0070283	radical SAM enzyme activity	molecular_function	1	2314	1
GO:0009249	protein lipoylation	biological_process	1	2314	1
GO:0004846	urate oxidase activity	molecular_function	1	2314	1
GO:0016663	oxidoreductase activity, acting on other nitrogenous compounds as donors, oxygen as acceptor	molecular_function	1	2314	1
GO:0019628	urate catabolic process	biological_process	1	2314	1
GO:0046415	urate metabolic process	biological_process	1	2314	1
GO:0071731	response to nitric oxide	biological_process	1	2314	1
GO:0009432	SOS response	biological_process	4	2314	1
GO:0010214	seed coat development	biological_process	2	2314	1
GO:0042886	amide transport	biological_process	9	2314	1
GO:0009110	vitamin biosynthetic process	biological_process	34	2314	1
GO:0019852	L-ascorbic acid metabolic process	biological_process	4	2314	1
GO:0030276	clathrin binding	molecular_function	2	2314	1
GO:0045735	nutrient reservoir activity	molecular_function	5	2314	1
GO:0048528	post-embryonic root development	biological_process	3	2314	1
GO:0010959	regulation of metal ion transport	biological_process	1	2314	1
GO:0043270	positive regulation of ion transport	biological_process	1	2314	1
GO:0051924	regulation of calcium ion transport	biological_process	1	2314	1
GO:0051928	positive regulation of calcium ion transport	biological_process	1	2314	1
GO:0030795	jasmonate O-methyltransferase activity	molecular_function	1	2314	1
GO:0051015	actin filament binding	molecular_function	3	2314	1
GO:0008361	regulation of cell size	biological_process	1	2314	1
GO:0006637	acyl-CoA metabolic process	biological_process	5	2314	1
GO:0035383	thioester metabolic process	biological_process	5	2314	1
GO:0005991	trehalose metabolic process	biological_process	6	2314	1
GO:0009218	pyrimidine ribonucleotide metabolic process	biological_process	7	2314	1
GO:0009220	pyrimidine ribonucleotide biosynthetic process	biological_process	7	2314	1
GO:0003883	CTP synthase activity	molecular_function	2	2314	1
GO:0004746	riboflavin synthase activity	molecular_function	1	2314	1
GO:0003916	DNA topoisomerase activity	molecular_function	8	2314	1
GO:0006265	DNA topological change	biological_process	8	2314	1
GO:0010309	acireductone dioxygenase [iron(II)-requiring] activity	molecular_function	2	2314	1
GO:0032501	multicellular organismal process	biological_process	90	2314	1
GO:0015416	organic phosphonate transmembrane-transporting ATPase activity	molecular_function	3	2314	1
GO:0015604	organic phosphonate transmembrane transporter activity	molecular_function	3	2314	1
GO:0015605	organophosphate ester transmembrane transporter activity	molecular_function	3	2314	1
GO:0004675	transmembrane receptor protein serine/threonine kinase activity	molecular_function	2	2314	1
GO:0003838	sterol 24-C-methyltransferase activity	molecular_function	1	2314	1
GO:0043623	cellular protein complex assembly	biological_process	23	2314	1
GO:0071103	DNA conformation change	biological_process	20	2314	1
GO:0071804	cellular potassium ion transport	biological_process	6	2314	1
GO:0071805	potassium ion transmembrane transport	biological_process	6	2314	1
GO:0009677	double fertilization forming two zygotes	biological_process	1	2314	1
GO:0015099	nickel cation transmembrane transporter activity	molecular_function	1	2314	1
GO:0015675	nickel cation transport	biological_process	1	2314	1
GO:0035444	nickel cation transmembrane transport	biological_process	1	2314	1
GO:0046408	chlorophyll synthetase activity	molecular_function	1	2314	1
GO:0000311	plastid large ribosomal subunit	cellular_component	1	2314	1
GO:0004400	histidinol-phosphate transaminase activity	molecular_function	1	2314	1
GO:0016688	L-ascorbate peroxidase activity	molecular_function	1	2314	1
GO:0046173	polyol biosynthetic process	biological_process	12	2314	1
GO:0016679	oxidoreductase activity, acting on diphenols and related substances as donors	molecular_function	12	2314	1
GO:0009641	shade avoidance	biological_process	1	2314	1
GO:0051865	protein autoubiquitination	biological_process	1	2314	1
GO:0010158	abaxial cell fate specification	biological_process	1	2314	1
GO:0010159	specification of organ position	biological_process	1	2314	1
GO:0010450	inflorescence meristem growth	biological_process	1	2314	1
GO:0015936	coenzyme A metabolic process	biological_process	5	2314	1
GO:0048529	magnesium-protoporphyrin IX monomethyl ester (oxidative) cyclase activity	molecular_function	1	2314	1
GO:0050278	sedoheptulose-bisphosphatase activity	molecular_function	1	2314	1
GO:0016866	intramolecular transferase activity	molecular_function	12	2314	1
GO:0016098	monoterpenoid metabolic process	biological_process	1	2314	1
GO:0016099	monoterpenoid biosynthetic process	biological_process	1	2314	1
GO:0047501	(+)-neomenthol dehydrogenase activity	molecular_function	1	2314	1
GO:0047504	(-)-menthol dehydrogenase activity	molecular_function	1	2314	1
GO:0004073	aspartate-semialdehyde dehydrogenase activity	molecular_function	1	2314	1
GO:0004047	aminomethyltransferase activity	molecular_function	2	2314	1
GO:0044422	organelle part	cellular_component	430	2314	1
GO:0004641	phosphoribosylformylglycinamidine cyclo-ligase activity	molecular_function	1	2314	1
GO:0006027	glycosaminoglycan catabolic process	biological_process	7	2314	1
GO:0001758	retinal dehydrogenase activity	molecular_function	1	2314	1
GO:0032259	methylation	biological_process	39	2314	1
GO:0006543	glutamine catabolic process	biological_process	1	2314	1
GO:0070408	carbamoyl phosphate metabolic process	biological_process	1	2314	1
GO:0070409	carbamoyl phosphate biosynthetic process	biological_process	1	2314	1
GO:0016210	naringenin-chalcone synthase activity	molecular_function	1	2314	1
GO:0072593	reactive oxygen species metabolic process	biological_process	5	2314	1
GO:0016298	lipase activity	molecular_function	17	2314	1
GO:0004648	O-phospho-L-serine:2-oxoglutarate aminotransferase activity	molecular_function	1	2314	1
GO:0006626	protein targeting to mitochondrion	biological_process	7	2314	1
GO:0070585	protein localization to mitochondrion	biological_process	7	2314	1
GO:0072655	establishment of protein localization to mitochondrion	biological_process	7	2314	1
GO:0010334	sesquiterpene synthase activity	molecular_function	1	2314	1
GO:0045482	trichodiene synthase activity	molecular_function	1	2314	1
GO:0042592	homeostatic process	biological_process	35	2314	1
GO:0051274	beta-glucan biosynthetic process	biological_process	13	2314	1
GO:0006066	alcohol metabolic process	biological_process	25	2314	1
GO:0000165	MAPK cascade	biological_process	9	2314	1
GO:0007243	intracellular protein kinase cascade	biological_process	9	2314	1
GO:0046917	triphosphoribosyl-dephospho-CoA synthase activity	molecular_function	1	2314	1
GO:0046523	S-methyl-5-thioribose-1-phosphate isomerase activity	molecular_function	1	2314	1
GO:0071258	cellular response to gravity	biological_process	1	2314	1
GO:0010243	response to organonitrogen compound	biological_process	3	2314	1
GO:1901362	organic cyclic compound biosynthetic process	biological_process	380	2314	1
GO:0047681	aryl-alcohol dehydrogenase (NADP+) activity	molecular_function	1	2314	1
GO:0031957	very long-chain fatty acid-CoA ligase activity	molecular_function	1	2314	1
GO:0015193	L-proline transmembrane transporter activity	molecular_function	1	2314	1
GO:0015824	proline transport	biological_process	1	2314	1
GO:0035524	proline transmembrane transport	biological_process	1	2314	1
GO:0046112	nucleobase biosynthetic process	biological_process	4	2314	1
GO:0030436	asexual sporulation	biological_process	2	2314	1
GO:0006544	glycine metabolic process	biological_process	19	2314	1
GO:0004588	orotate phosphoribosyltransferase activity	molecular_function	1	2314	1
GO:0044205	'de novo' UMP biosynthetic process	biological_process	1	2314	1
GO:0018858	benzoate-CoA ligase activity	molecular_function	1	2314	1
GO:0008836	diaminopimelate decarboxylase activity	molecular_function	1	2314	1
GO:0010345	suberin biosynthetic process	biological_process	1	2314	1
GO:0009645	response to low light intensity stimulus	biological_process	1	2314	1
GO:0010244	response to low fluence blue light stimulus by blue low-fluence system	biological_process	1	2314	1
GO:0019072	viral genome packaging	biological_process	2	2314	1
GO:0019073	viral DNA genome packaging	biological_process	2	2314	1
GO:0004305	ethanolamine kinase activity	molecular_function	1	2314	1
GO:0004558	alpha-glucosidase activity	molecular_function	6	2314	1
GO:0048658	anther wall tapetum development	biological_process	1	2314	1
GO:0055081	anion homeostasis	biological_process	1	2314	1
GO:0080144	amino acid homeostasis	biological_process	1	2314	1
GO:0042644	chloroplast nucleoid	cellular_component	1	2314	1
GO:0003937	IMP cyclohydrolase activity	molecular_function	1	2314	1
GO:0004352	glutamate dehydrogenase (NAD+) activity	molecular_function	1	2314	1
GO:0004353	glutamate dehydrogenase [NAD(P)+] activity	molecular_function	1	2314	1
GO:0004643	phosphoribosylaminoimidazolecarboxamide formyltransferase activity	molecular_function	1	2314	1
GO:0000303	response to superoxide	biological_process	1	2314	1
GO:0004791	thioredoxin-disulfide reductase activity	molecular_function	1	2314	1
GO:0019430	removal of superoxide radicals	biological_process	1	2314	1
GO:0071451	cellular response to superoxide	biological_process	1	2314	1
GO:0006568	tryptophan metabolic process	biological_process	30	2314	1
GO:0006586	indolalkylamine metabolic process	biological_process	30	2314	1
GO:0010354	homogentisate prenyltransferase activity	molecular_function	1	2314	1
GO:0010355	homogentisate farnesyltransferase activity	molecular_function	1	2314	1
GO:0010356	homogentisate geranylgeranyltransferase activity	molecular_function	1	2314	1
GO:0010357	homogentisate solanesyltransferase activity	molecular_function	1	2314	1
GO:0018826	methionine gamma-lyase activity	molecular_function	1	2314	1
GO:0004503	monophenol monooxygenase activity	molecular_function	1	2314	1
GO:0016716	oxidoreductase activity, acting on paired donors, with incorporation or reduction of molecular oxygen, another compound as one donor, and incorporation of one atom of oxygen	molecular_function	1	2314	1
GO:0050373	UDP-arabinose 4-epimerase activity	molecular_function	1	2314	1
GO:0009673	low affinity phosphate transmembrane transporter activity	molecular_function	1	2314	1
GO:0047672	anthranilate N-benzoyltransferase activity	molecular_function	1	2314	1
GO:0008909	isochorismate synthase activity	molecular_function	1	2314	1
GO:0050486	intramolecular transferase activity, transferring hydroxy groups	molecular_function	1	2314	1
GO:0045038	protein import into chloroplast thylakoid membrane	biological_process	1	2314	1
GO:0009045	xylose isomerase activity	molecular_function	1	2314	1
GO:0008924	malate dehydrogenase (quinone) activity	molecular_function	1	2314	1
GO:0016207	4-coumarate-CoA ligase activity	molecular_function	1	2314	1
GO:0004520	endodeoxyribonuclease activity	molecular_function	9	2314	1
GO:0071011	precatalytic spliceosome	cellular_component	1	2314	1
GO:0050505	hydroquinone glucosyltransferase activity	molecular_function	1	2314	1
GO:0004370	glycerol kinase activity	molecular_function	1	2314	1
GO:0004021	L-alanine:2-oxoglutarate aminotransferase activity	molecular_function	1	2314	1
GO:0047635	alanine-oxo-acid transaminase activity	molecular_function	1	2314	1
GO:0047958	glycine:2-oxoglutarate aminotransferase activity	molecular_function	1	2314	1
GO:0070180	LSU rRNA binding	molecular_function	1	2314	1
GO:0080158	chloroplast ribulose bisphosphate carboxylase complex biogenesis	biological_process	1	2314	1
GO:0016710	trans-cinnamate 4-monooxygenase activity	molecular_function	1	2314	1
GO:0034389	lipid particle organization	biological_process	1	2314	1
GO:0072521	purine-containing compound metabolic process	biological_process	138	2314	1
GO:0016787	hydrolase activity	molecular_function	495	2314	1
GO:0003868	4-hydroxyphenylpyruvate dioxygenase activity	molecular_function	1	2314	1
GO:0004614	phosphoglucomutase activity	molecular_function	1	2314	1
GO:0004044	amidophosphoribosyltransferase activity	molecular_function	1	2314	1
GO:0042549	photosystem II stabilization	biological_process	2	2314	1
GO:0016868	intramolecular transferase activity, phosphotransferases	molecular_function	4	2314	1
GO:0042364	water-soluble vitamin biosynthetic process	biological_process	33	2314	1
GO:0010089	xylem development	biological_process	1	2314	1
GO:0004160	dihydroxy-acid dehydratase activity	molecular_function	1	2314	1
GO:0008987	quinolinate synthetase A activity	molecular_function	1	2314	1
GO:0019804	quinolinate synthetase complex	cellular_component	1	2314	1
GO:0019805	quinolinate biosynthetic process	biological_process	1	2314	1
GO:0046874	quinolinate metabolic process	biological_process	1	2314	1
GO:0008990	rRNA (guanine-N2-)-methyltransferase activity	molecular_function	1	2314	1
GO:0016435	rRNA (guanine) methyltransferase activity	molecular_function	1	2314	1
GO:0010859	calcium-dependent cysteine-type endopeptidase inhibitor activity	molecular_function	1	2314	1
GO:0006524	alanine catabolic process	biological_process	1	2314	1
GO:0009080	pyruvate family amino acid catabolic process	biological_process	1	2314	1
GO:0019481	L-alanine catabolic process, by transamination	biological_process	1	2314	1
GO:0042851	L-alanine metabolic process	biological_process	1	2314	1
GO:0042853	L-alanine catabolic process	biological_process	1	2314	1
GO:0004638	phosphoribosylaminoimidazole carboxylase activity	molecular_function	1	2314	1
GO:0009320	phosphoribosylaminoimidazole carboxylase complex	cellular_component	1	2314	1
GO:0003852	2-isopropylmalate synthase activity	molecular_function	1	2314	1
GO:0005024	transforming growth factor beta-activated receptor activity	molecular_function	1	2314	1
GO:0005026	transforming growth factor beta receptor activity, type II	molecular_function	1	2314	1
GO:0080001	mucilage extrusion from seed coat	biological_process	1	2314	1
GO:0006919	activation of cysteine-type endopeptidase activity involved in apoptotic process	biological_process	1	2314	1
GO:0010280	UDP-L-rhamnose synthase activity	molecular_function	1	2314	1
GO:0010950	positive regulation of endopeptidase activity	biological_process	1	2314	1
GO:0010952	positive regulation of peptidase activity	biological_process	1	2314	1
GO:0043280	positive regulation of cysteine-type endopeptidase activity involved in apoptotic process	biological_process	1	2314	1
GO:0043281	regulation of cysteine-type endopeptidase activity involved in apoptotic process	biological_process	1	2314	1
GO:0050377	UDP-glucose 4,6-dehydratase activity	molecular_function	1	2314	1
GO:0097202	activation of cysteine-type endopeptidase activity	biological_process	1	2314	1
GO:2000116	regulation of cysteine-type endopeptidase activity	biological_process	1	2314	1
GO:2001056	positive regulation of cysteine-type endopeptidase activity	biological_process	1	2314	1
GO:0010157	response to chlorate	biological_process	1	2314	1
GO:0031930	mitochondria-nucleus signaling pathway	biological_process	1	2314	1
GO:0032300	mismatch repair complex	cellular_component	1	2314	1
GO:0032301	MutSalpha complex	cellular_component	1	2314	1
GO:0032302	MutSbeta complex	cellular_component	1	2314	1
GO:0004458	D-lactate dehydrogenase (cytochrome) activity	molecular_function	1	2314	1
GO:0016898	oxidoreductase activity, acting on the CH-OH group of donors, cytochrome as acceptor	molecular_function	1	2314	1
GO:0006059	hexitol metabolic process	biological_process	1	2314	1
GO:0010325	raffinose family oligosaccharide biosynthetic process	biological_process	1	2314	1
GO:0019401	alditol biosynthetic process	biological_process	1	2314	1
GO:0019406	hexitol biosynthetic process	biological_process	1	2314	1
GO:0019593	mannitol biosynthetic process	biological_process	1	2314	1
GO:0019594	mannitol metabolic process	biological_process	1	2314	1
GO:0042793	transcription from plastid promoter	biological_process	1	2314	1
GO:0047274	galactinol-sucrose galactosyltransferase activity	molecular_function	1	2314	1
GO:0030835	negative regulation of actin filament depolymerization	biological_process	1	2314	1
GO:0051494	negative regulation of cytoskeleton organization	biological_process	1	2314	1
GO:1901880	negative regulation of protein depolymerization	biological_process	1	2314	1
GO:0004654	polyribonucleotide nucleotidyltransferase activity	molecular_function	1	2314	1
GO:0005164	tumor necrosis factor receptor binding	molecular_function	1	2314	1
GO:0032813	tumor necrosis factor receptor superfamily binding	molecular_function	1	2314	1
GO:0043335	protein unfolding	biological_process	1	2314	1
GO:0000025	maltose catabolic process	biological_process	1	2314	1
GO:0004375	glycine dehydrogenase (decarboxylating) activity	molecular_function	1	2314	1
GO:0004753	saccharopine dehydrogenase activity	molecular_function	1	2314	1
GO:0004755	saccharopine dehydrogenase (NADP+, L-glutamate-forming) activity	molecular_function	1	2314	1
GO:0005034	osmosensor activity	molecular_function	1	2314	1
GO:0009927	histidine phosphotransfer kinase activity	molecular_function	1	2314	1
GO:0010297	heteropolysaccharide binding	molecular_function	1	2314	1
GO:0010480	microsporocyte differentiation	biological_process	1	2314	1
GO:0016040	glutamate synthase (NADH) activity	molecular_function	1	2314	1
GO:0016642	oxidoreductase activity, acting on the CH-NH2 group of donors, disulfide as acceptor	molecular_function	1	2314	1
GO:0045181	glutamate synthase activity, NAD(P)H as acceptor	molecular_function	1	2314	1
GO:0046505	sulfolipid metabolic process	biological_process	1	2314	1
GO:0046506	sulfolipid biosynthetic process	biological_process	1	2314	1
GO:0046507	UDPsulfoquinovose synthase activity	molecular_function	1	2314	1
GO:0046508	hydrolase activity, acting on carbon-sulfur bonds	molecular_function	1	2314	1
GO:0047130	saccharopine dehydrogenase (NADP+, L-lysine-forming) activity	molecular_function	1	2314	1
GO:0051014	actin filament severing	biological_process	1	2314	1
GO:0051060	pullulanase activity	molecular_function	1	2314	1
GO:0032535	regulation of cellular component size	biological_process	3	2314	1
GO:0004702	receptor signaling protein serine/threonine kinase activity	molecular_function	7	2314	1
GO:0004133	glycogen debranching enzyme activity	molecular_function	3	2314	1
GO:0003978	UDP-glucose 4-epimerase activity	molecular_function	2	2314	1
GO:0016776	phosphotransferase activity, phosphate group as acceptor	molecular_function	6	2314	1
GO:0044038	cell wall macromolecule biosynthetic process	biological_process	8	2314	1
GO:0070589	cellular component macromolecule biosynthetic process	biological_process	8	2314	1
GO:0080024	indolebutyric acid metabolic process	biological_process	1	2314	1
GO:0006733	oxidoreduction coenzyme metabolic process	biological_process	35	2314	1
GO:0009102	biotin biosynthetic process	biological_process	1	2314	1
GO:0051607	defense response to virus	biological_process	1	2314	1
GO:0006839	mitochondrial transport	biological_process	8	2314	1
GO:0006858	extracellular transport	biological_process	3	2314	1
GO:0006414	translational elongation	biological_process	17	2314	1
GO:0044446	intracellular organelle part	cellular_component	427	2314	1
GO:0006555	methionine metabolic process	biological_process	10	2314	1
GO:0031977	thylakoid lumen	cellular_component	3	2314	1
GO:0017057	6-phosphogluconolactonase activity	molecular_function	1	2314	1
GO:0019634	organic phosphonate metabolic process	biological_process	1	2314	1
GO:0046131	pyrimidine ribonucleoside metabolic process	biological_process	5	2314	1
GO:0007219	Notch signaling pathway	biological_process	2	2314	1
GO:0051273	beta-glucan metabolic process	biological_process	13	2314	1
GO:0000154	rRNA modification	biological_process	9	2314	1
GO:0004866	endopeptidase inhibitor activity	molecular_function	8	2314	1
GO:0061135	endopeptidase regulator activity	molecular_function	8	2314	1
GO:0034062	RNA polymerase activity	molecular_function	43	2314	1
GO:0010007	magnesium chelatase complex	cellular_component	21	2314	1
GO:0016851	magnesium chelatase activity	molecular_function	21	2314	1
GO:0051002	ligase activity, forming nitrogen-metal bonds	molecular_function	21	2314	1
GO:0051003	ligase activity, forming nitrogen-metal bonds, forming coordination complexes	molecular_function	21	2314	1
GO:0007423	sensory organ development	biological_process	2	2314	1
GO:0042214	terpene metabolic process	biological_process	3	2314	1
GO:0071214	cellular response to abiotic stimulus	biological_process	3	2314	1
GO:0000146	microfilament motor activity	molecular_function	1	2314	1
GO:0005859	muscle myosin complex	cellular_component	1	2314	1
GO:0016630	protochlorophyllide reductase activity	molecular_function	1	2314	1
GO:0044462	external encapsulating structure part	cellular_component	9	2314	1
GO:0033865	nucleoside bisphosphate metabolic process	biological_process	6	2314	1
GO:0033875	ribonucleoside bisphosphate metabolic process	biological_process	6	2314	1
GO:0034032	purine nucleoside bisphosphate metabolic process	biological_process	6	2314	1
GO:0051213	dioxygenase activity	molecular_function	25	2314	1
GO:0046486	glycerolipid metabolic process	biological_process	45	2314	1
GO:0004066	asparagine synthase (glutamine-hydrolyzing) activity	molecular_function	3	2314	1
GO:0006529	asparagine biosynthetic process	biological_process	3	2314	1
GO:0006869	lipid transport	biological_process	11	2314	1
GO:0051347	positive regulation of transferase activity	biological_process	5	2314	1
GO:0034622	cellular macromolecular complex assembly	biological_process	29	2314	1
GO:0048443	stamen development	biological_process	2	2314	1
GO:0048466	androecium development	biological_process	2	2314	1
GO:0048653	anther development	biological_process	2	2314	1
GO:0004531	deoxyribonuclease II activity	molecular_function	1	2314	1
GO:0016889	endodeoxyribonuclease activity, producing 3'-phosphomonoesters	molecular_function	1	2314	1
GO:0004425	indole-3-glycerol-phosphate synthase activity	molecular_function	2	2314	1
GO:0010016	shoot system morphogenesis	biological_process	4	2314	1
GO:0009629	response to gravity	biological_process	2	2314	1
GO:0004857	enzyme inhibitor activity	molecular_function	21	2314	1
GO:0000270	peptidoglycan metabolic process	biological_process	7	2314	1
GO:0009252	peptidoglycan biosynthetic process	biological_process	7	2314	1
GO:0009072	aromatic amino acid family metabolic process	biological_process	40	2314	1
GO:0016300	tRNA (uracil) methyltransferase activity	molecular_function	5	2314	1
GO:0035251	UDP-glucosyltransferase activity	molecular_function	19	2314	1
GO:0030075	bacterial thylakoid	cellular_component	2	2314	1
GO:0030094	plasma membrane-derived photosystem I	cellular_component	2	2314	1
GO:0016743	carboxyl- or carbamoyltransferase activity	molecular_function	2	2314	1
GO:0003983	UTP:glucose-1-phosphate uridylyltransferase activity	molecular_function	1	2314	1
GO:0034470	ncRNA processing	biological_process	47	2314	1
GO:0016713	oxidoreductase activity, acting on paired donors, with incorporation or reduction of molecular oxygen, reduced iron-sulfur protein as one donor, and incorporation of one atom of oxygen	molecular_function	1	2314	1
GO:0018685	alkane 1-monooxygenase activity	molecular_function	1	2314	1
GO:0009965	leaf morphogenesis	biological_process	3	2314	1
GO:0009116	nucleoside metabolic process	biological_process	92	2314	1
GO:0007600	sensory perception	biological_process	6	2314	1
GO:0009808	lignin metabolic process	biological_process	4	2314	1
GO:0046165	alcohol biosynthetic process	biological_process	14	2314	1
GO:0009099	valine biosynthetic process	biological_process	10	2314	1
GO:0010876	lipid localization	biological_process	11	2314	1
GO:0022416	chaeta development	biological_process	1	2314	1
GO:0004674	protein serine/threonine kinase activity	molecular_function	85	2314	1
GO:0009678	hydrogen-translocating pyrophosphatase activity	molecular_function	2	2314	1
GO:0015748	organophosphate ester transport	biological_process	6	2314	1
GO:0010311	lateral root formation	biological_process	1	2314	1
GO:0051017	actin filament bundle assembly	biological_process	1	2314	1
GO:0061572	actin filament bundle organization	biological_process	1	2314	1
GO:0016114	terpenoid biosynthetic process	biological_process	17	2314	1
GO:1901617	organic hydroxy compound biosynthetic process	biological_process	15	2314	1
GO:0005850	eukaryotic translation initiation factor 2 complex	cellular_component	1	2314	1
GO:0006782	protoporphyrinogen IX biosynthetic process	biological_process	2	2314	1
GO:0046501	protoporphyrinogen IX metabolic process	biological_process	2	2314	1
GO:0016629	12-oxophytodienoate reductase activity	molecular_function	1	2314	1
GO:0019685	photosynthesis, dark reaction	biological_process	2	2314	1
GO:0015976	carbon utilization	biological_process	12	2314	1
GO:0043752	adenosylcobinamide kinase activity	molecular_function	2	2314	1
GO:0004064	arylesterase activity	molecular_function	2	2314	1
GO:0004871	signal transducer activity	molecular_function	52	2314	1
GO:0060089	molecular transducer activity	molecular_function	52	2314	1
GO:0080135	regulation of cellular response to stress	biological_process	3	2314	1
GO:0006779	porphyrin-containing compound biosynthetic process	biological_process	28	2314	1
GO:0034069	aminoglycoside N-acetyltransferase activity	molecular_function	1	2314	1
GO:0046353	aminoglycoside 3-N-acetyltransferase activity	molecular_function	1	2314	1
GO:0009269	response to desiccation	biological_process	2	2314	1
GO:0009934	regulation of meristem structural organization	biological_process	1	2314	1
GO:0019033	viral tegument	cellular_component	5	2314	1
GO:0020002	host cell plasma membrane	cellular_component	1	2314	1
GO:0044156	host cell junction	cellular_component	1	2314	1
GO:0015018	galactosylgalactosylxylosylprotein 3-beta-glucuronosyltransferase activity	molecular_function	2	2314	1
GO:0008508	bile acid:sodium symporter activity	molecular_function	2	2314	1
GO:0015125	bile acid transmembrane transporter activity	molecular_function	2	2314	1
GO:0015721	bile acid and bile salt transport	biological_process	2	2314	1
GO:0000313	organellar ribosome	cellular_component	2	2314	1
GO:0016878	acid-thiol ligase activity	molecular_function	3	2314	1
GO:0004359	glutaminase activity	molecular_function	1	2314	1
GO:0048367	shoot system development	biological_process	11	2314	1
GO:0009086	methionine biosynthetic process	biological_process	6	2314	1
GO:0043242	negative regulation of protein complex disassembly	biological_process	1	2314	1
GO:0010279	indole-3-acetic acid amido synthetase activity	molecular_function	1	2314	1
GO:0010431	seed maturation	biological_process	1	2314	1
GO:0016835	carbon-oxygen lyase activity	molecular_function	22	2314	1
GO:0005057	receptor signaling protein activity	molecular_function	7	2314	1
GO:0042430	indole-containing compound metabolic process	biological_process	32	2314	1
GO:0005452	inorganic anion exchanger activity	molecular_function	2	2314	1
GO:0015301	anion:anion antiporter activity	molecular_function	2	2314	1
GO:0015701	bicarbonate transport	biological_process	2	2314	1
GO:0050307	sucrose-phosphate phosphatase activity	molecular_function	2	2314	1
GO:0016137	glycoside metabolic process	biological_process	11	2314	1
GO:0016138	glycoside biosynthetic process	biological_process	11	2314	1
GO:0019872	streptomycin biosynthetic process	biological_process	11	2314	1
GO:0030647	aminoglycoside antibiotic metabolic process	biological_process	11	2314	1
GO:0030648	aminoglycoside antibiotic biosynthetic process	biological_process	11	2314	1
GO:0046343	streptomycin metabolic process	biological_process	11	2314	1
GO:0008378	galactosyltransferase activity	molecular_function	8	2314	1
GO:0004709	MAP kinase kinase kinase activity	molecular_function	4	2314	1
GO:0004519	endonuclease activity	molecular_function	28	2314	1
GO:0044459	plasma membrane part	cellular_component	27	2314	1
GO:0004629	phospholipase C activity	molecular_function	4	2314	1
GO:0042546	cell wall biogenesis	biological_process	12	2314	1
GO:0006720	isoprenoid metabolic process	biological_process	25	2314	1
GO:0009065	glutamine family amino acid catabolic process	biological_process	3	2314	1
GO:0008447	L-ascorbate oxidase activity	molecular_function	2	2314	1
GO:0009011	starch synthase activity	molecular_function	2	2314	1
GO:0006535	cysteine biosynthetic process from serine	biological_process	3	2314	1
GO:0030158	protein xylosyltransferase activity	molecular_function	1	2314	1
GO:0015930	glutamate synthase activity	molecular_function	2	2314	1
GO:0019898	extrinsic to membrane	cellular_component	10	2314	1
GO:0006020	inositol metabolic process	biological_process	5	2314	1
GO:0009651	response to salt stress	biological_process	11	2314	1
GO:0004536	deoxyribonuclease activity	molecular_function	10	2314	1
GO:0006314	intron homing	biological_process	1	2314	1
GO:0007586	digestion	biological_process	2	2314	1
GO:0015948	methanogenesis	biological_process	6	2314	1
GO:0015975	energy derivation by oxidation of reduced inorganic compounds	biological_process	6	2314	1
GO:0043447	alkane biosynthetic process	biological_process	6	2314	1
GO:0005835	fatty acid synthase complex	cellular_component	6	2314	1
GO:0016884	carbon-nitrogen ligase activity, with glutamine as amido-N-donor	molecular_function	6	2314	1
GO:0016126	sterol biosynthetic process	biological_process	2	2314	1
GO:0031981	nuclear lumen	cellular_component	167	2314	1
GO:0006824	cobalt ion transport	biological_process	1	2314	1
GO:0015087	cobalt ion transmembrane transporter activity	molecular_function	1	2314	1
GO:0004642	phosphoribosylformylglycinamidine synthase activity	molecular_function	1	2314	1
GO:0002097	tRNA wobble base modification	biological_process	5	2314	1
GO:0002098	tRNA wobble uridine modification	biological_process	5	2314	1
GO:0046700	heterocycle catabolic process	biological_process	70	2314	1
GO:0006040	amino sugar metabolic process	biological_process	13	2314	1
GO:0046983	protein dimerization activity	molecular_function	51	2314	1
GO:0004801	sedoheptulose-7-phosphate:D-glyceraldehyde-3-phosphate glyceronetransferase activity	molecular_function	1	2314	1
GO:0047044	androstan-3-alpha,17-beta-diol dehydrogenase activity	molecular_function	1	2314	1
GO:0065008	regulation of biological quality	biological_process	82	2314	1
GO:0006563	L-serine metabolic process	biological_process	18	2314	1
GO:0047268	galactinol-raffinose galactosyltransferase activity	molecular_function	1	2314	1
GO:1901615	organic hydroxy compound metabolic process	biological_process	26	2314	1
GO:0042278	purine nucleoside metabolic process	biological_process	85	2314	1
GO:0046128	purine ribonucleoside metabolic process	biological_process	85	2314	1
GO:0003013	circulatory system process	biological_process	3	2314	1
GO:0003018	vascular process in circulatory system	biological_process	3	2314	1
GO:0008015	blood circulation	biological_process	3	2314	1
GO:0019229	regulation of vasoconstriction	biological_process	3	2314	1
GO:0042310	vasoconstriction	biological_process	3	2314	1
GO:0044057	regulation of system process	biological_process	3	2314	1
GO:0050880	regulation of blood vessel size	biological_process	3	2314	1
GO:0048830	adventitious root development	biological_process	1	2314	1
GO:0005200	structural constituent of cytoskeleton	molecular_function	2	2314	1
GO:0009119	ribonucleoside metabolic process	biological_process	88	2314	1
GO:0008276	protein methyltransferase activity	molecular_function	15	2314	1
GO:0015889	cobalamin transport	biological_process	1	2314	1
GO:0003913	DNA photolyase activity	molecular_function	3	2314	1
GO:0004557	alpha-galactosidase activity	molecular_function	1	2314	1
GO:0016778	diphosphotransferase activity	molecular_function	3	2314	1
GO:0007007	inner mitochondrial membrane organization	biological_process	3	2314	1
GO:0042719	mitochondrial intermembrane space protein transporter complex	cellular_component	3	2314	1
GO:0045039	protein import into mitochondrial inner membrane	biological_process	3	2314	1
GO:0015643	toxic substance binding	molecular_function	3	2314	1
GO:0019201	nucleotide kinase activity	molecular_function	4	2314	1
GO:0080022	primary root development	biological_process	1	2314	1
GO:0043565	sequence-specific DNA binding	molecular_function	53	2314	1
GO:0016744	transferase activity, transferring aldehyde or ketonic groups	molecular_function	3	2314	1
GO:0016888	endodeoxyribonuclease activity, producing 5'-phosphomonoesters	molecular_function	8	2314	1
GO:0006528	asparagine metabolic process	biological_process	3	2314	1
GO:0010087	phloem or xylem histogenesis	biological_process	1	2314	1
GO:0006222	UMP biosynthetic process	biological_process	3	2314	1
GO:0046049	UMP metabolic process	biological_process	3	2314	1
GO:0071822	protein complex subunit organization	biological_process	35	2314	1
GO:0010017	red or far-red light signaling pathway	biological_process	2	2314	1
GO:0071489	cellular response to red or far red light	biological_process	2	2314	1
GO:0006575	cellular modified amino acid metabolic process	biological_process	40	2314	1
GO:0009273	peptidoglycan-based cell wall biogenesis	biological_process	7	2314	1
GO:0000148	1,3-beta-D-glucan synthase complex	cellular_component	5	2314	1
GO:0003843	1,3-beta-D-glucan synthase activity	molecular_function	5	2314	1
GO:0006074	(1->3)-beta-D-glucan metabolic process	biological_process	5	2314	1
GO:0006075	(1->3)-beta-D-glucan biosynthetic process	biological_process	5	2314	1
GO:0071310	cellular response to organic substance	biological_process	14	2314	1
GO:0004620	phospholipase activity	molecular_function	7	2314	1
GO:0019438	aromatic compound biosynthetic process	biological_process	347	2314	1
GO:0009631	cold acclimation	biological_process	1	2314	1
GO:0006308	DNA catabolic process	biological_process	11	2314	1
GO:0030313	cell envelope	cellular_component	9	2314	1
GO:0010286	heat acclimation	biological_process	1	2314	1
GO:0071013	catalytic step 2 spliceosome	cellular_component	1	2314	1
GO:0016460	myosin II complex	cellular_component	1	2314	1
GO:0035073	pupariation	biological_process	1	2314	1
GO:0035210	prepupal development	biological_process	1	2314	1
GO:0009036	Type II site-specific deoxyribonuclease activity	molecular_function	6	2314	1
GO:0009359	Type II site-specific deoxyribonuclease complex	cellular_component	6	2314	1
GO:0015666	restriction endodeoxyribonuclease activity	molecular_function	6	2314	1
GO:0006050	mannosamine metabolic process	biological_process	2	2314	1
GO:0006051	N-acetylmannosamine metabolic process	biological_process	2	2314	1
GO:0047465	N-acylglucosamine-6-phosphate 2-epimerase activity	molecular_function	2	2314	1
GO:0015459	potassium channel regulator activity	molecular_function	2	2314	1
GO:0019870	potassium channel inhibitor activity	molecular_function	2	2314	1
GO:0015716	organic phosphonate transport	biological_process	3	2314	1
GO:0010044	response to aluminum ion	biological_process	1	2314	1
GO:0008483	transaminase activity	molecular_function	6	2314	1
GO:0000096	sulfur amino acid metabolic process	biological_process	15	2314	1
GO:0044550	secondary metabolite biosynthetic process	biological_process	15	2314	1
GO:0044270	cellular nitrogen compound catabolic process	biological_process	69	2314	1
GO:0042600	chorion	cellular_component	3	2314	1
GO:0004806	triglyceride lipase activity	molecular_function	10	2314	1
GO:0005319	lipid transporter activity	molecular_function	5	2314	1
GO:0009061	anaerobic respiration	biological_process	6	2314	1
GO:0044248	cellular catabolic process	biological_process	149	2314	1
GO:0015937	coenzyme A biosynthetic process	biological_process	4	2314	1
GO:0033866	nucleoside bisphosphate biosynthetic process	biological_process	4	2314	1
GO:0034030	ribonucleoside bisphosphate biosynthetic process	biological_process	4	2314	1
GO:0034033	purine nucleoside bisphosphate biosynthetic process	biological_process	4	2314	1
GO:0004630	phospholipase D activity	molecular_function	2	2314	1
GO:0070290	NAPE-specific phospholipase D activity	molecular_function	2	2314	1
GO:0019299	rhamnose metabolic process	biological_process	1	2314	1
GO:0006072	glycerol-3-phosphate metabolic process	biological_process	7	2314	1
GO:0009539	photosystem II reaction center	cellular_component	8	2314	1
GO:0008883	glutamyl-tRNA reductase activity	molecular_function	2	2314	1
GO:0006826	iron ion transport	biological_process	15	2314	1
GO:0007051	spindle organization	biological_process	4	2314	1
GO:0005911	cell-cell junction	cellular_component	3	2314	1
GO:0004197	cysteine-type endopeptidase activity	molecular_function	12	2314	1
GO:0019865	immunoglobulin binding	molecular_function	1	2314	1
GO:0003779	actin binding	molecular_function	21	2314	1
GO:0004312	fatty acid synthase activity	molecular_function	6	2314	1
GO:0005217	intracellular ligand-gated ion channel activity	molecular_function	5	2314	1
GO:0008092	cytoskeletal protein binding	molecular_function	31	2314	1
GO:0045156	electron transporter, transferring electrons within the cyclic electron transport pathway of photosynthesis activity	molecular_function	2	2314	1
GO:1900674	olefin biosynthetic process	biological_process	3	2314	1
GO:0070085	glycosylation	biological_process	22	2314	1
GO:0010193	response to ozone	biological_process	1	2314	1
GO:0007275	multicellular organismal development	biological_process	48	2314	1
GO:0003729	mRNA binding	molecular_function	2	2314	1
GO:0006030	chitin metabolic process	biological_process	5	2314	1
GO:1901071	glucosamine-containing compound metabolic process	biological_process	5	2314	1
GO:0008531	riboflavin kinase activity	molecular_function	1	2314	1
GO:0016894	endonuclease activity, active with either ribo- or deoxyribonucleic acids and producing 3'-phosphomonoesters	molecular_function	3	2314	1
GO:0004618	phosphoglycerate kinase activity	molecular_function	2	2314	1
GO:0043933	macromolecular complex subunit organization	biological_process	41	2314	1
GO:0008198	ferrous iron binding	molecular_function	1	2314	1
GO:0019253	reductive pentose-phosphate cycle	biological_process	1	2314	1
GO:0019344	cysteine biosynthetic process	biological_process	3	2314	1
[truncated: 2,324 more rows]

## Sheet: R3vsR2
The DEGs of R3vsR2 Significantly enriched in GO terms
[truncated: 1,453 more rows]

[truncated: 10 more sheets: R4vsR3, Y2vsY1, Y3vsY1, Y4vsY1, Y3vsY2, Y4vsY3, R1vsY1, R2vsY2, R3vsY3, R4vsY4]
