# Supplementary material for: Comparative Transcriptome Analysis of Genes Involved in Anthocyanin Biosynthesis in the Red and Yellow Fruits of Sweet Cherry (Prunus avium L.)
Source: PLoS One. 2015 Mar 23;10(3):e0121164. doi: 10.1371/journal.pone.0121164 (PMC4370391; doi:10.1371/journal.pone.0121164)
Supplement: S6 Table — (XLS) [file pone.0121164.s009.xls]

## Sheet: R2vsR1
The Pathway enrichment analysis of DEGs in R2vsR1
Pathway name	Pathway ID	DEGs with pathway annotation	Background gene number with pathway annotation	P-Value	Corrected P-Value
Photosynthesis	ko00195	25	48	6.83231e-13	1.40746e-10
Metabolic pathways	ko01100	212	1573	2.50464e-05	0.00257978
Starch and sucrose metabolism	ko00500	30	145	0.000186027	0.0127738
Alanine, aspartate and glutamate metabolism	ko00250	12	43	0.00113306	0.0583526
Tropane, piperidine and pyridine alkaloid biosynthesis	ko00960	6	15	0.00279953	0.0958812
Fatty acid metabolism	ko00071	12	48	0.00315266	0.0958812
Arginine and proline metabolism	ko00330	17	80	0.0032581	0.0958812
Carbon fixation in photosynthetic organisms	ko00710	16	76	0.00467209	0.116405
Pentose and glucuronate interconversions	ko00040	13	57	0.00508568	0.116405
Biosynthesis of secondary metabolites	ko01110	105	795	0.00610471	0.125757
Isoquinoline alkaloid biosynthesis	ko00950	4	9	0.00971043	0.18185
Microbial metabolism in diverse environments	ko01120	50	346	0.0109093	0.182767
DNA replication	ko03030	10	43	0.0115339	0.182767
Porphyrin and chlorophyll metabolism	ko00860	10	44	0.0135668	0.199626
Tyrosine metabolism	ko00350	7	26	0.0148048	0.203319
Phenylpropanoid biosynthesis	ko00940	17	99	0.026927	0.346685
alpha-Linolenic acid metabolism	ko00592	8	36	0.0294904	0.357354
Glutamatergic synapse	ko04724	8	38	0.0396136	0.453356
Flavonoid biosynthesis	ko00941	8	39	0.0454491	0.492763
Cysteine and methionine metabolism	ko00270	14	83	0.0478575	0.492932
Biosynthesis of unsaturated fatty acids	ko01040	7	33	0.0507368	0.497704
Glyoxylate and dicarboxylate metabolism	ko00630	10	56	0.062618	0.586332
beta-Alanine metabolism	ko00410	7	35	0.0666679	0.597112
Nitrogen metabolism	ko00910	8	43	0.0742464	0.60584
Sesquiterpenoid and triterpenoid biosynthesis	ko00909	3	10	0.0780458	0.60584
Ribosome biogenesis in eukaryotes	ko03008	15	97	0.0781818	0.60584
PPAR signaling pathway	ko03320	8	44	0.0828429	0.60584
Phenylalanine metabolism	ko00360	10	59	0.0835078	0.60584
Ascorbate and aldarate metabolism	ko00053	7	37	0.0852882	0.60584
Histidine metabolism	ko00340	4	17	0.0937287	0.63904
GnRH signaling pathway	ko04912	6	31	0.0980804	0.63904
Proximal tubule bicarbonate reclamation	ko04964	3	11	0.0992683	0.63904
GABAergic synapse	ko04727	6	32	0.110614	0.685247
Glycolysis / Gluconeogenesis	ko00010	17	119	0.113099	0.685247
Limonene and pinene degradation	ko00903	3	12	0.122501	0.721004
Mineral absorption	ko04978	4	19	0.129582	0.741498
Plant hormone signal transduction	ko04075	21	157	0.141687	0.776669
Valine, leucine and isoleucine degradation	ko00280	7	42	0.143269	0.776669
Pentose phosphate pathway	ko00030	9	59	0.158375	0.834511
Lysine degradation	ko00310	5	28	0.162041	0.834511
Vasopressin-regulated water reabsorption	ko04962	2	8	0.200312	0.988406
Tryptophan metabolism	ko00380	3	15	0.20152	0.988406
Ether lipid metabolism	ko00565	4	23	0.214465	1
Stilbenoid, diarylheptanoid and gingerol biosynthesis	ko00945	5	31	0.218209	1
Chloroalkane and chloroalkene degradation	ko00625	3	16	0.230061	1
Drug metabolism	ko00982	5	32	0.238134	1
Streptomycin biosynthesis	ko00521	2	9	0.240661	1
Citrate cycle (TCA cycle)	ko00020	8	57	0.24133	1
Pyruvate metabolism	ko00620	10	75	0.254679	1
Peroxisome	ko04146	10	75	0.254679	1
Metabolism of xenobiotics by cytochrome P450	ko00980	5	33	0.25853	1
Propanoate metabolism	ko00640	5	33	0.25853	1
Galactose metabolism	ko00052	7	51	0.280995	1
Taurine and hypotaurine metabolism	ko00430	2	10	0.281315	1
Sulfur metabolism	ko00920	4	26	0.28569	1
Butanoate metabolism	ko00650	3	18	0.288928	1
Cyanoamino acid metabolism	ko00460	5	35	0.300416	1
Retrograde endocannabinoid signaling	ko04723	3	19	0.318806	1
Glutathione metabolism	ko00480	9	72	0.337081	1
Phenylalanine, tyrosine and tryptophan biosynthesis	ko00400	6	46	0.347906	1
Fatty acid elongation	ko00062	3	20	0.348712	1
Lysine biosynthesis	ko00300	2	12	0.361624	1
Other glycan degradation	ko00511	2	12	0.361624	1
ErbB signaling pathway	ko04012	3	21	0.378472	1
Cutin, suberine and wax biosynthesis	ko00073	2	13	0.400561	1
Carbohydrate digestion and absorption	ko04973	2	13	0.400561	1
Glycine, serine and threonine metabolism	ko00260	6	49	0.406093	1
Butirosin and neomycin biosynthesis	ko00524	1	5	0.424144	1
Polycyclic aromatic hydrocarbon degradation	ko00624	1	5	0.424144	1
Dorso-ventral axis formation	ko04320	2	14	0.438337	1
Cholinergic synapse	ko04725	2	14	0.438337	1
Serotonergic synapse	ko04726	2	14	0.438337	1
Base excision repair	ko03410	4	33	0.457559	1
T cell receptor signaling pathway	ko04660	3	24	0.465413	1
Aminobenzoate degradation	ko00627	1	6	0.48434	1
C5-Branched dibasic acid metabolism	ko00660	1	6	0.48434	1
Benzoate degradation	ko00362	1	6	0.48434	1
Thiamine metabolism	ko00730	1	6	0.48434	1
Methane metabolism	ko00680	11	101	0.48984	1
Glycerolipid metabolism	ko00561	5	44	0.492649	1
Pyrimidine metabolism	ko00240	12	111	0.495929	1
Arachidonic acid metabolism	ko00590	2	16	0.509729	1
Carotenoid biosynthesis	ko00906	3	26	0.520291	1
Meiosis	ko04113	9	85	0.535561	1
RIG-I-like receptor signaling pathway	ko04622	1	7	0.538248	1
Monoterpenoid biosynthesis	ko00902	1	7	0.538248	1
Brassinosteroid biosynthesis	ko00905	1	7	0.538248	1
Steroid biosynthesis	ko00100	2	17	0.543123	1
Aldosterone-regulated sodium reabsorption	ko04960	2	17	0.543123	1
Neurotrophin signaling pathway	ko04722	5	47	0.553069	1
Fc gamma R-mediated phagocytosis	ko04666	6	57	0.55614	1
Amino sugar and nucleotide sugar metabolism	ko00520	10	97	0.567242	1
Hedgehog signaling pathway	ko04340	2	18	0.574898	1
Circadian entrainment	ko04713	2	18	0.574898	1
Naphthalene degradation	ko00626	1	8	0.586525	1
Fructose and mannose metabolism	ko00051	6	59	0.590955	1
NOD-like receptor signaling pathway	ko04621	2	19	0.605026	1
Chemokine signaling pathway	ko04062	3	30	0.620009	1
Vitamin B6 metabolism	ko00750	1	9	0.629758	1
Valine, leucine and isoleucine biosynthesis	ko00290	2	20	0.633506	1
Fc epsilon RI signaling pathway	ko04664	2	20	0.633506	1
B cell receptor signaling pathway	ko04662	3	31	0.642615	1
Long-term depression	ko04730	2	21	0.660351	1
mTOR signaling pathway	ko04150	3	32	0.664254	1
Retinol metabolism	ko00830	1	10	0.668474	1
Melanogenesis	ko04916	3	33	0.684923	1
Toll-like receptor signaling pathway	ko04620	2	22	0.685594	1
Plant-pathogen interaction	ko04626	14	148	0.693396	1
Diterpenoid biosynthesis	ko00904	1	11	0.703144	1
Osteoclast differentiation	ko04380	2	23	0.709274	1
Terpenoid backbone biosynthesis	ko00900	4	46	0.722342	1
Sphingolipid metabolism	ko00600	2	24	0.731443	1
Natural killer cell mediated cytotoxicity	ko04650	2	24	0.731443	1
Bacterial secretion system	ko03070	1	12	0.734191	1
VEGF signaling pathway	ko04370	2	25	0.752158	1
Cell cycle	ko04110	11	125	0.769218	1
Glycerophospholipid metabolism	ko00564	5	61	0.777864	1
Two-component system	ko02020	2	27	0.789474	1
Axon guidance	ko04360	3	40	0.803392	1
Vascular smooth muscle contraction	ko04270	2	28	0.806207	1
Endocytosis	ko04144	9	109	0.816745	1
Oxidative phosphorylation	ko00190	19	217	0.824396	1
Linoleic acid metabolism	ko00591	1	16	0.829148	1
Purine metabolism	ko00230	12	146	0.847569	1
Homologous recombination	ko03440	3	44	0.852529	1
Carbon fixation pathways in prokaryotes	ko00720	2	32	0.861852	1
HIF-1 signaling pathway	ko04066	4	58	0.869011	1
Inositol phosphate metabolism	ko00562	3	46	0.872816	1
Gap junction	ko04540	3	46	0.872816	1
Long-term potentiation	ko04720	2	33	0.873266	1
Regulation of autophagy	ko04140	1	20	0.890201	1
Calcium signaling pathway	ko04020	2	35	0.89353	1
TGF-beta signaling pathway	ko04350	2	35	0.89353	1
Adipocytokine signaling pathway	ko04920	1	21	0.901693	1
One carbon pool by folate	ko00670	1	21	0.901693	1
Insulin signaling pathway	ko04910	5	75	0.904077	1
Progesterone-mediated oocyte maturation	ko04914	3	50	0.906109	1
Selenocompound metabolism	ko00450	1	22	0.911984	1
Nucleotide excision repair	ko03420	3	51	0.913096	1
Mismatch repair	ko03430	2	38	0.91834	1
Fatty acid biosynthesis	ko00061	1	24	0.929448	1
Pantothenate and CoA biosynthesis	ko00770	1	26	0.943449	1
MAPK signaling pathway	ko04010	3	57	0.945947	1
RNA degradation	ko03018	6	97	0.948067	1
Collecting duct acid secretion	ko04966	1	28	0.954674	1
Adherens junction	ko04520	2	45	0.956714	1
Ubiquinone and other terpenoid-quinone biosynthesis	ko00130	1	29	0.959421	1
ABC transporters	ko02010	1	29	0.959421	1
Regulation of actin cytoskeleton	ko04810	4	75	0.961082	1
Focal adhesion	ko04510	3	62	0.964069	1
p53 signaling pathway	ko04115	1	35	0.979112	1
Dopaminergic synapse	ko04728	2	53	0.979489	1
Bile secretion	ko04976	1	36	0.981301	1
Oocyte meiosis	ko04114	5	101	0.984413	1
Antigen processing and presentation	ko04612	2	56	0.984573	1
Cardiac muscle contraction	ko04260	2	56	0.984573	1
Phosphatidylinositol signaling system	ko04070	1	40	0.987993	1
Aminoacyl-tRNA biosynthesis	ko00970	2	60	0.989485	1
Synaptic vesicle cycle	ko04721	2	62	0.99133	1
PI3K-Akt signaling pathway	ko04151	4	99	0.994252	1
Lysosome	ko04142	2	68	0.995165	1
Ubiquitin mediated proteolysis	ko04120	6	134	0.996232	1
Protein export	ko03060	1	52	0.996824	1
Wnt signaling pathway	ko04310	2	81	0.998664	1
Fanconi anemia pathway	ko03460	1	62	0.998953	1
RNA transport	ko03013	5	163	0.999906	1
mRNA surveillance pathway	ko03015	2	112	0.999943	1
Phagosome	ko04145	2	116	0.999962	1
Ribosome	ko03010	21	448	0.999998	1
Protein processing in endoplasmic reticulum	ko04141	5	231	1	1
Spliceosome	ko03040	2	196	1	1

## Sheet: R3vsR1
The Pathway enrichment analysis of DEGs in R3vsR1
Pathway name	Pathway ID	DEGs with pathway annotation	Background gene number with pathway annotation	P-Value	Corrected P-Value
Photosynthesis	ko00195	30	48	0	0
Metabolic pathways	ko01100	230	1573	5.48e-08	5.64e-06
Microbial metabolism in diverse environments	ko01120	63	346	1.12e-05	0.000770259
Carbon fixation in photosynthetic organisms	ko00710	21	76	2.74e-05	0.00124649
Biosynthesis of secondary metabolites	ko01110	120	795	3.03e-05	0.00124649
Starch and sucrose metabolism	ko00500	30	145	0.0002409	0.00827089
Flavonoid biosynthesis	ko00941	12	39	0.000490473	0.0144339
Fatty acid metabolism	ko00071	13	48	0.00111567	0.0287285
Glyoxylate and dicarboxylate metabolism	ko00630	14	56	0.00170241	0.0389663
Pentose phosphate pathway	ko00030	14	59	0.00288511	0.0594333
alpha-Linolenic acid metabolism	ko00592	10	36	0.00333762	0.0625045
Alanine, aspartate and glutamate metabolism	ko00250	11	43	0.00428009	0.0734749
Porphyrin and chlorophyll metabolism	ko00860	11	44	0.00517169	0.0819515
Plant hormone signal transduction	ko04075	27	157	0.00767612	0.112949
Arginine and proline metabolism	ko00330	16	80	0.00897111	0.123203
Isoquinoline alkaloid biosynthesis	ko00950	4	9	0.0102322	0.131739
Glycine, serine and threonine metabolism	ko00260	11	49	0.0120308	0.145785
Pentose and glucuronate interconversions	ko00040	12	57	0.0148689	0.162064
PPAR signaling pathway	ko03320	10	44	0.0149477	0.162064
Tropane, piperidine and pyridine alkaloid biosynthesis	ko00960	5	15	0.0160985	0.165815
Biosynthesis of unsaturated fatty acids	ko01040	7	33	0.0542297	0.531967
Methane metabolism	ko00680	16	101	0.0657482	0.615643
Glycolysis / Gluconeogenesis	ko00010	18	119	0.0769157	0.671445
Galactose metabolism	ko00052	9	51	0.0856474	0.671445
Glycerolipid metabolism	ko00561	8	44	0.0885796	0.671445
Flavone and flavonol biosynthesis	ko00944	2	5	0.0904005	0.671445
Ascorbate and aldarate metabolism	ko00053	7	37	0.0906888	0.671445
Pyruvate metabolism	ko00620	12	75	0.0956751	0.671445
Cysteine and methionine metabolism	ko00270	13	83	0.0972304	0.671445
Steroid biosynthesis	ko00100	4	17	0.0977832	0.671445
GABAergic synapse	ko04727	6	32	0.116658	0.761555
Benzoate degradation	ko00362	2	6	0.126303	0.761555
Lysine biosynthesis	ko00300	3	12	0.126668	0.761555
Limonene and pinene degradation	ko00903	3	12	0.126668	0.761555
Tyrosine metabolism	ko00350	5	26	0.134408	0.761555
Mineral absorption	ko04978	4	19	0.13487	0.761555
Glutathione metabolism	ko00480	11	72	0.136784	0.761555
Amino sugar and nucleotide sugar metabolism	ko00520	14	97	0.144074	0.781033
Valine, leucine and isoleucine degradation	ko00280	7	42	0.151393	0.784443
Carbohydrate digestion and absorption	ko04973	3	13	0.152319	0.784443
beta-Alanine metabolism	ko00410	6	35	0.160477	0.806299
Peroxisome	ko04146	11	75	0.16722	0.811014
Lysine degradation	ko00310	5	28	0.169289	0.811014
Tryptophan metabolism	ko00380	3	15	0.207696	0.962393
Glutamatergic synapse	ko04724	6	38	0.210231	0.962393
Plant-pathogen interaction	ko04626	19	148	0.220873	0.964138
Stilbenoid, diarylheptanoid and gingerol biosynthesis	ko00945	5	31	0.227189	0.964138
Linoleic acid metabolism	ko00591	3	16	0.236863	0.964138
Chloroalkane and chloroalkene degradation	ko00625	3	16	0.236863	0.964138
Arachidonic acid metabolism	ko00590	3	16	0.236863	0.964138
Streptomycin biosynthesis	ko00521	2	9	0.246058	0.964138
Drug metabolism	ko00982	5	32	0.247658	0.964138
Phenylpropanoid biosynthesis	ko00940	13	99	0.248055	0.964138
Citrate cycle (TCA cycle)	ko00020	8	57	0.253962	0.968819
Histidine metabolism	ko00340	3	17	0.266665	0.970634
Metabolism of xenobiotics by cytochrome P450	ko00980	5	33	0.268573	0.970634
Propanoate metabolism	ko00640	5	33	0.268573	0.970634
Phenylalanine metabolism	ko00360	8	59	0.285386	0.996431
Taurine and hypotaurine metabolism	ko00430	2	10	0.287351	0.996431
Carotenoid biosynthesis	ko00906	4	26	0.29506	0.996431
Sulfur metabolism	ko00920	4	26	0.29506	0.996431
Nitrogen metabolism	ko00910	6	43	0.302549	1
Proximal tubule bicarbonate reclamation	ko04964	2	11	0.328371	1
Fatty acid elongation	ko00062	3	20	0.357588	1
Valine, leucine and isoleucine biosynthesis	ko00290	3	20	0.357588	1
Bacterial secretion system	ko03070	2	12	0.368711	1
Butirosin and neomycin biosynthesis	ko00524	1	5	0.429113	1
Polycyclic aromatic hydrocarbon degradation	ko00624	1	5	0.429113	1
Carbon fixation pathways in prokaryotes	ko00720	4	32	0.445001	1
Oxidative phosphorylation	ko00190	24	217	0.445588	1
Ether lipid metabolism	ko00565	3	23	0.446827	1
Glycerophospholipid metabolism	ko00564	7	61	0.472747	1
Aminobenzoate degradation	ko00627	1	6	0.489675	1
C5-Branched dibasic acid metabolism	ko00660	1	6	0.489675	1
Thiamine metabolism	ko00730	1	6	0.489675	1
RIG-I-like receptor signaling pathway	ko04622	1	7	0.543817	1
Monoterpenoid biosynthesis	ko00902	1	7	0.543817	1
Phenylalanine, tyrosine and tryptophan biosynthesis	ko00400	5	46	0.546973	1
Butanoate metabolism	ko00650	2	18	0.583327	1
Naphthalene degradation	ko00626	1	8	0.592219	1
Vasopressin-regulated water reabsorption	ko04962	1	8	0.592219	1
Fructose and mannose metabolism	ko00051	6	59	0.605898	1
Protein digestion and absorption	ko04974	2	19	0.613455	1
Vitamin B6 metabolism	ko00750	1	9	0.63549	1
GnRH signaling pathway	ko04912	3	31	0.65291	1
One carbon pool by folate	ko00670	2	21	0.668637	1
Retinol metabolism	ko00830	1	10	0.674172	1
Sesquiterpenoid and triterpenoid biosynthesis	ko00909	1	10	0.674172	1
Selenocompound metabolism	ko00450	2	22	0.693748	1
Base excision repair	ko03410	3	33	0.694926	1
Ribosome biogenesis in eukaryotes	ko03008	9	97	0.713076	1
Cyanoamino acid metabolism	ko00460	3	35	0.732977	1
Fc gamma R-mediated phagocytosis	ko04666	5	57	0.736562	1
Sphingolipid metabolism	ko00600	2	24	0.739242	1
Other glycan degradation	ko00511	1	12	0.739665	1
Bile secretion	ko04976	3	36	0.75055	1
Pyrimidine metabolism	ko00240	10	111	0.752552	1
Cutin, suberine and wax biosynthesis	ko00073	1	13	0.767299	1
Two-component system	ko02020	2	27	0.796576	1
Axon guidance	ko04360	3	40	0.8117	1
Ubiquinone and other terpenoid-quinone biosynthesis	ko00130	2	29	0.828319	1
ABC transporters	ko02010	2	29	0.828319	1
Endocytosis	ko04144	9	109	0.829989	1
Chemokine signaling pathway	ko04062	2	30	0.842456	1
B cell receptor signaling pathway	ko04662	2	31	0.855528	1
Homologous recombination	ko03440	3	44	0.859662	1
Purine metabolism	ko00230	12	146	0.861096	1
Hedgehog signaling pathway	ko04340	1	18	0.867242	1
Inositol phosphate metabolism	ko00562	3	46	0.879358	1
Terpenoid backbone biosynthesis	ko00900	3	46	0.879358	1
NOD-like receptor signaling pathway	ko04621	1	19	0.881342	1
Retrograde endocannabinoid signaling	ko04723	1	19	0.881342	1
Neurotrophin signaling pathway	ko04722	3	47	0.888253	1
Regulation of autophagy	ko04140	1	20	0.893945	1
Fc epsilon RI signaling pathway	ko04664	1	20	0.893945	1
Adipocytokine signaling pathway	ko04920	1	21	0.90521	1
Pancreatic secretion	ko04972	1	21	0.90521	1
ErbB signaling pathway	ko04012	1	21	0.90521	1
Regulation of actin cytoskeleton	ko04810	5	75	0.910882	1
Toll-like receptor signaling pathway	ko04620	1	22	0.91528	1
Osteoclast differentiation	ko04380	1	23	0.92428	1
Natural killer cell mediated cytotoxicity	ko04650	1	24	0.932325	1
T cell receptor signaling pathway	ko04660	1	24	0.932325	1
Lysosome	ko04142	4	68	0.939468	1
VEGF signaling pathway	ko04370	1	25	0.939516	1
Antigen processing and presentation	ko04612	3	56	0.945341	1
Cardiac muscle contraction	ko04260	3	56	0.945341	1
Pantothenate and CoA biosynthesis	ko00770	1	26	0.945944	1
Leukocyte transendothelial migration	ko04670	1	26	0.945944	1
Collecting duct acid secretion	ko04966	1	28	0.956823	1
Insulin signaling pathway	ko04910	4	75	0.964328	1
Synaptic vesicle cycle	ko04721	3	62	0.966806	1
Melanogenesis	ko04916	1	33	0.975386	1
Protein export	ko03060	2	52	0.979111	1
Calcium signaling pathway	ko04020	1	35	0.980343	1
Dopaminergic synapse	ko04728	2	53	0.981025	1
RNA degradation	ko03018	5	97	0.981206	1
N-Glycan biosynthesis	ko00510	1	36	0.982434	1
MAPK signaling pathway	ko04010	2	57	0.987116	1
HIF-1 signaling pathway	ko04066	2	58	0.988312	1
Phosphatidylinositol signaling system	ko04070	1	40	0.988798	1
DNA replication	ko03030	1	43	0.992007	1
Focal adhesion	ko04510	2	62	0.992102	1
Basal transcription factors	ko03022	1	44	0.992858	1
Adherens junction	ko04520	1	45	0.993618	1
Wnt signaling pathway	ko04310	3	81	0.993723	1
PI3K-Akt signaling pathway	ko04151	4	99	0.99494	1
Nucleotide excision repair	ko03420	1	51	0.996752	1
mRNA surveillance pathway	ko03015	4	112	0.99836	1
Aminoacyl-tRNA biosynthesis	ko00970	1	60	0.998822	1
Fanconi anemia pathway	ko03460	1	62	0.99906	1
Meiosis	ko04113	2	85	0.999217	1
RNA transport	ko03013	6	163	0.999695	1
Ubiquitin mediated proteolysis	ko04120	4	134	0.999775	1
Oocyte meiosis	ko04114	2	101	0.999849	1
Cell cycle	ko04110	3	125	0.999903	1
Phagosome	ko04145	2	116	0.999969	1
Protein processing in endoplasmic reticulum	ko04141	5	231	1	1
Spliceosome	ko03040	3	196	1	1
Ribosome	ko03010	18	448	1	1

## Sheet: R4vsR1
The Pathway enrichment analysis of DEGs in R4vsR1
Pathway name	Pathway ID	DEGs with pathway annotation	Background gene number with pathway annotation	P-Value	Corrected P-Value
Photosynthesis	ko00195	32	48	1.98841e-13	4.09612e-11
Ribosome	ko03010	139	448	1.76037e-11	1.81318e-09
Ribosome biogenesis in eukaryotes	ko03008	32	97	0.000343469	0.0235848
Metabolic pathways	ko01100	333	1573	0.000845218	0.0435288
Fatty acid metabolism	ko00071	18	48	0.00129311	0.053276
Alanine, aspartate and glutamate metabolism	ko00250	16	43	0.00259374	0.0806852
alpha-Linolenic acid metabolism	ko00592	14	36	0.00294515	0.0806852
Carbon fixation in photosynthetic organisms	ko00710	24	76	0.00346672	0.0806852
Starch and sucrose metabolism	ko00500	40	145	0.00352508	0.0806852
Biosynthesis of secondary metabolites	ko01110	174	795	0.00401573	0.0827241
Flavonoid biosynthesis	ko00941	14	39	0.00680989	0.120274
DNA replication	ko03030	15	43	0.00700625	0.120274
Glyoxylate and dicarboxylate metabolism	ko00630	18	56	0.00866427	0.130566
Glycerolipid metabolism	ko00561	15	44	0.0088734	0.130566
Glycine, serine and threonine metabolism	ko00260	16	49	0.0110065	0.151156
Lysine biosynthesis	ko00300	6	12	0.012408	0.159753
Porphyrin and chlorophyll metabolism	ko00860	14	44	0.0211816	0.242412
PPAR signaling pathway	ko03320	14	44	0.0211816	0.242412
Pentose and glucuronate interconversions	ko00040	17	57	0.0226505	0.245579
Microbial metabolism in diverse environments	ko01120	77	346	0.0319214	0.328791
Galactose metabolism	ko00052	15	51	0.0350526	0.343849
Amino sugar and nucleotide sugar metabolism	ko00520	25	97	0.0406363	0.352389
Pyrimidine metabolism	ko00240	28	111	0.0408878	0.352389
Tropane, piperidine and pyridine alkaloid biosynthesis	ko00960	6	15	0.041055	0.352389
Pentose phosphate pathway	ko00030	16	59	0.0599642	0.490237
Isoquinoline alkaloid biosynthesis	ko00950	4	9	0.0642544	0.490237
Vitamin B6 metabolism	ko00750	4	9	0.0642544	0.490237
Histidine metabolism	ko00340	6	17	0.0734123	0.540105
Benzoate degradation	ko00362	3	6	0.0785502	0.557977
Tyrosine metabolism	ko00350	8	26	0.0862831	0.592478
Selenocompound metabolism	ko00450	7	22	0.090484	0.601281
Glutathione metabolism	ko00480	18	72	0.0944436	0.607981
Purine metabolism	ko00230	33	146	0.105582	0.659091
Gap junction	ko04540	12	46	0.119888	0.7224
Ascorbate and aldarate metabolism	ko00053	10	37	0.123049	0.7224
Peroxisome	ko04146	18	75	0.128026	0.7224
Arginine and proline metabolism	ko00330	19	80	0.130108	0.7224
Biosynthesis of unsaturated fatty acids	ko01040	9	33	0.133258	0.7224
Glutamatergic synapse	ko04724	10	38	0.141128	0.745444
Linoleic acid metabolism	ko00591	5	16	0.152233	0.783997
Cysteine and methionine metabolism	ko00270	19	83	0.168788	0.845106
Cyanoamino acid metabolism	ko00460	9	35	0.175141	0.845106
Phenylalanine metabolism	ko00360	14	59	0.176406	0.845106
GnRH signaling pathway	ko04912	8	31	0.191632	0.897187
Streptomycin biosynthesis	ko00521	3	9	0.216716	0.973308
Drug metabolism	ko00982	8	32	0.217341	0.973308
Riboflavin metabolism	ko00740	2	5	0.227363	0.995324
Ether lipid metabolism	ko00565	6	23	0.23192	0.995324
Metabolism of xenobiotics by cytochrome P450	ko00980	8	33	0.244247	1
Base excision repair	ko03410	8	33	0.244247	1
NOD-like receptor signaling pathway	ko04621	5	19	0.257103	1
Mineral absorption	ko04978	5	19	0.257103	1
Ubiquinone and other terpenoid-quinone biosynthesis	ko00130	7	29	0.269603	1
Methane metabolism	ko00680	21	101	0.290102	1
Glycerophospholipid metabolism	ko00564	13	61	0.315221	1
Phenylalanine, tyrosine and tryptophan biosynthesis	ko00400	10	46	0.324681	1
Chloroalkane and chloroalkene degradation	ko00625	4	16	0.332249	1
Arachidonic acid metabolism	ko00590	4	16	0.332249	1
Sulfur metabolism	ko00920	6	26	0.334117	1
Fc gamma R-mediated phagocytosis	ko04666	12	57	0.341928	1
Plant hormone signal transduction	ko04075	31	157	0.344064	1
Phenylpropanoid biosynthesis	ko00940	20	99	0.345813	1
Steroid biosynthesis	ko00100	4	17	0.377533	1
Other glycan degradation	ko00511	3	12	0.379286	1
Limonene and pinene degradation	ko00903	3	12	0.379286	1
Bacterial secretion system	ko03070	3	12	0.379286	1
Lysine degradation	ko00310	6	28	0.404947	1
Cutin, suberine and wax biosynthesis	ko00073	3	13	0.432806	1
Naphthalene degradation	ko00626	2	8	0.444389	1
Stilbenoid, diarylheptanoid and gingerol biosynthesis	ko00945	6	31	0.509348	1
Valine, leucine and isoleucine biosynthesis	ko00290	4	20	0.509407	1
Fc epsilon RI signaling pathway	ko04664	4	20	0.509407	1
Valine, leucine and isoleucine degradation	ko00280	8	42	0.50944	1
Pyruvate metabolism	ko00620	14	75	0.510074	1
Glycolysis / Gluconeogenesis	ko00010	22	119	0.511116	1
Tryptophan metabolism	ko00380	3	15	0.533831	1
Plant-pathogen interaction	ko04626	27	148	0.535121	1
Nitrogen metabolism	ko00910	8	43	0.538215	1
GABAergic synapse	ko04727	6	32	0.542698	1
mTOR signaling pathway	ko04150	6	32	0.542698	1
One carbon pool by folate	ko00670	4	21	0.550585	1
ErbB signaling pathway	ko04012	4	21	0.550585	1
Mismatch repair	ko03430	7	38	0.555293	1
Retinol metabolism	ko00830	2	10	0.569263	1
Taurine and hypotaurine metabolism	ko00430	2	10	0.569263	1
Toll-like receptor signaling pathway	ko04620	4	22	0.589858	1
Citrate cycle (TCA cycle)	ko00020	10	57	0.609111	1
Axon guidance	ko04360	7	40	0.61334	1
Proximal tubule bicarbonate reclamation	ko04964	2	11	0.623604	1
Osteoclast differentiation	ko04380	4	23	0.627031	1
Butirosin and neomycin biosynthesis	ko00524	1	5	0.635016	1
Polycyclic aromatic hydrocarbon degradation	ko00624	1	5	0.635016	1
Flavone and flavonol biosynthesis	ko00944	1	5	0.635016	1
beta-Alanine metabolism	ko00410	6	35	0.635978	1
Sphingolipid metabolism	ko00600	4	24	0.661977	1
Natural killer cell mediated cytotoxicity	ko04650	4	24	0.661977	1
Chemokine signaling pathway	ko04062	5	30	0.662543	1
Circadian entrainment	ko04713	3	18	0.664076	1
Butanoate metabolism	ko00650	3	18	0.664076	1
B cell receptor signaling pathway	ko04662	5	31	0.692003	1
VEGF signaling pathway	ko04370	4	25	0.694623	1
Retrograde endocannabinoid signaling	ko04723	3	19	0.701104	1
Aminobenzoate degradation	ko00627	1	6	0.701666	1
C5-Branched dibasic acid metabolism	ko00660	1	6	0.701666	1
Thiamine metabolism	ko00730	1	6	0.701666	1
Homologous recombination	ko03440	7	44	0.715879	1
Carbohydrate digestion and absorption	ko04973	2	13	0.716042	1
Carbon fixation pathways in prokaryotes	ko00720	5	32	0.719652	1
Leukocyte transendothelial migration	ko04670	4	26	0.724948	1
Carotenoid biosynthesis	ko00906	4	26	0.724948	1
Fatty acid elongation	ko00062	3	20	0.734933	1
Insulin signaling pathway	ko04910	12	75	0.738307	1
Propanoate metabolism	ko00640	5	33	0.745481	1
Dorso-ventral axis formation	ko04320	2	14	0.75463	1
Cholinergic synapse	ko04725	2	14	0.75463	1
Serotonergic synapse	ko04726	2	14	0.75463	1
Olfactory transduction	ko04740	1	7	0.756149	1
RIG-I-like receptor signaling pathway	ko04622	1	7	0.756149	1
Monoterpenoid biosynthesis	ko00902	1	7	0.756149	1
Brassinosteroid biosynthesis	ko00905	1	7	0.756149	1
Phosphatidylinositol signaling system	ko04070	6	40	0.763524	1
Fructose and mannose metabolism	ko00051	9	59	0.77387	1
Biotin metabolism	ko00780	2	15	0.788599	1
Vasopressin-regulated water reabsorption	ko04962	1	8	0.800686	1
Non-homologous end-joining	ko03450	1	9	0.837092	1
Phototransduction	ko04744	1	9	0.837092	1
Cytosolic DNA-sensing pathway	ko04623	3	24	0.840715	1
Fatty acid biosynthesis	ko00061	3	24	0.840715	1
T cell receptor signaling pathway	ko04660	3	24	0.840715	1
Aldosterone-regulated sodium reabsorption	ko04960	2	17	0.844287	1
Nucleotide excision repair	ko03420	7	51	0.847164	1
Adherens junction	ko04520	6	45	0.854637	1
Hedgehog signaling pathway	ko04340	2	18	0.866813	1
Melanogenesis	ko04916	4	33	0.876971	1
Neurotrophin signaling pathway	ko04722	6	47	0.881953	1
Diterpenoid biosynthesis	ko00904	1	11	0.891176	1
Regulation of actin cytoskeleton	ko04810	10	75	0.899668	1
Vascular smooth muscle contraction	ko04270	3	28	0.907839	1
Nicotinate and nicotinamide metabolism	ko00760	1	12	0.911058	1
Adipocytokine signaling pathway	ko04920	2	21	0.917598	1
Long-term depression	ko04730	2	21	0.917598	1
Pancreatic secretion	ko04972	2	21	0.917598	1
Phagosome	ko04145	16	116	0.918824	1
HIF-1 signaling pathway	ko04066	7	58	0.924618	1
Gastric acid secretion	ko04971	1	13	0.92731	1
PI3K-Akt signaling pathway	ko04151	13	99	0.932288	1
Inositol phosphate metabolism	ko00562	5	46	0.940354	1
Salivary secretion	ko04970	1	14	0.940593	1
Focal adhesion	ko04510	7	62	0.951296	1
Long-term potentiation	ko04720	3	33	0.95536	1
Meiosis	ko04113	10	85	0.961277	1
MAPK signaling pathway	ko04010	6	57	0.962147	1
Progesterone-mediated oocyte maturation	ko04914	5	50	0.963977	1
Pantothenate and CoA biosynthesis	ko00770	2	26	0.964077	1
p53 signaling pathway	ko04115	3	35	0.966942	1
Calcium signaling pathway	ko04020	3	35	0.966942	1
TGF-beta signaling pathway	ko04350	3	35	0.966942	1
RNA polymerase	ko03020	5	51	0.968352	1
Two-component system	ko02020	2	27	0.969683	1
Aminoacyl-tRNA biosynthesis	ko00970	6	60	0.973806	1
Circadian rhythm	ko04710	1	19	0.978347	1
Protein digestion and absorption	ko04974	1	19	0.978347	1
Regulation of autophagy	ko04140	1	20	0.982305	1
Antigen processing and presentation	ko04612	5	56	0.983734	1
Endocrine and other factor-regulated calcium reabsorption	ko04961	1	21	0.985541	1
Endocytosis	ko04144	12	109	0.986253	1
Various types of N-glycan biosynthesis	ko00513	1	24	0.992111	1
Dopaminergic synapse	ko04728	4	53	0.992242	1
Bile secretion	ko04976	2	36	0.993673	1
Terpenoid backbone biosynthesis	ko00900	3	46	0.994152	1
Lysosome	ko04142	5	68	0.997033	1
ABC transporters	ko02010	1	29	0.997127	1
Protein export	ko03060	3	52	0.997824	1
Wnt signaling pathway	ko04310	6	81	0.998459	1
SNARE interactions in vesicular transport	ko04130	1	33	0.99872	1
Cardiac muscle contraction	ko04260	3	56	0.998889	1
Cell cycle	ko04110	11	125	0.999063	1
Ubiquitin mediated proteolysis	ko04120	12	134	0.999199	1
N-Glycan biosynthesis	ko00510	1	36	0.999302	1
RNA degradation	ko03018	7	97	0.999476	1
Fanconi anemia pathway	ko03460	3	62	0.999602	1
Synaptic vesicle cycle	ko04721	3	62	0.999602	1
RNA transport	ko03013	15	163	0.999615	1
Oocyte meiosis	ko04114	7	101	0.999706	1
Basal transcription factors	ko03022	1	44	0.999862	1
Tight junction	ko04530	2	57	0.999863	1
Oxidative phosphorylation	ko00190	19	217	0.999976	1
mRNA surveillance pathway	ko03015	6	112	0.999986	1
Protein processing in endoplasmic reticulum	ko04141	18	231	0.999998	1
Spliceosome	ko03040	9	196	1	1
--------------------
#Term	Id	Sample number	Background number	P-Value	Corrected P-Value
--------------------

## Sheet: R3vsR2
The Pathway enrichment analysis of DEGs in R3vsR2
Pathway name	Pathway ID	DEGs with pathway annotation	Background gene number with pathway annotation	P-Value	Corrected P-Value
DNA replication	ko03030	10	43	7.70008e-10	1.58622e-07
Phenylalanine metabolism	ko00360	6	59	0.000291392	0.0218577
Flavonoid biosynthesis	ko00941	5	39	0.000318315	0.0218577
Phenylpropanoid biosynthesis	ko00940	7	99	0.000860079	0.044294
Meiosis	ko04113	6	85	0.00203048	0.0836558
Biosynthesis of secondary metabolites	ko01110	23	795	0.00275196	0.094484
Cell cycle	ko04110	7	125	0.00329371	0.0969292
Mismatch repair	ko03430	3	38	0.0207836	0.535177
Glutathione metabolism	ko00480	4	72	0.0254192	0.545222
Metabolic pathways	ko01100	34	1573	0.0265253	0.545222
Pyrimidine metabolism	ko00240	5	111	0.0291138	0.545222
Nucleotide excision repair	ko03420	3	51	0.0443836	0.761918
Amino sugar and nucleotide sugar metabolism	ko00520	4	97	0.0638785	0.910901
Methane metabolism	ko00680	4	101	0.071858	0.910901
Starch and sucrose metabolism	ko00500	5	145	0.0750373	0.910901
Flavone and flavonol biosynthesis	ko00944	1	5	0.0751715	0.910901
Riboflavin metabolism	ko00740	1	5	0.0751715	0.910901
Drug metabolism	ko00982	2	32	0.0876222	1
Metabolism of xenobiotics by cytochrome P450	ko00980	2	33	0.0923579	1
Monoterpenoid biosynthesis	ko00902	1	7	0.103642	1
Streptomycin biosynthesis	ko00521	1	9	0.13124	1
Sesquiterpenoid and triterpenoid biosynthesis	ko00909	1	10	0.144721	1
Glycerolipid metabolism	ko00561	2	44	0.148562	1
Homologous recombination	ko03440	2	44	0.148562	1
Inositol phosphate metabolism	ko00562	2	46	0.159412	1
Other glycan degradation	ko00511	1	12	0.171062	1
Galactose metabolism	ko00052	2	51	0.187115	1
Linoleic acid metabolism	ko00591	1	16	0.221347	1
Glycerophospholipid metabolism	ko00564	2	61	0.244086	1
Fanconi anemia pathway	ko03460	2	62	0.249842	1
Carotenoid biosynthesis	ko00906	1	26	0.334179	1
Ubiquinone and other terpenoid-quinone biosynthesis	ko00130	1	29	0.364743	1
ABC transporters	ko02010	1	29	0.364743	1
Cysteine and methionine metabolism	ko00270	2	83	0.369683	1
Purine metabolism	ko00230	3	146	0.395296	1
Base excision repair	ko03410	1	33	0.403334	1
p53 signaling pathway	ko04115	1	35	0.421746	1
Bile secretion	ko04976	1	36	0.430739	1
Ascorbate and aldarate metabolism	ko00053	1	37	0.439593	1
Microbial metabolism in diverse environments	ko01120	6	346	0.449187	1
Nitrogen metabolism	ko00910	1	43	0.489914	1
Terpenoid backbone biosynthesis	ko00900	1	46	0.513362	1
Photosynthesis	ko00195	1	48	0.528396	1
Pentose and glucuronate interconversions	ko00040	1	57	0.59053	1
Pentose phosphate pathway	ko00030	1	59	0.603192	1
Fructose and mannose metabolism	ko00051	1	59	0.603192	1
Insulin signaling pathway	ko04910	1	75	0.691422	1
Carbon fixation in photosynthetic organisms	ko00710	1	76	0.696238	1
Arginine and proline metabolism	ko00330	1	80	0.714765	1
Glycolysis / Gluconeogenesis	ko00010	1	119	0.845748	1
Plant-pathogen interaction	ko04626	1	148	0.902474	1
Plant hormone signal transduction	ko04075	1	157	0.915428	1
RNA transport	ko03013	1	163	0.923099	1

## Sheet: R4vsR3
The Pathway enrichment analysis of DEGs in R4vsR3
Pathway name	Pathway ID	DEGs with pathway annotation	Background gene number with pathway annotation	P-Value	Corrected P-Value
DNA replication	ko03030	13	43	2.18054e-09	4.49191e-07
Ribosome	ko03010	35	448	1.62309e-05	0.00167179
Flavonoid biosynthesis	ko00941	5	39	0.0128969	0.885586
Pyrimidine metabolism	ko00240	9	111	0.0196617	0.894646
Steroid biosynthesis	ko00100	3	17	0.0221922	0.894646
Drug metabolism	ko00982	4	32	0.0276951	0.894646
Metabolism of xenobiotics by cytochrome P450	ko00980	4	33	0.0306396	0.894646
Meiosis	ko04113	7	85	0.0347435	0.894646
Glutathione metabolism	ko00480	6	72	0.046494	1
Ether lipid metabolism	ko00565	3	23	0.0492755	1
Phagosome	ko04145	8	116	0.0605786	1
Phenylalanine metabolism	ko00360	5	59	0.0626127	1
Leukocyte transendothelial migration	ko04670	3	26	0.0668456	1
Cysteine and methionine metabolism	ko00270	6	83	0.0811718	1
Inositol phosphate metabolism	ko00562	4	46	0.085043	1
Cell cycle	ko04110	8	125	0.0852806	1
Linoleic acid metabolism	ko00591	2	16	0.113179	1
Nucleotide excision repair	ko03420	4	51	0.113516	1
Base excision repair	ko03410	3	33	0.116891	1
Plant hormone signal transduction	ko04075	9	157	0.118619	1
Regulation of actin cytoskeleton	ko04810	5	75	0.136799	1
Starch and sucrose metabolism	ko00500	8	145	0.158145	1
Mismatch repair	ko03430	3	38	0.158945	1
Purine metabolism	ko00230	8	146	0.162395	1
Riboflavin metabolism	ko00740	1	5	0.16904	1
Flavone and flavonol biosynthesis	ko00944	1	5	0.16904	1
Glycerophospholipid metabolism	ko00564	4	61	0.180733	1
Selenocompound metabolism	ko00450	2	22	0.18963	1
Benzoate degradation	ko00362	1	6	0.19926	1
Nitrogen metabolism	ko00910	3	43	0.204796	1
Metabolic pathways	ko01100	63	1573	0.218446	1
Adherens junction	ko04520	3	45	0.223917	1
Gap junction	ko04540	3	46	0.233606	1
Naphthalene degradation	ko00626	1	8	0.256448	1
Vasopressin-regulated water reabsorption	ko04962	1	8	0.256448	1
Ribosome biogenesis in eukaryotes	ko03008	5	97	0.277368	1
Galactose metabolism	ko00052	3	51	0.282975	1
Streptomycin biosynthesis	ko00521	1	9	0.283496	1
Phenylpropanoid biosynthesis	ko00940	5	99	0.291501	1
Retinol metabolism	ko00830	1	10	0.309562	1
Sesquiterpenoid and triterpenoid biosynthesis	ko00909	1	10	0.309562	1
Glyoxylate and dicarboxylate metabolism	ko00630	3	56	0.333124	1
Proximal tubule bicarbonate reclamation	ko04964	1	11	0.334682	1
Biosynthesis of unsaturated fatty acids	ko01040	2	33	0.338622	1
Fc gamma R-mediated phagocytosis	ko04666	3	57	0.343165	1
Pentose and glucuronate interconversions	ko00040	3	57	0.343165	1
Other glycan degradation	ko00511	1	12	0.35889	1
Cyanoamino acid metabolism	ko00460	2	35	0.365238	1
Calcium signaling pathway	ko04020	2	35	0.365238	1
alpha-Linolenic acid metabolism	ko00592	2	36	0.378393	1
Cutin, suberine and wax biosynthesis	ko00073	1	13	0.382219	1
Carbohydrate digestion and absorption	ko04973	1	13	0.382219	1
Focal adhesion	ko04510	3	62	0.393061	1
Phosphatidylinositol signaling system	ko04070	2	40	0.429777	1
Axon guidance	ko04360	2	40	0.429777	1
Chloroalkane and chloroalkene degradation	ko00625	1	16	0.447246	1
Arachidonic acid metabolism	ko00590	1	16	0.447246	1
Plant-pathogen interaction	ko04626	6	148	0.452001	1
Alanine, aspartate and glutamate metabolism	ko00250	2	43	0.466805	1
Homologous recombination	ko03440	2	44	0.478828	1
Butanoate metabolism	ko00650	1	18	0.486757	1
Methane metabolism	ko00680	4	101	0.503077	1
NOD-like receptor signaling pathway	ko04621	1	19	0.505443	1
Neurotrophin signaling pathway	ko04722	2	47	0.513881	1
Fc epsilon RI signaling pathway	ko04664	1	20	0.52345	1
Photosynthesis	ko00195	2	48	0.525215	1
Fatty acid metabolism	ko00071	2	48	0.525215	1
Glycine, serine and threonine metabolism	ko00260	2	49	0.53637	1
Pancreatic secretion	ko04972	1	21	0.540803	1
Toll-like receptor signaling pathway	ko04620	1	22	0.557526	1
Arginine and proline metabolism	ko00330	3	80	0.560499	1
Osteoclast differentiation	ko04380	1	23	0.573641	1
Fatty acid biosynthesis	ko00061	1	24	0.58917	1
Natural killer cell mediated cytotoxicity	ko04650	1	24	0.58917	1
VEGF signaling pathway	ko04370	1	25	0.604135	1
Antigen processing and presentation	ko04612	2	56	0.609312	1
Cardiac muscle contraction	ko04260	2	56	0.609312	1
Carotenoid biosynthesis	ko00906	1	26	0.618557	1
Tyrosine metabolism	ko00350	1	26	0.618557	1
Sulfur metabolism	ko00920	1	26	0.618557	1
Tight junction	ko04530	2	57	0.61899	1
Ubiquinone and other terpenoid-quinone biosynthesis	ko00130	1	29	0.65875	1
ABC transporters	ko02010	1	29	0.65875	1
Fanconi anemia pathway	ko03460	2	62	0.664616	1
Chemokine signaling pathway	ko04062	1	30	0.671186	1
GnRH signaling pathway	ko04912	1	31	0.68317	1
B cell receptor signaling pathway	ko04662	1	31	0.68317	1
mTOR signaling pathway	ko04150	1	32	0.694718	1
PI3K-Akt signaling pathway	ko04151	3	99	0.703474	1
Propanoate metabolism	ko00640	1	33	0.705846	1
p53 signaling pathway	ko04115	1	35	0.726903	1
Bile secretion	ko04976	1	36	0.73686	1
Ascorbate and aldarate metabolism	ko00053	1	37	0.746455	1
Glutamatergic synapse	ko04724	1	38	0.755701	1
Insulin signaling pathway	ko04910	2	75	0.762745	1
Biosynthesis of secondary metabolites	ko01110	25	795	0.804397	1
Glycerolipid metabolism	ko00561	1	44	0.804526	1
Basal transcription factors	ko03022	1	44	0.804526	1
PPAR signaling pathway	ko03320	1	44	0.804526	1
Microbial metabolism in diverse environments	ko01120	10	346	0.813401	1
Phenylalanine, tyrosine and tryptophan biosynthesis	ko00400	1	46	0.818531	1
Terpenoid backbone biosynthesis	ko00900	1	46	0.818531	1
Progesterone-mediated oocyte maturation	ko04914	1	50	0.84361	1
RNA transport	ko03013	4	163	0.848868	1
Citrate cycle (TCA cycle)	ko00020	1	57	0.879465	1
MAPK signaling pathway	ko04010	1	57	0.879465	1
HIF-1 signaling pathway	ko04066	1	58	0.883868	1
Pyruvate metabolism	ko00620	1	75	0.938344	1
Peroxisome	ko04146	1	75	0.938344	1
Carbon fixation in photosynthetic organisms	ko00710	1	76	0.940599	1
Wnt signaling pathway	ko04310	1	81	0.950702	1
Oxidative phosphorylation	ko00190	4	217	0.958377	1
Ubiquitin mediated proteolysis	ko04120	2	134	0.95842	1
Protein processing in endoplasmic reticulum	ko04141	4	231	0.970985	1
RNA degradation	ko03018	1	97	0.972866	1
Oocyte meiosis	ko04114	1	101	0.976631	1
Endocytosis	ko04144	1	109	0.98267	1
Glycolysis / Gluconeogenesis	ko00010	1	119	0.988078	1
Spliceosome	ko03040	1	196	0.999338	1

## Sheet: Y2vsY1
The Pathway enrichment analysis of DEGs inY2vsY1
Pathway name	Pathway ID	DEGs with pathway annotation	Background gene number with pathway annotation	P-Value	Corrected P-Value
Photosynthesis	ko00195	21	48	2.17552e-08	4.48157e-06
Metabolic pathways	ko01100	238	1573	5.03608e-06	0.000518716
Flavonoid biosynthesis	ko00941	15	39	1.54459e-05	0.00106062
DNA replication	ko03030	15	43	5.91981e-05	0.0030487
Phenylalanine metabolism	ko00360	17	59	0.000286747	0.0117634
Phenylpropanoid biosynthesis	ko00940	24	99	0.000342623	0.0117634
alpha-Linolenic acid metabolism	ko00592	12	36	0.000520501	0.0153176
Biosynthesis of secondary metabolites	ko01110	120	795	0.00152023	0.039146
Starch and sucrose metabolism	ko00500	29	145	0.00246213	0.0501986
Ascorbate and aldarate metabolism	ko00053	11	37	0.00252017	0.0501986
Fatty acid metabolism	ko00071	13	48	0.00268051	0.0501986
GABAergic synapse	ko04727	9	32	0.00904469	0.155267
Porphyrin and chlorophyll metabolism	ko00860	11	44	0.0105433	0.167071
Pentose and glucuronate interconversions	ko00040	13	57	0.0126192	0.185683
Isoquinoline alkaloid biosynthesis	ko00950	4	9	0.0143511	0.197088
Pyrimidine metabolism	ko00240	21	111	0.0168424	0.216846
Arginine and proline metabolism	ko00330	16	80	0.0210774	0.24896
Stilbenoid, diarylheptanoid and gingerol biosynthesis	ko00945	8	31	0.0227981	0.24896
Tropane, piperidine and pyridine alkaloid biosynthesis	ko00960	5	15	0.0236709	0.24896
Benzoate degradation	ko00362	3	6	0.0241709	0.24896
PPAR signaling pathway	ko03320	10	44	0.0275515	0.270267
Galactose metabolism	ko00052	11	51	0.0307702	0.288121
Biosynthesis of unsaturated fatty acids	ko01040	8	33	0.0325679	0.291695
Monoterpenoid biosynthesis	ko00902	3	7	0.0386749	0.33196
Microbial metabolism in diverse environments	ko01120	51	346	0.0460638	0.379566
Valine, leucine and isoleucine degradation	ko00280	9	42	0.0499495	0.395754
Glycine, serine and threonine metabolism	ko00260	10	49	0.0536914	0.404579
Carbon fixation in photosynthetic organisms	ko00710	14	76	0.0549914	0.404579
Amino sugar and nucleotide sugar metabolism	ko00520	16	97	0.0962267	0.682749
Cysteine and methionine metabolism	ko00270	14	83	0.0994294	0.682749
beta-Alanine metabolism	ko00410	7	35	0.106223	0.68941
Flavone and flavonol biosynthesis	ko00944	2	5	0.107093	0.68941
Alanine, aspartate and glutamate metabolism	ko00250	8	43	0.121705	0.732659
Nitrogen metabolism	ko00910	8	43	0.121705	0.732659
Methane metabolism	ko00680	16	101	0.125879	0.732659
Steroid biosynthesis	ko00100	4	17	0.128038	0.732659
Plant-pathogen interaction	ko04626	22	148	0.138975	0.773755
Pentose phosphate pathway	ko00030	10	59	0.14443	0.782963
Limonene and pinene degradation	ko00903	3	12	0.156874	0.824004
Peroxisome	ko04146	12	75	0.160001	0.824004
Mineral absorption	ko04978	4	19	0.173779	0.827106
Retrograde endocannabinoid signaling	ko04723	4	19	0.173779	0.827106
Tyrosine metabolism	ko00350	5	26	0.17967	0.827106
Base excision repair	ko03410	6	33	0.180678	0.827106
Propanoate metabolism	ko00640	6	33	0.180678	0.827106
Glyoxylate and dicarboxylate metabolism	ko00630	9	56	0.200967	0.899984
Glutathione metabolism	ko00480	11	72	0.214355	0.939514
Lysine degradation	ko00310	5	28	0.222691	0.955717
Vasopressin-regulated water reabsorption	ko04962	2	8	0.237802	0.999741
Tryptophan metabolism	ko00380	3	15	0.251535	1
Glutamatergic synapse	ko04724	6	38	0.2795	1
Mismatch repair	ko03430	6	38	0.2795	1
Vitamin B6 metabolism	ko00750	2	9	0.283533	1
Streptomycin biosynthesis	ko00521	2	9	0.283533	1
Arachidonic acid metabolism	ko00590	3	16	0.284811	1
Plant hormone signal transduction	ko04075	21	157	0.285681	1
Inositol phosphate metabolism	ko00562	7	46	0.286814	1
GnRH signaling pathway	ko04912	5	31	0.291978	1
Histidine metabolism	ko00340	3	17	0.318405	1
Taurine and hypotaurine metabolism	ko00430	2	10	0.328979	1
Citrate cycle (TCA cycle)	ko00020	8	57	0.346078	1
Butanoate metabolism	ko00650	3	18	0.352038	1
Carotenoid biosynthesis	ko00906	4	26	0.360737	1
Proximal tubule bicarbonate reclamation	ko04964	2	11	0.373584	1
Pyruvate metabolism	ko00620	10	75	0.377808	1
Nucleotide excision repair	ko03420	7	51	0.385346	1
Cyanoamino acid metabolism	ko00460	5	35	0.388611	1
Oxidative phosphorylation	ko00190	27	217	0.391815	1
Endocytosis	ko04144	14	109	0.394163	1
Glycerolipid metabolism	ko00561	6	44	0.409139	1
Homologous recombination	ko03440	6	44	0.409139	1
Lysine biosynthesis	ko00300	2	12	0.416926	1
Other glycan degradation	ko00511	2	12	0.416926	1
Regulation of autophagy	ko04140	3	20	0.41846	1
Valine, leucine and isoleucine biosynthesis	ko00290	3	20	0.41846	1
Phenylalanine, tyrosine and tryptophan biosynthesis	ko00400	6	46	0.452497	1
Carbohydrate digestion and absorption	ko04973	2	13	0.458692	1
Butirosin and neomycin biosynthesis	ko00524	1	5	0.46242	1
Riboflavin metabolism	ko00740	1	5	0.46242	1
Polycyclic aromatic hydrocarbon degradation	ko00624	1	5	0.46242	1
Ether lipid metabolism	ko00565	3	23	0.513191	1
Drug metabolism	ko00982	4	32	0.522803	1
Aminobenzoate degradation	ko00627	1	6	0.525193	1
C5-Branched dibasic acid metabolism	ko00660	1	6	0.525193	1
Thiamine metabolism	ko00730	1	6	0.525193	1
Glycolysis / Gluconeogenesis	ko00010	14	119	0.530205	1
Meiosis	ko04113	10	85	0.539829	1
Metabolism of xenobiotics by cytochrome P450	ko00980	4	33	0.548012	1
Chloroalkane and chloroalkene degradation	ko00625	2	16	0.57266	1
Olfactory transduction	ko04740	1	7	0.580641	1
RIG-I-like receptor signaling pathway	ko04622	1	7	0.580641	1
Brassinosteroid biosynthesis	ko00905	1	7	0.580641	1
Calcium signaling pathway	ko04020	4	35	0.596233	1
Pantothenate and CoA biosynthesis	ko00770	3	26	0.599053	1
Sulfur metabolism	ko00920	3	26	0.599053	1
Two-component system	ko02020	3	27	0.625366	1
Circadian entrainment	ko04713	2	18	0.638375	1
Phototransduction	ko04744	1	9	0.672879	1
Fatty acid elongation	ko00062	2	20	0.695871	1
Carbon fixation pathways in prokaryotes	ko00720	3	32	0.738662	1
Purine metabolism	ko00230	15	146	0.739043	1
Diterpenoid biosynthesis	ko00904	1	11	0.744841	1
Synaptic vesicle cycle	ko04721	6	62	0.745701	1
Nicotinate and nicotinamide metabolism	ko00760	1	12	0.774651	1
Folate biosynthesis	ko00790	1	12	0.774651	1
Fatty acid biosynthesis	ko00061	2	24	0.788151	1
Sphingolipid metabolism	ko00600	2	24	0.788151	1
Antigen processing and presentation	ko04612	5	56	0.798214	1
Cutin, suberine and wax biosynthesis	ko00073	1	13	0.800981	1
Gastric acid secretion	ko04971	1	13	0.800981	1
Apoptosis	ko04210	1	13	0.800981	1
Gap junction	ko04540	4	46	0.801033	1
Terpenoid backbone biosynthesis	ko00900	4	46	0.801033	1
Fc gamma R-mediated phagocytosis	ko04666	5	57	0.810751	1
MAPK signaling pathway	ko04010	5	57	0.810751	1
Neurotrophin signaling pathway	ko04722	4	47	0.814596	1
Dorso-ventral axis formation	ko04320	1	14	0.824236	1
Cholinergic synapse	ko04725	1	14	0.824236	1
Serotonergic synapse	ko04726	1	14	0.824236	1
Salivary secretion	ko04970	1	14	0.824236	1
Fructose and mannose metabolism	ko00051	5	59	0.833953	1
Vascular smooth muscle contraction	ko04270	2	28	0.854826	1
Phosphatidylinositol signaling system	ko04070	3	40	0.861479	1
NF-kappa B signaling pathway	ko04064	1	16	0.862917	1
Linoleic acid metabolism	ko00591	1	16	0.862917	1
Fanconi anemia pathway	ko03460	5	62	0.864345	1
Ubiquinone and other terpenoid-quinone biosynthesis	ko00130	2	29	0.868196	1
Cell cycle	ko04110	11	125	0.877009	1
Aldosterone-regulated sodium reabsorption	ko04960	1	17	0.87894	1
Insulin signaling pathway	ko04910	6	75	0.884636	1
Hedgehog signaling pathway	ko04340	1	18	0.893091	1
Cardiac muscle contraction	ko04260	4	56	0.905423	1
NOD-like receptor signaling pathway	ko04621	1	19	0.905588	1
Protein digestion and absorption	ko04974	1	19	0.905588	1
Melanogenesis	ko04916	2	33	0.911087	1
Long-term potentiation	ko04720	2	33	0.911087	1
Fc epsilon RI signaling pathway	ko04664	1	20	0.916626	1
Adipocytokine signaling pathway	ko04920	1	21	0.926374	1
Long-term depression	ko04730	1	21	0.926374	1
One carbon pool by folate	ko00670	1	21	0.926374	1
ErbB signaling pathway	ko04012	1	21	0.926374	1
Endocrine and other factor-regulated calcium reabsorption	ko04961	1	21	0.926374	1
p53 signaling pathway	ko04115	2	35	0.927254	1
Bile secretion	ko04976	2	36	0.934255	1
Toll-like receptor signaling pathway	ko04620	1	22	0.934984	1
Osteoclast differentiation	ko04380	1	23	0.942587	1
Ribosome biogenesis in eukaryotes	ko03008	7	97	0.945464	1
Cytosolic DNA-sensing pathway	ko04623	1	24	0.949301	1
Natural killer cell mediated cytotoxicity	ko04650	1	24	0.949301	1
T cell receptor signaling pathway	ko04660	1	24	0.949301	1
VEGF signaling pathway	ko04370	1	25	0.955231	1
Collecting duct acid secretion	ko04966	1	28	0.969176	1
HIF-1 signaling pathway	ko04066	3	58	0.972214	1
ABC transporters	ko02010	1	29	0.972783	1
Chemokine signaling pathway	ko04062	1	30	0.975967	1
RNA degradation	ko03018	6	97	0.976265	1
B cell receptor signaling pathway	ko04662	1	31	0.97878	1
Glycerophospholipid metabolism	ko00564	3	61	0.979104	1
Regulation of actin cytoskeleton	ko04810	4	75	0.980772	1
mTOR signaling pathway	ko04150	1	32	0.981263	1
Progesterone-mediated oocyte maturation	ko04914	2	50	0.984799	1
RNA polymerase	ko03020	2	51	0.986346	1
TGF-beta signaling pathway	ko04350	1	35	0.987103	1
Dopaminergic synapse	ko04728	2	53	0.988995	1
Lysosome	ko04142	3	68	0.989405	1
Axon guidance	ko04360	1	40	0.99308	1
Oocyte meiosis	ko04114	5	101	0.993931	1
Adherens junction	ko04520	1	45	0.996289	1
Ubiquitin mediated proteolysis	ko04120	7	134	0.996742	1
Phagosome	ko04145	5	116	0.99844	1
Protein export	ko03060	1	52	0.998449	1
Protein processing in endoplasmic reticulum	ko04141	14	231	0.998717	1
Aminoacyl-tRNA biosynthesis	ko00970	1	60	0.999428	1
Focal adhesion	ko04510	1	62	0.999555	1
mRNA surveillance pathway	ko03015	3	112	0.999892	1
PI3K-Akt signaling pathway	ko04151	2	99	0.999938	1
Wnt signaling pathway	ko04310	1	81	0.999959	1
RNA transport	ko03013	5	163	0.999984	1
Spliceosome	ko03040	6	196	0.999997	1
Ribosome	ko03010	6	448	1	1

## Sheet: Y3vsY1
The Pathway enrichment analysis of DEGs in Y3vsY1
Pathway name	Pathway ID	DEGs with pathway annotation	Background gene number with pathway annotation	P-Value	Corrected P-Value
Photosynthesis	ko00195	22	48	2.34303e-09	4.82664e-07
Metabolic pathways	ko01100	245	1573	5.80059e-08	5.97461e-06
Phenylalanine metabolism	ko00360	21	59	1.01856e-06	6.99411e-05
Biosynthesis of secondary metabolites	ko01110	133	795	2.52419e-06	0.000129996
Flavonoid biosynthesis	ko00941	15	39	1.20827e-05	0.000497809
Phenylpropanoid biosynthesis	ko00940	25	99	9.4248e-05	0.00323585
alpha-Linolenic acid metabolism	ko00592	12	36	0.000432151	0.0127176
Isoquinoline alkaloid biosynthesis	ko00950	5	9	0.00164768	0.0424278
Carbon fixation in photosynthetic organisms	ko00710	18	76	0.0019103	0.0437246
Tropane, piperidine and pyridine alkaloid biosynthesis	ko00960	6	15	0.00444301	0.0915259
Alanine, aspartate and glutamate metabolism	ko00250	11	43	0.00759695	0.14227
Biosynthesis of unsaturated fatty acids	ko01040	9	33	0.00983931	0.168908
Pentose and glucuronate interconversions	ko00040	13	57	0.0107484	0.170322
Starch and sucrose metabolism	ko00500	26	145	0.0131185	0.187518
Pyrimidine metabolism	ko00240	21	111	0.0136542	0.187518
Microbial metabolism in diverse environments	ko01120	53	346	0.0159552	0.205423
Fatty acid metabolism	ko00071	11	48	0.017563	0.212822
Glycine, serine and threonine metabolism	ko00260	11	49	0.020378	0.215627
Stilbenoid, diarylheptanoid and gingerol biosynthesis	ko00945	8	31	0.0204104	0.215627
Ascorbate and aldarate metabolism	ko00053	9	37	0.0209346	0.215627
Glyoxylate and dicarboxylate metabolism	ko00630	12	56	0.022494	0.220655
Cysteine and methionine metabolism	ko00270	16	83	0.0245661	0.230028
Arginine and proline metabolism	ko00330	15	80	0.0361127	0.306028
Monoterpenoid biosynthesis	ko00902	3	7	0.0366804	0.306028
Steroid biosynthesis	ko00100	5	17	0.0371393	0.306028
Nitrogen metabolism	ko00910	9	43	0.0511449	0.405225
Galactose metabolism	ko00052	10	51	0.0605321	0.457277
Methane metabolism	ko00680	17	101	0.0656908	0.457277
GABAergic synapse	ko04727	7	32	0.0658651	0.457277
Carotenoid biosynthesis	ko00906	6	26	0.0688135	0.457277
Tyrosine metabolism	ko00350	6	26	0.0688135	0.457277
Tryptophan metabolism	ko00380	4	15	0.0832312	0.513475
Amino sugar and nucleotide sugar metabolism	ko00520	16	97	0.0838897	0.513475
Plant hormone signal transduction	ko04075	24	157	0.0847484	0.513475
Lysine degradation	ko00310	6	28	0.0927731	0.546036
beta-Alanine metabolism	ko00410	7	35	0.0978536	0.55994
Flavone and flavonol biosynthesis	ko00944	2	5	0.103374	0.575541
Glutathione metabolism	ko00480	12	72	0.115687	0.620595
Glycerolipid metabolism	ko00561	8	44	0.123517	0.620595
Porphyrin and chlorophyll metabolism	ko00860	8	44	0.123517	0.620595
PPAR signaling pathway	ko03320	8	44	0.123517	0.620595
Benzoate degradation	ko00362	2	6	0.14362	0.70442
Limonene and pinene degradation	ko00903	3	12	0.150085	0.71901
Mineral absorption	ko04978	4	19	0.164956	0.772293
Fatty acid elongation	ko00062	4	20	0.188717	0.855049
Glycolysis / Gluconeogenesis	ko00010	17	119	0.198332	0.855049
Valine, leucine and isoleucine degradation	ko00280	7	42	0.198869	0.855049
Citrate cycle (TCA cycle)	ko00020	9	57	0.199235	0.855049
Oxidative phosphorylation	ko00190	29	217	0.211339	0.888486
Pentose phosphate pathway	ko00030	9	59	0.228469	0.941292
Ether lipid metabolism	ko00565	4	23	0.265305	1
Phenylalanine, tyrosine and tryptophan biosynthesis	ko00400	7	46	0.269524	1
Linoleic acid metabolism	ko00591	3	16	0.274232	1
Vitamin B6 metabolism	ko00750	2	9	0.275338	1
Streptomycin biosynthesis	ko00521	2	9	0.275338	1
Histidine metabolism	ko00340	3	17	0.307044	1
Antigen processing and presentation	ko04612	8	56	0.307709	1
Sesquiterpenoid and triterpenoid biosynthesis	ko00909	2	10	0.319919	1
Propanoate metabolism	ko00640	5	33	0.324213	1
Butanoate metabolism	ko00650	3	18	0.339979	1
Fructose and mannose metabolism	ko00051	8	59	0.361315	1
Proximal tubule bicarbonate reclamation	ko04964	2	11	0.36379	1
Two-component system	ko02020	4	27	0.373586	1
Collecting duct acid secretion	ko04966	4	28	0.400752	1
Lysine biosynthesis	ko00300	2	12	0.406531	1
Glutamatergic synapse	ko04724	5	38	0.442665	1
Carbohydrate digestion and absorption	ko04973	2	13	0.447827	1
Butirosin and neomycin biosynthesis	ko00524	1	5	0.455304	1
Polycyclic aromatic hydrocarbon degradation	ko00624	1	5	0.455304	1
Peroxisome	ko04146	9	75	0.492826	1
Drug metabolism	ko00982	4	32	0.506204	1
Purine metabolism	ko00230	17	146	0.507853	1
Aminobenzoate degradation	ko00627	1	6	0.517641	1
C5-Branched dibasic acid metabolism	ko00660	1	6	0.517641	1
Thiamine metabolism	ko00730	1	6	0.517641	1
Metabolism of xenobiotics by cytochrome P450	ko00980	4	33	0.531306	1
Arachidonic acid metabolism	ko00590	2	16	0.561095	1
Chloroalkane and chloroalkene degradation	ko00625	2	16	0.561095	1
RIG-I-like receptor signaling pathway	ko04622	1	7	0.572848	1
Brassinosteroid biosynthesis	ko00905	1	7	0.572848	1
Synaptic vesicle cycle	ko04721	7	62	0.574211	1
Cyanoamino acid metabolism	ko00460	4	35	0.579513	1
Sulfur metabolism	ko00920	3	26	0.584666	1
Endocytosis	ko04144	12	109	0.601448	1
Inositol phosphate metabolism	ko00562	5	46	0.617419	1
Vasopressin-regulated water reabsorption	ko04962	1	8	0.621741	1
Pyruvate metabolism	ko00620	8	75	0.637619	1
MAPK signaling pathway	ko04010	6	57	0.64791	1
Retrograde endocannabinoid signaling	ko04723	2	19	0.65673	1
Ubiquinone and other terpenoid-quinone biosynthesis	ko00130	3	29	0.660355	1
Lysosome	ko04142	7	68	0.67354	1
Ribosome biogenesis in eukaryotes	ko03008	10	97	0.684459	1
Regulation of autophagy	ko04140	2	20	0.684669	1
Valine, leucine and isoleucine biosynthesis	ko00290	2	20	0.684669	1
Taurine and hypotaurine metabolism	ko00430	1	10	0.703389	1
GnRH signaling pathway	ko04912	3	31	0.704968	1
One carbon pool by folate	ko00670	2	21	0.710713	1
Glycerophospholipid metabolism	ko00564	6	61	0.712621	1
Selenocompound metabolism	ko00450	2	22	0.73493	1
Base excision repair	ko03410	3	33	0.744953	1
Homologous recombination	ko03440	4	44	0.757163	1
Nicotinate and nicotinamide metabolism	ko00760	1	12	0.767423	1
Other glycan degradation	ko00511	1	12	0.767423	1
Bacterial secretion system	ko03070	1	12	0.767423	1
Sphingolipid metabolism	ko00600	2	24	0.778198	1
Calcium signaling pathway	ko04020	3	35	0.780488	1
Cardiac muscle contraction	ko04260	5	56	0.783114	1
Terpenoid backbone biosynthesis	ko00900	4	46	0.78755	1
Cutin, suberine and wax biosynthesis	ko00073	1	13	0.794056	1
Apoptosis	ko04210	1	13	0.794056	1
Bile secretion	ko04976	3	36	0.796667	1
Plant-pathogen interaction	ko04626	14	148	0.812073	1
Pantothenate and CoA biosynthesis	ko00770	2	26	0.815147	1
RNA polymerase	ko03020	4	51	0.850271	1
ABC transporters	ko02010	2	29	0.860277	1
DNA replication	ko03030	3	43	0.883984	1
Hedgehog signaling pathway	ko04340	1	18	0.887904	1
Carbon fixation pathways in prokaryotes	ko00720	2	32	0.895103	1
Protein digestion and absorption	ko04974	1	19	0.900747	1
Fc gamma R-mediated phagocytosis	ko04666	4	57	0.904134	1
Fc epsilon RI signaling pathway	ko04664	1	20	0.91212	1
p53 signaling pathway	ko04115	2	35	0.921706	1
Pancreatic secretion	ko04972	1	21	0.92219	1
Toll-like receptor signaling pathway	ko04620	1	22	0.931107	1
Osteoclast differentiation	ko04380	1	23	0.939003	1
Nucleotide excision repair	ko03420	3	51	0.941557	1
Mismatch repair	ko03430	2	38	0.941855	1
Cytosolic DNA-sensing pathway	ko04623	1	24	0.945995	1
Fatty acid biosynthesis	ko00061	1	24	0.945995	1
Natural killer cell mediated cytotoxicity	ko04650	1	24	0.945995	1
VEGF signaling pathway	ko04370	1	25	0.952185	1
Leukocyte transendothelial migration	ko04670	1	26	0.957667	1
RNA degradation	ko03018	6	97	0.972322	1
Chemokine signaling pathway	ko04062	1	30	0.973992	1
Neurotrophin signaling pathway	ko04722	2	47	0.976761	1
B cell receptor signaling pathway	ko04662	1	31	0.976975	1
Regulation of actin cytoskeleton	ko04810	4	75	0.977945	1
Phagosome	ko04145	7	116	0.983549	1
Dopaminergic synapse	ko04728	2	53	0.987594	1
Meiosis	ko04113	4	85	0.990863	1
Phosphatidylinositol signaling system	ko04070	1	40	0.992311	1
Axon guidance	ko04360	1	40	0.992311	1
HIF-1 signaling pathway	ko04066	2	58	0.992704	1
Aminoacyl-tRNA biosynthesis	ko00970	2	60	0.99411	1
Fanconi anemia pathway	ko03460	2	62	0.99525	1
Adherens junction	ko04520	1	45	0.995821	1
Gap junction	ko04540	1	46	0.996301	1
Wnt signaling pathway	ko04310	3	81	0.996588	1
Progesterone-mediated oocyte maturation	ko04914	1	50	0.99773	1
Oocyte meiosis	ko04114	4	101	0.997921	1
Protein export	ko03060	1	52	0.998221	1
Ubiquitin mediated proteolysis	ko04120	6	134	0.998652	1
Insulin signaling pathway	ko04910	2	75	0.998848	1
Protein processing in endoplasmic reticulum	ko04141	13	231	0.999233	1
PI3K-Akt signaling pathway	ko04151	3	99	0.999454	1
Focal adhesion	ko04510	1	62	0.999476	1
Spliceosome	ko03040	8	196	0.999933	1
Cell cycle	ko04110	3	125	0.999965	1
RNA transport	ko03013	5	163	0.999978	1
mRNA surveillance pathway	ko03015	2	112	0.999982	1
Ribosome	ko03010	5	448	1	1
--------------------
#Term	Id	Sample number	Background number	P-Value	Corrected P-Value
--------------------

## Sheet: Y4vsY1
The Pathway enrichment analysis of DEGs in Y4vsY1
Pathway name	Pathway ID	DEGs with pathway annotation	Background gene number with pathway annotation	P-Value	Corrected P-Value
Photosynthesis	ko00195	25	48	2.80091e-10	5.76988e-08
Ribosome	ko03010	105	448	9.59115e-09	9.87888e-07
Phenylalanine metabolism	ko00360	21	59	1.831e-05	0.000813875
Metabolic pathways	ko01100	269	1573	2.23237e-05	0.000813875
Biosynthesis of secondary metabolites	ko01110	149	795	2.3324e-05	0.000813875
DNA replication	ko03030	17	43	2.37051e-05	0.000813875
alpha-Linolenic acid metabolism	ko00592	15	36	3.42634e-05	0.00100832
Flavonoid biosynthesis	ko00941	15	39	0.000103402	0.00266261
Fatty acid metabolism	ko00071	15	48	0.0013507	0.0304068
Phenylpropanoid biosynthesis	ko00940	25	99	0.00147606	0.0304068
Alanine, aspartate and glutamate metabolism	ko00250	13	43	0.00383255	0.0717732
Biosynthesis of unsaturated fatty acids	ko01040	10	33	0.0104997	0.171743
Tropane, piperidine and pyridine alkaloid biosynthesis	ko00960	6	15	0.0108382	0.171743
Porphyrin and chlorophyll metabolism	ko00860	12	44	0.0129388	0.190386
Glyoxylate and dicarboxylate metabolism	ko00630	14	56	0.0166119	0.228136
Riboflavin metabolism	ko00740	3	5	0.0206771	0.24833
Arginine and proline metabolism	ko00330	18	80	0.021274	0.24833
Starch and sucrose metabolism	ko00500	29	145	0.0216987	0.24833
Isoquinoline alkaloid biosynthesis	ko00950	4	9	0.0249287	0.256766
Vitamin B6 metabolism	ko00750	4	9	0.0249287	0.256766
Benzoate degradation	ko00362	3	6	0.037178	0.364698
Tryptophan metabolism	ko00380	5	15	0.0439595	0.406067
Pyrimidine metabolism	ko00240	22	111	0.0453376	0.406067
Stilbenoid, diarylheptanoid and gingerol biosynthesis	ko00945	8	31	0.0527135	0.446669
Carotenoid biosynthesis	ko00906	7	26	0.0554924	0.446669
Linoleic acid metabolism	ko00591	5	16	0.0569564	0.446669
Monoterpenoid biosynthesis	ko00902	3	7	0.0585439	0.446669
Glycine, serine and threonine metabolism	ko00260	11	49	0.0639649	0.470599
PPAR signaling pathway	ko03320	10	44	0.070137	0.477896
Steroid biosynthesis	ko00100	5	17	0.0719164	0.477896
Histidine metabolism	ko00340	5	17	0.0719164	0.477896
Lysine degradation	ko00310	7	28	0.0785282	0.481657
Galactose metabolism	ko00052	11	51	0.0813076	0.481657
Pentose and glucuronate interconversions	ko00040	12	57	0.0822151	0.481657
Plant hormone signal transduction	ko04075	28	157	0.0838946	0.481657
Ether lipid metabolism	ko00565	6	23	0.0841731	0.481657
Carbon fixation in photosynthetic organisms	ko00710	15	76	0.089751	0.487021
Phenylalanine, tyrosine and tryptophan biosynthesis	ko00400	10	46	0.0898389	0.487021
Cysteine and methionine metabolism	ko00270	16	83	0.0965169	0.497404
beta-Alanine metabolism	ko00410	8	35	0.0965833	0.497404
Microbial metabolism in diverse environments	ko01120	56	346	0.100773	0.506321
Mineral absorption	ko04978	5	19	0.107549	0.527501
Nitrogen metabolism	ko00910	9	43	0.125273	0.600146
Tyrosine metabolism	ko00350	6	26	0.135327	0.633576
Flavone and flavonol biosynthesis	ko00944	2	5	0.141254	0.64663
Amino sugar and nucleotide sugar metabolism	ko00520	17	97	0.169025	0.756936
Ubiquinone and other terpenoid-quinone biosynthesis	ko00130	6	29	0.1978	0.866955
Valine, leucine and isoleucine degradation	ko00280	8	42	0.209643	0.899719
Lysine biosynthesis	ko00300	3	12	0.220193	0.907195
Limonene and pinene degradation	ko00903	3	12	0.220193	0.907195
Butanoate metabolism	ko00650	4	18	0.225793	0.912028
Ascorbate and aldarate metabolism	ko00053	7	37	0.236676	0.9376
Citrate cycle (TCA cycle)	ko00020	10	57	0.248095	0.94917
Glycerolipid metabolism	ko00561	8	44	0.248812	0.94917
Cutin, suberine and wax biosynthesis	ko00073	3	13	0.259079	0.970368
Fatty acid elongation	ko00062	4	20	0.289645	1
Base excision repair	ko03410	6	33	0.293666	1
Propanoate metabolism	ko00640	6	33	0.293666	1
Peroxisome	ko04146	12	75	0.327523	1
Ribosome biogenesis in eukaryotes	ko03008	15	97	0.348019	1
Streptomycin biosynthesis	ko00521	2	9	0.355005	1
ABC transporters	ko02010	5	29	0.364858	1
Bile secretion	ko04976	6	36	0.370562	1
Arachidonic acid metabolism	ko00590	3	16	0.37847	1
Glutathione metabolism	ko00480	11	72	0.397945	1
Glutamatergic synapse	ko04724	6	38	0.422336	1
Pyruvate metabolism	ko00620	11	75	0.453405	1
Proximal tubule bicarbonate reclamation	ko04964	2	11	0.456844	1
Sulfur metabolism	ko00920	4	26	0.485385	1
Other glycan degradation	ko00511	2	12	0.504174	1
Antigen processing and presentation	ko04612	8	56	0.507437	1
Butirosin and neomycin biosynthesis	ko00524	1	5	0.521272	1
Polycyclic aromatic hydrocarbon degradation	ko00624	1	5	0.521272	1
Synthesis and degradation of ketone bodies	ko00072	1	5	0.521272	1
Methane metabolism	ko00680	14	101	0.524753	1
Valine, leucine and isoleucine biosynthesis	ko00290	3	20	0.529312	1
Purine metabolism	ko00230	20	146	0.536556	1
Carbohydrate digestion and absorption	ko04973	2	13	0.548737	1
Homologous recombination	ko03440	6	44	0.571032	1
Glycolysis / Gluconeogenesis	ko00010	16	119	0.572634	1
Aminobenzoate degradation	ko00627	1	6	0.586869	1
C5-Branched dibasic acid metabolism	ko00660	1	6	0.586869	1
Thiamine metabolism	ko00730	1	6	0.586869	1
Selenocompound metabolism	ko00450	3	22	0.596672	1
Mismatch repair	ko03430	5	38	0.609975	1
Meiosis	ko04113	11	85	0.628375	1
RIG-I-like receptor signaling pathway	ko04622	1	7	0.643481	1
Brassinosteroid biosynthesis	ko00905	1	7	0.643481	1
Endocytosis	ko04144	14	109	0.644744	1
GABAergic synapse	ko04727	4	32	0.6558	1
Carbon fixation pathways in prokaryotes	ko00720	4	32	0.6558	1
Drug metabolism	ko00982	4	32	0.6558	1
Chloroalkane and chloroalkene degradation	ko00625	2	16	0.664935	1
Metabolism of xenobiotics by cytochrome P450	ko00980	4	33	0.680193	1
Pentose phosphate pathway	ko00030	7	59	0.715443	1
Nucleotide excision repair	ko03420	6	51	0.716746	1
Non-homologous end-joining	ko03450	1	9	0.734508	1
Two-component system	ko02020	3	27	0.735606	1
Glycerophospholipid metabolism	ko00564	7	61	0.747973	1
Sesquiterpenoid and triterpenoid biosynthesis	ko00909	1	10	0.770898	1
Taurine and hypotaurine metabolism	ko00430	1	10	0.770898	1
Inositol phosphate metabolism	ko00562	5	46	0.773956	1
Gap junction	ko04540	5	46	0.773956	1
Terpenoid backbone biosynthesis	ko00900	5	46	0.773956	1
Adipocytokine signaling pathway	ko04920	2	21	0.803756	1
One carbon pool by folate	ko00670	2	21	0.803756	1
ErbB signaling pathway	ko04012	2	21	0.803756	1
Fc gamma R-mediated phagocytosis	ko04666	6	57	0.811181	1
Plant-pathogen interaction	ko04626	17	148	0.816684	1
GnRH signaling pathway	ko04912	3	31	0.817061	1
Nicotinate and nicotinamide metabolism	ko00760	1	12	0.829406	1
Fructose and mannose metabolism	ko00051	6	59	0.836537	1
Lysosome	ko04142	7	68	0.840681	1
Cytosolic DNA-sensing pathway	ko04623	2	24	0.860076	1
Fatty acid biosynthesis	ko00061	2	24	0.860076	1
Sphingolipid metabolism	ko00600	2	24	0.860076	1
Notch signaling pathway	ko04330	1	14	0.87298	1
p53 signaling pathway	ko04115	3	35	0.876135	1
Cyanoamino acid metabolism	ko00460	3	35	0.876135	1
Pantothenate and CoA biosynthesis	ko00770	2	26	0.888954	1
Cell cycle	ko04110	13	125	0.890012	1
Biotin metabolism	ko00780	1	15	0.890398	1
MAPK signaling pathway	ko04010	5	57	0.906232	1
Axon guidance	ko04360	3	40	0.925798	1
Hedgehog signaling pathway	ko04340	1	18	0.929592	1
Chemokine signaling pathway	ko04062	2	30	0.930843	1
B cell receptor signaling pathway	ko04662	2	31	0.93869	1
Protein digestion and absorption	ko04974	1	19	0.93925	1
Fanconi anemia pathway	ko03460	5	62	0.939571	1
Fc epsilon RI signaling pathway	ko04664	1	20	0.947584	1
Pancreatic secretion	ko04972	1	21	0.954776	1
Toll-like receptor signaling pathway	ko04620	1	22	0.960981	1
Osteoclast differentiation	ko04380	1	23	0.966335	1
Natural killer cell mediated cytotoxicity	ko04650	1	24	0.970955	1
T cell receptor signaling pathway	ko04660	1	24	0.970955	1
VEGF signaling pathway	ko04370	1	25	0.974941	1
RNA polymerase	ko03020	3	51	0.977694	1
Leukocyte transendothelial migration	ko04670	1	26	0.978381	1
Phosphatidylinositol signaling system	ko04070	2	40	0.979855	1
Dopaminergic synapse	ko04728	3	53	0.98223	1
HIF-1 signaling pathway	ko04066	3	58	0.990031	1
mTOR signaling pathway	ko04150	1	32	0.991088	1
Neurotrophin signaling pathway	ko04722	2	47	0.991758	1
Melanogenesis	ko04916	1	33	0.992312	1
Phagosome	ko04145	8	116	0.993093	1
Calcium signaling pathway	ko04020	1	35	0.994279	1
TGF-beta signaling pathway	ko04350	1	35	0.994279	1
Progesterone-mediated oocyte maturation	ko04914	2	50	0.994413	1
Insulin signaling pathway	ko04910	4	75	0.994492	1
Regulation of actin cytoskeleton	ko04810	4	75	0.994492	1
Wnt signaling pathway	ko04310	4	81	0.997196	1
PI3K-Akt signaling pathway	ko04151	5	99	0.998584	1
Adherens junction	ko04520	1	45	0.998696	1
Focal adhesion	ko04510	2	62	0.998852	1
Protein export	ko03060	1	52	0.999537	1
Ubiquitin mediated proteolysis	ko04120	7	134	0.9996	1
mRNA surveillance pathway	ko03015	5	112	0.999672	1
Oocyte meiosis	ko04114	4	101	0.999732	1
Tight junction	ko04530	1	57	0.999779	1
RNA degradation	ko03018	3	97	0.99992	1
Spliceosome	ko03040	11	196	0.999929	1
Protein processing in endoplasmic reticulum	ko04141	14	231	0.999944	1
Oxidative phosphorylation	ko00190	12	217	0.999973	1
RNA transport	ko03013	6	163	0.999996	1

## Sheet: Y3vsY2
The Pathway enrichment analysis of DEGs in Y3vsY2
Pathway name	Pathway ID	DEGs with pathway annotation	Background gene number with pathway annotation	P-Value	Corrected P-Value
alpha-Linolenic acid metabolism	ko00592	4	36	0.00151986	0.192138
Synthesis and degradation of ketone bodies	ko00072	2	5	0.00188267	0.192138
Benzoate degradation	ko00362	2	6	0.00279813	0.192138
Terpenoid backbone biosynthesis	ko00900	4	46	0.00377995	0.194667
Biosynthesis of unsaturated fatty acids	ko01040	3	33	0.0107092	0.441219
Ascorbate and aldarate metabolism	ko00053	3	37	0.0146464	0.502861
Plant-pathogen interaction	ko04626	6	148	0.0175033	0.515099
Valine, leucine and isoleucine degradation	ko00280	3	42	0.0205759	0.529828
Butanoate metabolism	ko00650	2	18	0.0255777	0.533367
Inositol phosphate metabolism	ko00562	3	46	0.0261353	0.533367
Biosynthesis of secondary metabolites	ko01110	18	795	0.0284807	0.533367
Pentose and glucuronate interconversions	ko00040	3	57	0.0451313	0.674262
Amino sugar and nucleotide sugar metabolism	ko00520	4	97	0.0466634	0.674262
Phenylalanine metabolism	ko00360	3	59	0.0491549	0.674262
Phenylpropanoid biosynthesis	ko00940	4	99	0.0496448	0.674262
Starch and sucrose metabolism	ko00500	5	145	0.0523699	0.674262
Riboflavin metabolism	ko00740	1	5	0.0678645	0.822358
Arginine and proline metabolism	ko00330	3	80	0.100995	1
Metabolic pathways	ko01100	28	1573	0.102344	1
Cysteine and methionine metabolism	ko00270	3	83	0.109683	1
Diterpenoid biosynthesis	ko00904	1	11	0.143285	1
Proximal tubule bicarbonate reclamation	ko04964	1	11	0.143285	1
Fatty acid metabolism	ko00071	2	48	0.144334	1
Lysine biosynthesis	ko00300	1	12	0.155251	1
Other glycan degradation	ko00511	1	12	0.155251	1
Cutin, suberine and wax biosynthesis	ko00073	1	13	0.167052	1
Methane metabolism	ko00680	3	101	0.167123	1
Antigen processing and presentation	ko04612	2	56	0.183798	1
Tryptophan metabolism	ko00380	1	15	0.190163	1
Fatty acid elongation	ko00062	1	20	0.245192	1
Selenocompound metabolism	ko00450	1	22	0.266148	1
Carotenoid biosynthesis	ko00906	1	26	0.30634	1
Two-component system	ko02020	1	27	0.316042	1
Lysine degradation	ko00310	1	28	0.325609	1
ABC transporters	ko02010	1	29	0.335042	1
Microbial metabolism in diverse environments	ko01120	6	346	0.353219	1
Oxidative phosphorylation	ko00190	4	217	0.359143	1
Carbon fixation pathways in prokaryotes	ko00720	1	32	0.362564	1
Propanoate metabolism	ko00640	1	33	0.371483	1
Cyanoamino acid metabolism	ko00460	1	35	0.388953	1
RNA degradation	ko03018	2	97	0.393415	1
Bile secretion	ko04976	1	36	0.397505	1
Nitrogen metabolism	ko00910	1	43	0.454134	1
Alanine, aspartate and glutamate metabolism	ko00250	1	43	0.454134	1
Glycerolipid metabolism	ko00561	1	44	0.461779	1
PPAR signaling pathway	ko03320	1	44	0.461779	1
Phenylalanine, tyrosine and tryptophan biosynthesis	ko00400	1	46	0.476753	1
Phagosome	ko04145	2	116	0.483479	1
Glycine, serine and threonine metabolism	ko00260	1	49	0.498441	1
Protein export	ko03060	1	52	0.519235	1
Glyoxylate and dicarboxylate metabolism	ko00630	1	56	0.545633	1
MAPK signaling pathway	ko04010	1	57	0.552004	1
Glycerophospholipid metabolism	ko00564	1	61	0.576614	1
Protein processing in endoplasmic reticulum	ko04141	3	231	0.629297	1
Pyruvate metabolism	ko00620	1	75	0.652632	1
Peroxisome	ko04146	1	75	0.652632	1
Spliceosome	ko03040	2	196	0.762408	1
Endocytosis	ko04144	1	109	0.785403	1
Pyrimidine metabolism	ko00240	1	111	0.791407	1
Plant hormone signal transduction	ko04075	1	157	0.891541	1
RNA transport	ko03013	1	163	0.900429	1

## Sheet: Y4vsY3
The Pathway enrichment analysis of DEGs in Y4vsY3
Pathway name	Pathway ID	DEGs with pathway annotation	Background gene number with pathway annotation	P-Value	Corrected P-Value
Ribosome	ko03010	18	448	7.8134e-06	0.00160956
Phenylpropanoid biosynthesis	ko00940	5	99	0.00707004	0.728214
Nitrogen metabolism	ko00910	3	43	0.015188	0.782181
Alanine, aspartate and glutamate metabolism	ko00250	3	43	0.015188	0.782181
Starch and sucrose metabolism	ko00500	5	145	0.0317699	1
Phenylalanine metabolism	ko00360	3	59	0.0348003	1
Cyanoamino acid metabolism	ko00460	2	35	0.0671747	1
alpha-Linolenic acid metabolism	ko00592	2	36	0.0705766	1
Meiosis	ko04113	3	85	0.0845446	1
DNA replication	ko03030	2	43	0.0958345	1
Gap junction	ko04540	2	46	0.10734	1
Sesquiterpenoid and triterpenoid biosynthesis	ko00909	1	10	0.115072	1
Plant hormone signal transduction	ko04075	4	157	0.124029	1
Methane metabolism	ko00680	3	101	0.124549	1
Proximal tubule bicarbonate reclamation	ko04964	1	11	0.125829	1
Microbial metabolism in diverse environments	ko01120	7	346	0.128404	1
Cutin, suberine and wax biosynthesis	ko00073	1	13	0.146956	1
Pentose and glucuronate interconversions	ko00040	2	57	0.152201	1
Phagosome	ko04145	3	116	0.167035	1
Linoleic acid metabolism	ko00591	1	16	0.177699	1
Arachidonic acid metabolism	ko00590	1	16	0.177699	1
Steroid biosynthesis	ko00100	1	17	0.1877	1
Cell cycle	ko04110	3	125	0.194308	1
Ether lipid metabolism	ko00565	1	23	0.245221	1
Metabolic pathways	ko01100	22	1573	0.270343	1
ABC transporters	ko02010	1	29	0.298696	1
Protein processing in endoplasmic reticulum	ko04141	4	231	0.308581	1
RNA degradation	ko03018	2	97	0.330102	1
Bile secretion	ko04976	1	36	0.356345	1
Glycerolipid metabolism	ko00561	1	44	0.416487	1
Galactose metabolism	ko00052	1	51	0.464514	1
Protein export	ko03060	1	52	0.471046	1
Ubiquitin mediated proteolysis	ko04120	2	134	0.486292	1
Oxidative phosphorylation	ko00190	3	217	0.492918	1
Glyoxylate and dicarboxylate metabolism	ko00630	1	56	0.496395	1
Biosynthesis of secondary metabolites	ko01110	10	795	0.501822	1
Glycerophospholipid metabolism	ko00564	1	61	0.52639	1
Purine metabolism	ko00230	2	146	0.532048	1
Plant-pathogen interaction	ko04626	2	148	0.539403	1
Glutathione metabolism	ko00480	1	72	0.58628	1
Carbon fixation in photosynthetic organisms	ko00710	1	76	0.60614	1
Arginine and proline metabolism	ko00330	1	80	0.625053	1
Amino sugar and nucleotide sugar metabolism	ko00520	1	97	0.695873	1
Oocyte meiosis	ko04114	1	101	0.710503	1
Pyrimidine metabolism	ko00240	1	111	0.744093	1
mRNA surveillance pathway	ko03015	1	112	0.747231	1
Glycolysis / Gluconeogenesis	ko00010	1	119	0.768154	1
RNA transport	ko03013	1	163	0.865474	1
Spliceosome	ko03040	1	196	0.910687	1

[truncated: 4 more sheets: R1vsYD1, R2vsY2, R3vsY3, R4vsY4]
